# Supplementary material for: Investigating the multivariate nature of NHL player performance with structural equation modeling
Source: PLoS One. 2017 Sep 8;12(9):e0184346. doi: 10.1371/journal.pone.0184346 (PMC5590964; doi:10.1371/journal.pone.0184346)
Supplement: S1 File — Should interested parties want the corresponding R code, the author is happy to provided in upon request. (XLSX) [file pone.0184346.s001.xlsx]

## Sheet: NHL_Data12-15
LastName	FirstName	Pos	GP	TOI	GF60	GA60	GF60_RelTM	GA60_RelTM	GF60_Rel	GA60_Rel	CF_Pct	CF_Pct_RelTM	CF_Pct_Rel	Goals_per60	Assists_per60	Points_per60	DZFO_Pct	OZFO_Pct
ABDELKADER	JUSTIN	F(LW)	82	1077.77	1.893	2.338	-0.3689	0.2616	-0.1534	0.2704	49.64	-2.72	-2.86	0.6124	0.7794	1.3918	25.7277	35.6808
ALZNER	KARL	D	82	1442.55	1.913	1.664	-0.9662	-0.3062	-0.8743	-0.451	49.77	-3.47	-1.9	0.1248	0.5407	0.6655	34.8636	26.5469
ANDERSSON	JOAKIM	F(C)	29	206.833	1.45	1.16	-0.4515	-1.0243	0.0071	-0.5922	48.63	-2.14	-2.15	0.2901	0.5802	0.8703	36.747	32.5301
ANDREOFF	ANDY	F(C)	60	518.75	1.735	1.619	-0.1035	-0.0845	-0.4394	-0.1758	50.53	-6.37	-6.63	0.9253	0.2313	1.1566	28.3105	39.9543
ANDRIGHETTO	SVEN	F(RW)	44	548.45	2.626	1.969	0.3855	-0.5245	0.7228	-0.2761	53	1.44	2.98	0.6564	0.8752	1.5316	23.0326	41.0749
ANISIMOV	ARTEM	F(C)	77	1061.58	2.6	2.543	0.2241	0.2882	0.834	0.6434	50.03	-1.11	-1.07	0.5652	0.7913	1.3565	18.9402	41.9391
ARCOBELLO	MARK	F(RW)	20	202.317	2.966	2.669	1.0056	0.2801	1.037	0.4888	57.87	6.29	4.86	0.8897	0	0.8897	23.7069	47.4138
ARMIA	JOEL	F(RW)	43	476.017	1.765	2.017	-0.3722	-0.109	-0.4422	-0.114	50.38	0.01	-0.78	0.3781	0.5042	0.8823	29.199	30.491
ARVIDSSON	VIKTOR	F(LW)	56	662.733	1.72	2.625	-0.5516	0.6769	-0.605	0.6829	53.91	1.46	1.95	0.5432	0.6337	1.1769	31.6225	33.2781
ATHANASIOU	ANDREAS	F(C)	37	302.433	2.777	2.777	0.8561	0.7231	1.0562	0.3425	50.73	-1.32	-3.57	1.3887	0.992	2.3807	21.5385	38.4615
ATKINSON	CAM	F(RW)	81	1025.32	2.575	3.043	0.5283	0.7964	0.4055	0.8315	49.79	1.8	2.73	0.9948	0.9363	1.9311	34.9449	30.6192
BACKES	DAVID	F(RW)	79	1107.57	1.896	1.679	-0.3388	-0.2313	-0.3869	-0.2419	51.28	-0.66	-0.88	0.4334	0.9209	1.3543	41.1812	25.0809
BACKLUND	MIKAEL	F(C)	82	1017.93	2.711	2.122	0.4966	-0.6991	0.5663	-0.5747	52.26	4.99	5.64	0.6484	1.061	1.7093	32.234	31.0638
BACKSTROM	NICKLAS	F(C)	75	1065.5	2.478	1.408	-0.21	-0.6902	-0.083	-0.7262	52.18	0.36	2.23	0.7321	1.1825	1.9146	31.3528	30.1645
BAERTSCHI	SVEN	F(LW)	69	776.183	1.933	2.319	0.1386	-0.3141	0.0989	0.1562	46.18	-0.98	-1.25	0.9276	0.5411	1.4687	36.2759	33.5172
BAILEY	JOSH	F(C)	81	1083.65	2.049	2.436	-0.3016	0.3554	-0.3834	0.3575	49.29	-0.72	-0.11	0.3322	0.9413	1.2735	32.4948	32.4948
BARBERIO	MARK	D	30	403.267	2.827	2.232	0.7956	-0.0841	0.7969	-0.4942	53.72	3.01	3.59	0.2976	1.0415	1.3391	32.626	33.1565
BARKOV	ALEKSANDER	F(C)	66	907.833	3.305	2.181	0.5843	0.0154	1.114	0.4896	48.2	-0.15	-0.9	1.1236	1.1236	2.2471	32.3596	27.6404
BARRIE	TYSON	D	78	1435.35	2.383	2.341	0.2497	-0.0587	0.3559	0.0508	44.62	0.42	0.54	0.3762	0.5016	0.8778	33.2037	29.549
BARTKOWSKI	MATT	D	80	1313.15	1.782	2.696	-0.1428	0.5475	-0.1789	0.5696	45.89	-1.84	-1.65	0.2285	0.4569	0.6854	31.0473	36.608
BEAGLE	JAY	F(C)	57	660.2	1.727	1.454	-0.8439	-0.7231	-0.7353	-0.4926	49.74	-0.33	-1.76	0.7271	0.7271	1.4541	36.6667	26.1667
BEAUCHEMIN	FRANCOIS	D	82	1489.15	1.894	2.176	-0.5096	-0.3136	-0.3787	-0.2216	43.07	-2.46	-1.8	0.2417	0.5238	0.7655	37.5256	28.1613
BEAULIEU	NATHAN	D	64	968.867	2.044	2.353	-0.2032	0.0698	-0.0987	0.2978	51.16	-0.67	-0.8	0.0619	0.8051	0.867	32.4899	31.8826
BELESKEY	MATT	F(LW)	80	1115.72	2.581	2.044	0.2356	-0.3298	0.2973	-0.3063	50.61	2.13	1.57	0.6991	0.9142	1.6133	30.8561	34.8071
BELLEMARE	PIERRE-EDOUARD	F(LW)	74	777.867	1.157	2.083	-0.8523	0.1107	-1.2725	0.1881	46.48	-2.34	-5.54	0.3857	0.3085	0.6942	32.0373	32.1928
BENN	JAMIE	F(LW)	82	1148.88	2.872	3.029	0.5921	0.5766	0.5765	0.9714	53.67	2.67	1.59	0.8356	1.3578	2.1934	28.2946	33.5659
BENN	JORDIE	D	64	841.483	2.496	2.424	0.1778	0.158	-0.0659	0.108	48.92	-3.8	-4.78	0.1426	0.5704	0.713	29.7701	35.8621
BENNETT	BEAU	F(RW)	33	331.583	2.352	2.533	-0.0814	0.6624	0.0383	0.6623	51.95	-0.26	1.11	0.9047	0.3619	1.2666	31.4815	32.4074
BENNETT	SAM	F(C)	77	970.05	2.35	2.474	0.0363	-0.1569	0.0504	-0.0669	48.78	0.52	0.74	0.8659	0.8041	1.67	28.2658	33.4459
BERGERON	PATRICE	F(C)	80	1081.32	2.608	2.053	0.0792	-0.3135	0.3423	-0.2773	55.94	9.08	8.57	0.9988	0.8323	1.8311	34.4006	28.1459
BERGLUND	PATRIK	F(C)	42	541.033	2.218	1.553	0.1385	-0.3923	-0.0529	-0.4659	51.79	-0.34	0.84	0.6654	0.5545	1.2199	38.6824	27.027
BERNIER	STEVE	F(RW)	24	260.733	1.841	1.381	-0.5569	-0.9004	-0.3444	-0.6761	45.71	-3.28	-3.03	0.2301	1.1506	1.3807	30.9735	26.5487
BICKELL	BRYAN	F(LW)	25	239.167	1.254	2.509	-0.8406	0.576	-0.6445	0.8472	51.13	1.24	0.09	0	0.5017	0.5017	15.9091	44.5455
BIEGA	ALEX	D	51	770.85	2.102	2.569	0.3262	0.2516	0.176	0.2508	46.76	-0.1	1.35	0	0.5449	0.5449	30.1092	39.6256
BIEKSA	KEVIN	D	71	1196.73	1.755	2.306	-0.3823	0.2686	-0.0729	0.4232	50.81	-1.8	-3.44	0.0501	0.3008	0.351	32.101	29.7565
BIGRAS	CHRIS	D	31	390.717	1.229	1.843	-0.988	-0.6174	-0.869	-0.6963	42.59	-1.83	-2.32	0	0.3071	0.3071	22.9167	34.8214
BITETTO	ANTHONY	D	28	333.167	1.981	1.981	-0.1241	-0.0416	-0.7635	-0.2862	45.7	-7.85	-6.12	0.1801	0.9005	1.0805	30.7692	36.4372
BJUGSTAD	NICK	F(C)	67	823.3	2.186	2.551	-0.3632	0.7493	-0.4324	0.6252	49.44	0.55	1.06	0.6559	0.583	1.2389	33.8384	27.2727
BLANDISI	JOSEPH	F(C)	41	529.9	1.698	2.717	-0.0735	0.8157	0.051	0.6477	45.6	-1.06	0.1	0.1132	1.0191	1.1323	34.026	28.3117
BODNARCHUK	ANDREW	D	37	441.8	2.037	3.259	-0.1332	0.9842	-0.2439	0.9784	42.09	-4.16	-3.83	0	0.5432	0.5432	28.642	29.3827
BOEDKER	MIKKEL	F(LW)	80	1081.98	1.83	3.272	-0.4627	1.2519	-0.5294	1.2331	45.74	-1.21	-1.15	0.5545	0.7764	1.3309	30.2536	32.2464
BOGOSIAN	ZACH	D	64	1165.93	2.161	2.522	0.4553	0.4138	0.5143	0.4084	46.19	-2.45	-0.83	0.1029	0.4631	0.5661	33.3333	32.6941
BOLLAND	DAVE	F(C)	25	273.017	1.538	2.198	-0.8817	0.3384	-0.6889	0.7565	43.43	-5.57	-5.78	0.2198	0.2198	0.4395	37.4593	29.6417
BOLLIG	BRANDON	F(LW)	54	493.033	1.217	2.434	-1.0198	-0.0335	-1.2508	-0.2891	43.89	-4.52	-4.86	0.2434	0.2434	0.4868	36.019	23.2227
BONINO	NICK	F(C)	63	712.767	2.525	1.431	0.2189	-0.6957	0.2018	-0.5757	51.34	-1.41	-0.63	0.4209	1.5994	2.0203	35.8098	29.4205
BOROWIECKI	MARK	D	63	751.033	1.438	2.077	-0.9686	-0.175	-0.9546	-0.3155	45.19	-2.91	-3.21	0	0.0799	0.0799	36.7751	24.8939
BORTUZZO	ROBERT	D	40	486.633	1.726	1.48	-0.383	-0.5403	-0.573	-0.5593	54.57	2.9	3.46	0.2466	0.1233	0.3699	39.1304	28.833
BOUCHER	REID	F(C)	39	467.583	1.668	2.823	0.0843	1.0839	0.1542	0.7468	43.96	-2.9	-1.25	0.7699	0.7699	1.5398	34.8993	31.5436
BOUMA	LANCE	F(LW)	44	443.4	1.353	2.706	-0.9011	0.29	-0.8424	0.2948	45.97	-2.79	-3.37	0.1353	0.406	0.5413	32.0276	29.0323
BOURQUE	GABRIEL	F(LW)	22	212.167	1.98	2.262	0.071	0.1917	-0.2887	0.4331	49.05	-2.9	-5.25	0.2828	0.8484	1.1312	43.7838	18.3784
BOURQUE	RENE	F(RW)	49	494.017	1.7	2.551	-0.4216	0.2918	-0.6857	-0.1338	46.99	0.18	-1.06	0.2429	0.6073	0.8502	35.2818	22.7557
BOUWMEESTER	JAY	D	72	1308.12	1.972	1.881	-0.3341	0.0421	-0.0766	0.0282	49.92	-3.2	-3.57	0.0917	0.6421	0.7339	34.6067	31.161
BOYCHUK	JOHNNY	D	70	1214.85	2.371	1.729	0.0926	-0.6888	0.1571	-0.5659	48.57	-1.77	-0.12	0.3951	0.5927	0.9878	33.3043	30.6888
BOYES	BRAD	F(RW)	60	552.1	2.174	2.826	0.4698	0.4015	0.4766	0.3332	55.1	5.11	4.98	0.4347	1.1954	1.6301	32.4803	33.6614
BOYLE	BRIAN	F(C)	76	777.567	1.929	2.392	-0.4552	0.5455	-0.5578	0.5323	50.99	-1.53	-1.7	0.6173	0.463	1.0803	33.2418	27.6099
BOYLE	DAN	D	74	1137.42	2.479	2.163	0.1982	0.2864	0.1644	0.3543	49.81	3.31	3.5	0.2638	0.3165	0.5803	25.285	38.5492
BOZAK	TYLER	F(C)	57	765.567	2.116	2.586	0.1814	0.1763	0.4677	0.1604	51.4	-0.43	2.57	0.5486	1.0189	1.5675	29.1717	38.5354
BRASSARD	DERICK	F(C)	80	1133.48	2.594	1.853	0.1048	-0.1804	0.1858	-0.1214	47.39	-0.83	0.2	0.8469	0.794	1.641	27.1095	37.8815
BRAUN	JUSTIN	D	80	1369.88	2.365	2.102	-0.0261	0.1703	0.2201	0.2465	51.7	-0.22	-0.34	0.0876	0.7884	0.876	34.3249	26.3921
BRODIE	TJ	D	70	1333.3	2.79	2.565	0.6264	-0.0393	0.638	0.2656	49.61	1.66	1.95	0.135	1.17	1.305	33.253	31.245
BRODIN	JONAS	D	68	1206.32	1.542	1.691	-0.8508	-0.3498	-0.7096	-0.3583	44.8	-3.75	-3.86	0.0995	0.199	0.2984	37.6923	24.9038
BRODZIAK	KYLE	F(C)	76	678.683	1.326	1.591	-0.772	-0.5319	-1.0371	-0.4431	50.62	-1.22	-1.82	0.3536	0.3536	0.7073	39.4046	21.5412
BROUWER	TROY	F(RW)	82	1057.93	2.098	1.758	-0.1136	-0.2328	-0.0498	-0.1794	49.61	-3.38	-3.24	0.4537	0.9641	1.4179	39.2826	26.6842
BROWN	DUSTIN	F(LW)	82	1082.25	1.552	1.83	-0.7031	-0.0307	-0.8031	-0.0001	58.4	3.42	2.78	0.4435	0.7207	1.1642	28.2931	36.0853
BROWN	J.T.	F(RW)	78	890.283	2.291	1.415	0.2909	-0.7735	-0.0819	-0.6967	52.25	0.88	0.14	0.4718	0.8087	1.2805	29.1183	30.7425
BROWN	MIKE	F(RW)	58	441.383	1.087	1.903	-0.8729	-0.2765	-1.4885	-0.4203	44.66	-4.73	-5.94	0.2719	0.4078	0.6797	30.1136	26.7045
BURAKOVSKY	ANDRE	F(LW)	79	940	2.745	2.553	0.1702	0.7643	0.358	0.7737	51.44	0.17	0.4	1.0213	0.9574	1.9787	26.7352	36.7609
BURMISTROV	ALEXANDER	F(C)	81	1044.37	1.494	2.298	-0.8426	0.0351	-1.0379	0.1342	48.38	-3.29	-4.1	0.2873	0.6894	0.9767	28.6511	30.9922
BURNS	BRENT	D	82	1515.03	2.495	2.218	0.4679	0.4303	0.429	0.3731	53.42	2.78	2.96	0.594	0.7921	1.3861	30.5014	32.1727
BURROWS	ALEX	F(LW)	79	877.317	1.231	1.915	-0.7406	-0.4989	-0.8393	-0.4628	48.16	1.51	1.26	0.342	0.5471	0.8891	31.5917	31.3487
BYFUGLIEN	DUSTIN	D	81	1490.63	2.898	2.455	1.0124	0.3648	1.1702	0.418	54.06	3.83	4.48	0.5635	0.6843	1.2478	30.8526	33.3092
BYRON	PAUL	F(LW)	62	705.567	1.446	2.721	-0.8645	0.4576	-0.8817	0.3674	49.3	-2.08	-3.04	0.5953	0.4252	1.0205	35.9694	27.0408
CALLAHAN	RYAN	F(RW)	73	923.083	2.145	2.145	-0.1497	0.2855	-0.0818	0.2774	50.78	-1.23	-1.85	0.455	0.91	1.365	31.4737	36.1053
CALVERT	MATT	F(LW)	73	920.65	2.151	1.955	0.0569	-0.7106	-0.1951	-0.6487	46.84	-1.72	-1.39	0.5865	0.8472	1.4338	34.7271	28.4553
CAMMALLERI	MIKE	F(LW)	42	611.35	3.141	1.865	1.4491	-0.2633	2.0473	0.2029	48.7	2.85	2.63	0.9814	1.4722	2.4536	24.2049	39.3993
CAMPBELL	BRIAN	D	82	1394.1	3.013	1.592	0.8381	-0.5318	0.8534	-0.5183	52.52	6.02	5.92	0.1291	0.6886	0.8177	31.227	33.2109
CAMPBELL	GREGORY	F(C)	82	712.067	1.432	1.938	-0.878	-0.5365	-1.002	-0.6087	41.19	-7.07	-8.25	0.2528	0.5898	0.8426	32.4238	25.2006
CARLE	MATT	D	64	921.783	2.148	2.018	-0.2089	0.0239	-0.281	0.0863	47.46	-6.09	-7.11	0.1302	0.3255	0.4556	32.9453	28.638
CARLSON	JOHN	D	56	955.667	2.637	1.821	0.1718	-0.2238	0.1384	-0.192	50.41	-0.97	-1.19	0.3139	1.0045	1.3185	32.0896	31.1301
CARR	DANIEL	F(LW)	23	251.95	2.143	2.381	-0.0678	0.0051	0.3839	-0.2225	55.58	4.38	2.18	0.9526	0.7144	1.667	26.1905	37.6984
CARRICK	CONNOR	D	19	267.65	1.345	2.69	-0.6553	0.2729	-0.614	0.731	54.86	3.31	2.48	0.2242	0.2242	0.4483	29.5964	33.1839
CARTER	JEFF	F(C)	77	1021.6	2.408	2.056	-0.1286	0.2875	0.4558	0.2381	56.14	-0.62	-0.69	0.5286	1.4096	1.9381	26.7739	39.1675
CARTER	RYAN	F(C)	60	545.183	1.431	1.761	-0.6936	-0.1337	-1.109	-0.1439	39.46	-6.7	-11	0.6603	0.5503	1.2106	47.6562	19.5312
CECI	CODY	D	75	1164.92	1.957	1.854	-0.3335	-0.4615	-0.6006	-0.6299	44.52	-4.2	-4.43	0.412	0.5666	0.9786	33.4888	29.0112
CHARA	ZDENO	D	80	1466.42	2.455	2.087	0.0268	-0.2492	0.0654	-0.2525	49.63	-0.87	0	0.2455	0.6547	0.9002	36.8143	28.6847
CHIAROT	BEN	D	70	941.433	2.039	2.613	-0.1929	0.5704	-0.3453	0.6048	49.33	-2.6	-2.56	0.0637	0.5736	0.6373	32.1308	30.5524
CHIASSON	ALEX	F(RW)	77	827.9	1.812	1.667	-0.4956	-0.6862	-0.5968	-0.5951	43.78	-3.77	-4.59	0.2899	0.4348	0.7247	37.5904	23.3735
CHIMERA	JASON	F(LW)	82	923.717	2.144	2.338	-0.3227	0.6593	-0.4231	0.5079	47.83	-3.01	-4.13	0.7795	0.7795	1.5589	31.331	29.0931
CHIPCHURA	KYLE	F(C)	70	636.433	1.414	2.357	-0.5103	0.3295	-0.8554	0.0873	44.37	-2.35	-2.59	0.2828	0.5657	0.8485	40.9807	24.6935
CHORNEY	TAYLOR	D	55	653.783	2.937	2.203	0.591	0.175	0.39	0.4648	48.04	-3.6	-2.73	0.0918	0.4589	0.5506	20.5703	41.1405
CIZIKAS	CASEY	F(C)	80	816.05	2.353	2.426	-0.243	0.2518	0.061	0.3288	48.59	1.64	-1.35	0.5147	1.3234	1.8381	36.0963	24.8663
CLAESSON	FREDRIK	D	16	279.983	1.286	2.357	-1.163	0.0964	-1.1272	0.1741	50	1.45	2.68	0	0.4286	0.4286	31.4879	26.2976
CLARKSON	DAVID	F(RW)	23	204.533	1.173	3.52	-0.9035	1.2143	-1.304	0.708	40.16	-7.07	-7.89	0.5867	0.5867	1.1734	26.1438	28.1046
CLENDENING	ADAM	D	29	391.567	2.758	1.686	0.6956	-0.8341	1.1283	-0.3205	47.9	-1.67	-2.99	0.1532	0.9194	1.0726	30.2115	35.6495
CLIFFORD	KYLE	F(LW)	56	513.317	1.52	1.636	-0.3645	-0.0851	-0.7555	-0.1115	53.59	-1.37	-3.9	0.3507	0.7013	1.052	27.7389	38.9277
CLUTTERBUCK	CAL	F(RW)	77	746.783	2.33	2.169	-0.0342	-0.2429	0.0367	0.0953	48.68	1.42	-1.39	0.8838	0.5624	1.4462	36.4789	25.0704
COBURN	BRAYDON	D	80	1122.08	2.406	2.192	0.2033	0.2786	0.1034	0.304	50.93	-1.43	-2.05	0.0535	0.4278	0.4812	30.5336	30.2372
COGLIANO	ANDREW	F(C)	82	987.183	2.006	2.127	0.1952	0.1737	0.0783	0.1377	53	0.89	0.72	0.3039	1.2764	1.5803	35.9958	24.4813
COLAIACOVO	CARLO	D	36	495.733	1.694	3.026	-0.1379	0.9277	-0.2509	1.2702	47.77	-0.12	1.56	0.121	0.2421	0.3631	27.791	36.8171
COLBORNE	JOE	F(C)	73	903.883	2.921	2.921	0.8375	0.4739	0.8287	0.4839	48.24	0.14	-0.21	0.8629	1.4604	2.3233	35.4994	27.9182
COLE	IAN	D	70	993.017	1.813	2.296	-0.6734	0.4168	-0.8762	0.5379	50.14	-2.97	-3.5	0	0.5438	0.5438	30.8017	34.0717
COMEAU	BLAKE	F(LW)	81	1061.88	1.752	1.921	-0.5945	-0.6114	-0.5585	-0.5617	46.15	2.25	2.79	0.339	0.8476	1.1866	40.8998	24.3354
CONDRA	ERIK	F(RW)	54	506.783	2.249	2.723	0.0755	0.9755	-0.1655	0.964	54.93	4.2	3	0.7104	0.592	1.3023	31.5789	28.9474
CONNAUTON	KEVIN	D	65	936.433	2.371	1.794	0.2902	-0.5159	0.5795	-0.6431	47.14	-0.34	0.33	0.3204	0.3844	0.7048	31.3725	33.218
CONNOLLY	BRETT	F(RW)	71	841.067	2.64	2.782	0.2527	0.7566	0.2991	0.743	51.44	0.72	3.46	0.3567	0.9274	1.2841	33.6735	29.4898
COPP	ANDREW	F(C)	77	550.05	2.073	1.091	0.2231	-1.1372	-0.2271	-1.2673	47.75	-1.61	-4.02	0.7636	0.6545	1.4181	33.5632	28.5057
CORRADO	FRANK	D	39	502.7	2.029	3.342	0.1635	0.9714	0.2053	0.3328	54.81	3.28	2.07	0.1194	0.4774	0.5968	27.5	37.7083
COUSINS	NICK	F(C)	36	364.733	2.139	1.316	0.0427	-0.6991	-0.2663	-0.8619	53.14	2.72	2.17	0.987	0.4935	1.4805	25.8182	34.1818
COUTURE	LOGAN	F(C)	52	632.15	2.468	1.803	0.2651	-0.3322	0.1525	0.1313	53.1	1.6	0.11	0.8542	0.7593	1.6135	29.7254	31.3409
COUTURIER	SEAN	F(C)	63	858.6	2.516	1.957	0.4949	-0.0139	0.701	0.0853	54.21	3.46	4.05	0.559	1.3976	1.9567	33.9002	27.3243
COWEN	JARED	D	37	529.067	2.268	2.041	0.115	-0.1723	-0.0832	-0.55	42.83	-5.06	-4.85	0	0.4536	0.4536	36.478	28.5115
COYLE	CHARLIE	F(C)	82	1125.13	2.026	1.973	-0.2069	-0.053	-0.1097	0.0527	47.25	-1	-0.6	0.7999	0.6933	1.4932	30.2326	32.2674
CRACKNELL	ADAM	F(RW)	52	586.65	1.125	1.432	-0.686	-1.0742	-1.0078	-0.7009	46.87	-0.12	-0.33	0.5114	0.5114	1.0228	36.8635	28.9206
CROSBY	SIDNEY	F(C)	80	1209.78	3.075	2.182	1.0943	0.4291	0.9049	0.3354	54.39	2.29	2.42	0.8927	1.6367	2.5294	30.1075	35.0538
CULLEN	MATT	F(C)	82	870.983	2.067	1.998	-0.0729	0.0397	-0.4837	0.0405	49.58	-2.82	-4	0.8955	0.7578	1.6533	43.1894	25.8029
DAHLBECK	KLAS	D	71	903.283	1.594	2.192	-0.5694	0.0029	-0.6468	0.1273	45.22	-1.34	-1.57	0.1328	0.3321	0.465	30.4462	33.4646
DALEY	TREVOR	D	82	1243.12	2.51	1.882	0.2564	-0.1673	0.1489	-0.1696	53.92	1.81	0.2	0.2413	0.6275	0.8688	26.6217	36.7313
DANAULT	PHILLIP	F(LW)	51	595.067	1.008	1.916	-1.038	-0.3043	-1.5756	-0.4449	51.2	1.39	2.61	0.3025	0.5041	0.8066	45.0495	22.9373
DANO	MARKO	F(C)	34	384.067	1.718	2.968	-0.3241	0.8258	-0.9322	0.5543	53.78	3.83	2.21	0.7811	0.6249	1.406	23.6025	36.0248
DATSYUK	PAVEL	F(C)	66	1004.82	2.09	1.851	0.093	-0.4433	0.0496	-0.5859	57.38	7.4	6.89	0.3583	0.9554	1.3137	24.3184	40.1309
DAVIDSON	BRANDON	D	51	778.567	2.004	1.85	-0.0302	-0.8612	0.0985	-1.0262	52.04	4.12	3.61	0.1541	0.3853	0.5395	32.4798	31.4016
DE_HAAN	CALVIN	D	72	1244.62	2.218	2.266	-0.1448	0.1276	-0.1826	0.0766	50.77	1.7	1.23	0.0964	0.5303	0.6267	30.6632	31.6107
DE_LA_ROSE	JACOB	F(LW)	22	238.35	1.51	3.021	-0.4476	0.8079	-0.968	0.6153	42.01	-8.5	-9.24	0	0.2517	0.2517	49.3507	16.8831
DEKEYSER	DANNY	D	78	1363.77	1.76	2.068	-0.6491	-0.0859	-0.2947	-0.1168	48.84	-4.03	-5.05	0.22	0.44	0.6599	32.8859	28.6353
DEL_ZOTTO	MICHAEL	D	52	942.067	1.274	2.165	-1.098	0.2283	-0.934	0.5197	51.41	0.33	2.97	0.1274	0.2548	0.3821	33.5973	30.543
DEMELO	DYLAN	D	45	550.933	1.525	1.634	-0.7345	-0.4611	-1.0209	-0.6168	52.33	1.29	-0.26	0	0	0	26.4259	33.0798
DEMERS	JASON	D	62	986.483	2.129	1.885	-0.2469	-0.6634	-0.466	-0.5886	54.2	3.15	1.16	0.1216	0.7907	0.9123	31.454	30.8605
DESHARNAIS	DAVID	F(C)	65	843.85	1.991	2.133	-0.2739	-0.3404	-0.3352	-0.1663	51.11	-0.7	-1.58	0.4977	1.0665	1.5643	29.5311	33.7136
DESJARDINS	ANDREW	F(C)	77	866.05	0.97	1.801	-1.2088	-0.3179	-1.344	-0.4084	50.2	0.12	-0.35	0.4157	0.3464	0.7621	49.5423	18.8787
DESLAURIERS	NICOLAS	F(LW)	70	696.933	1.464	2.927	-0.4295	0.8282	-0.4773	0.8747	42.12	-6.27	-7.13	0.5165	0.5165	1.0331	32.8549	31.4195
DESPRES	SIMON	D	32	530.7	2.035	2.261	0.0868	0.2261	-0.0456	0.3641	49.38	-2.84	-4.88	0	0.1131	0.1131	30.6773	30.2789
DI_GIUSEPPE	PHILLIP	F(LW)	41	541.2	2.661	2.328	0.709	-0.0503	0.5769	-0.0008	47.71	-4.45	-2.48	0.6652	1.1086	1.7738	31.7125	33.1924
DILLON	BRENDEN	D	76	1168.47	1.849	1.746	-0.3407	-0.4144	-0.4538	-0.3167	49.53	-2.18	-3.24	0.1027	0.4621	0.5648	26.6535	33.1688
DOAN	SHANE	F(RW)	72	946.167	2.663	2.156	0.9856	-0.0139	0.8626	0.1238	47.6	1.51	0.53	0.8878	0.8244	1.7122	32.4123	29.118
DOMI	MAX	F(C)	81	1013.83	2.426	1.835	0.3757	-0.5352	0.5626	-0.473	46.39	-0.8	-0.67	0.651	1.0653	1.7163	27.2008	35.8061
DONSKOI	JOONAS	F(RW)	76	934.217	2.569	2.055	0.3722	-0.0318	0.435	0.1192	53.31	2.23	2.15	0.5138	1.2203	1.7341	31.0633	31.3023
DORSETT	DEREK	F(RW)	71	816.117	1.617	2.72	-0.1588	0.5737	-0.3998	0.4711	46.08	-0.88	-1.33	0.2941	0.5882	0.8822	35.3285	30.5109
DOUGHTY	DREW	D	82	1694.93	2.159	1.593	-0.0666	-0.514	0.0437	-0.4156	58.89	4.89	4.32	0.1416	0.4956	0.6372	27.5666	36.3018
DOWNIE	STEVE	F(RW)	26	223.4	2.417	1.88	0.75	-0.2573	0.0643	-1.1723	47.38	1.32	-1.35	0.8057	0.8057	1.6115	35.1759	23.1156
DRAISAITL	LEON	F(C)	72	1038.3	2.6	2.485	0.6049	-0.037	0.8016	-0.0635	51.85	3.35	3.91	0.809	1.3869	2.1959	29.2035	34.2183
DROUIN	JONATHAN	F(LW)	21	243.667	3.201	1.477	0.9686	-0.5305	1.2786	-0.3649	50.71	-1.19	0.05	0.985	0.985	1.9699	26.57	37.6812
DUBINSKY	BRANDON	F(C)	75	1009.1	2.438	3.151	0.2766	0.9777	0.2765	0.897	49.9	2.11	2.06	0.654	1.2486	1.9027	36.0313	28.1984
DUCHENE	MATT	F(C)	76	1103.77	2.501	2.446	0.3481	0.1244	0.578	0.1872	45.33	1.43	2.08	1.1415	1.0328	2.1744	26.7233	36.0718
DUCLAIR	ANTHONY	F(LW)	81	911.917	2.961	1.842	1.2319	-0.4982	1.2674	-0.3228	49.53	3.8	3.87	0.7895	1.1843	1.9739	25.5656	39.7059
DUMBA	MATT	D	81	1103.48	2.556	2.175	0.6838	0.3492	0.5939	0.3441	47.71	0.44	0.09	0.2175	0.435	0.6525	29.3489	38.484
DUMOULIN	BRIAN	D	79	1288.25	2.375	1.816	-0.0026	-0.2635	-0.0777	-0.248	53.03	1.26	0.88	0	0.652	0.652	33.958	30.2099
DUPUIS	PASCAL	F(LW)	18	216.667	2.769	2.215	0.2189	0.2294	1.089	0.634	42.45	-11.7	-5.43	0.5538	0.5538	1.1077	39.4422	29.4821
DZINGEL	RYAN	F(C)	30	303.817	2.765	1.975	0.6403	-0.2845	0.4046	-0.0635	44.53	-2.75	-4.19	0.5925	0.9874	1.5799	28.7402	31.8898
EAKIN	CODY	F(C)	82	1037.6	2.082	2.371	-0.5255	0.0321	-0.5211	0.0387	49.2	-4.48	-4.55	0.4626	0.9252	1.3878	31.1173	30.2862
EAVES	PATRICK	F(RW)	54	561.417	2.137	2.031	-0.3519	-0.3368	-0.4501	-0.2298	53.48	1.19	0.83	0.6412	0.4275	1.0687	30.5654	31.6254
EBERLE	JORDAN	F(C)	69	972.7	2.406	2.961	0.2716	0.4205	0.5752	0.6663	50.92	2.86	2.95	0.9253	0.9253	1.8505	32.2718	31.8471
EDLER	ALEXANDER	D	52	914.233	2.297	2.231	0.6487	-0.0101	0.6027	0.3864	47.1	-1.16	-0.14	0.1969	0.4594	0.6563	36.0153	25.5747
EDMUNDSON	JOEL	D	67	909.183	1.716	1.98	-0.5505	0.1573	-0.7686	0.0831	53.42	1.82	2.07	0.066	0.5279	0.5939	33.5616	32.7626
EHLERS	NIKOLAJ	F(LW)	72	947.1	2.597	2.091	0.2517	-0.2185	0.511	-0.0694	53.77	2.05	3.51	0.6335	0.8869	1.5204	28.6511	36.0089
EHRHOFF	CHRISTIAN	D	48	634.633	1.513	2.364	-0.5782	0.5045	-0.6536	0.5584	54.12	-1.13	-1.66	0.1891	0.2836	0.4727	28.9883	38.5214
EICHEL	JACK	F(C)	81	1175.32	1.991	2.553	0.2648	0.4828	0.2453	0.4795	46.7	-1.65	-1.35	0.6126	0.8679	1.4805	31.6699	36.1804
EKBLAD	AARON	D	78	1319.6	2.546	1.955	0.0493	0.0614	0.0405	0.242	50.62	2.49	2.98	0.4092	0.6366	1.0458	27.445	34.6475
EKHOLM	MATTIAS	D	82	1363.15	2.553	2.069	0.6608	0.0022	0.6081	-0.0167	53.44	1.83	1.39	0.1761	0.8803	1.0564	32.3576	30.7753
EKMAN-LARSSON	OLIVER	D	75	1322.7	2.722	2.54	0.9698	0.6056	1.0145	0.52	50.04	4.62	5.12	0.2722	0.6351	0.9072	33.4217	31.0345
ELLER	LARS	F(C)	79	969.8	2.289	2.784	0.0394	0.571	0.0536	0.656	52.84	1.7	1.82	0.6806	0.6806	1.3611	31.6614	32.7064
ELLIOTT	STEFAN	D	21	266.733	2.024	2.474	0.0325	0.3439	-0.6747	-0.0612	48	0.94	0.47	0.6748	0.6748	1.3497	26.7943	35.8852
ELLIS	RYAN	D	79	1314.25	2.557	2.054	0.6425	-0.029	0.6805	0.0321	54.69	3.66	2.75	0.2739	0.6391	0.9131	31.8182	33.0808
EMELIN	ALEXEI	D	72	1247.48	1.635	2.261	-0.7336	-0.0688	-1.0089	-0.1111	51.92	0.56	0.88	0	0.5291	0.5291	34.9693	28.5276
ENGELLAND	DERYK	D	69	947.867	2.216	2.279	0.0494	-0.3955	-0.1335	-0.3701	45.27	-3.67	-3.72	0.1899	0.5064	0.6963	31.9429	27.9912
ENNIS	TYLER	F(C)	23	332.467	1.083	2.346	-0.7753	0.1218	-0.6364	0.3279	45.63	-2.38	-3.57	0.1805	0.9023	1.0828	33.4459	28.0405
ENSTROM	TOBIAS	D	72	1232.75	2.288	2.044	-0.0425	-0.3259	0.1712	-0.3262	51.84	-0.3	0.07	0.0973	0.5841	0.6814	30.1624	32.6373
ERICSSON	JONATHAN	D	71	1088.88	2.314	2.094	0.4783	-0.1017	0.3977	0.0442	49.35	-2.7	-2.87	0.1653	0.6612	0.8265	31.7887	31.1399
ERIKSSON	LOUI	F(LW)	82	1134.58	2.644	1.534	0.231	-1.1668	0.3408	-1.0683	52.02	3.28	3.5	0.8461	1.1105	1.9567	32.6165	33.0645
ETEM	EMERSON	F(RW)	58	727.067	1.981	2.806	0.1694	0.6311	-0.2169	0.377	45.75	-1.22	-1.43	0.4951	0.6602	1.1553	38.746	27.492
FABBRI	ROBBY	F(C)	72	832.983	2.593	2.449	0.5008	0.6952	0.7586	0.7751	52.27	0.52	1.57	1.0805	0.7923	1.8728	30.7906	34.6741
FAKSA	RADEK	F(C)	45	477.8	2.386	1.884	0.0697	-0.4786	0.0688	-0.5783	53.61	2.43	2.41	0.5023	0.5023	1.0046	36.8653	26.9316
FALK	JUSTIN	D	24	317.183	2.837	2.648	0.6977	0.1734	0.1472	0.467	45.75	-1.49	-2.29	0	0.7567	0.7567	37.8125	28.75
FARNHAM	BOBBY	F(RW)	53	482.917	1.491	1.739	0.2274	-0.4323	-0.0849	-0.3419	44.15	-1.9	-1.94	0.994	0.2485	1.2425	32.5459	24.4094
FAST	JESPER	F(RW)	79	962.017	2.308	2.058	-0.1938	0.1732	-0.1594	0.1094	48.49	1.17	1.38	0.4366	1.0603	1.4969	35.2194	29.6767
FAULK	JUSTIN	D	64	1138.63	2.055	2.898	0.1041	0.7705	0.1267	0.9994	52.3	0.85	0.99	0.2108	0.5796	0.7904	32.0319	30.7897
FAYNE	MARK	D	69	1008.72	2.082	2.558	0.0955	-0.0251	0.0951	0.1207	49.15	0.63	0.6	0.119	0.2379	0.3569	33.5125	25.9857
FEHR	ERIC	F(C)	55	544.85	1.542	2.313	-0.6834	0.4746	-1.108	0.3694	48.94	-3.17	-5.88	0.3304	0.5506	0.881	47.01	19.7674
FERLAND	MICHEAL	F(LW)	71	789.333	2.052	2.889	-0.3299	0.4385	-0.2834	0.5755	48.72	0.72	1.14	0.228	0.9882	1.2162	35.5609	27.4463
FERRARO	LANDON	F(C)	68	621.6	1.448	2.317	-0.8008	-0.2849	-1.1017	0.0603	42.68	-5.17	-8.02	0.3861	0.5792	0.9653	31.2044	30.1095
FIDDLER	VERNON	F(LW)	82	732.967	1.801	1.883	-0.5889	-0.5251	-0.8167	-0.5654	50.44	-1.16	-2.57	0.4912	0.573	1.0642	34.2144	28.1938
FILPPULA	VALTTERI	F(C)	76	986.267	1.643	2.008	-0.7966	0.0835	-0.8159	0.1813	51.04	-1.1	-1.47	0.3042	0.73	1.0342	32.7291	32.427
FISHER	MIKE	F(C)	70	862.133	1.809	2.505	-0.5346	0.5572	-0.554	0.4796	53.5	0.72	1.38	0.4872	0.4176	0.9047	32	32.3243
FLEISCHMANN	TOMAS	F(LW)	76	957.517	2.068	2.569	0.0622	0.3165	-0.2291	0.3397	50.33	-1.02	-2.19	0.8146	0.564	1.3786	36.8984	28.4492
FLYNN	BRIAN	F(C)	56	548.933	1.421	1.967	-0.8332	-0.3916	-0.9164	-0.2558	47.16	-3.93	-6.8	0.2186	0.4372	0.6558	46.8354	21.8354
FOLIGNO	MARCUS	F(LW)	75	922.1	2.147	2.147	0.537	-0.0443	0.4422	-0.1335	46.58	-0.51	-1.28	0.3904	0.7158	1.1062	35.3535	24.2424
FOLIGNO	NICK	F(LW)	72	980.2	1.898	2.265	-0.4899	-0.1755	-0.5057	-0.1627	51.85	4.61	5.18	0.6733	0.6121	1.2855	32	32.2286
FOLIN	CHRISTIAN	D	26	322.25	1.676	2.048	-0.3624	0.1584	-0.8637	-0.0796	42.47	-4.68	-7.4	0	0.7448	0.7448	34.4569	31.4607
FONTAINE	JUSTIN	F(RW)	60	611.517	2.551	2.355	0.6125	0.5177	0.5652	0.6105	44.87	-1.99	-4.46	0.4906	0.9812	1.4718	35.4662	28.1536
FORSBERG	FILIP	F(LW)	82	1120.3	2.892	2.249	0.8999	0.273	1.0301	0.2376	56.32	4.39	5.5	1.1247	0.6962	1.8209	14.6078	48.5294
FOWLER	CAM	D	69	1135.75	2.06	2.589	0.1286	0.6981	0.2567	0.8132	48.82	-4.7	-4.94	0.1057	0.3698	0.4755	33.4597	26.9194
FRANSON	CODY	D	59	801.433	1.348	1.797	-0.5505	-0.5119	-0.6168	-0.7454	49.81	2.7	2.58	0.2246	0.4492	0.6738	32.7801	32.6418
FROESE	BYRON	F(C)	56	536.1	1.567	2.686	-0.3217	0.327	-0.4024	-0.0538	48.81	-2.61	-2.91	0.2238	0.3358	0.5596	46.1847	21.2851
FROLIK	MICHAEL	F(RW)	64	842.2	2.493	2.707	0.0945	0.2541	0.3322	0.1457	51.47	3.45	4.44	0.8549	0.8549	1.7098	34.4961	31.6537
GABORIK	MARIAN	F(RW)	54	678.083	1.681	2.478	-0.5627	0.817	-0.4804	0.7546	56.93	0.38	0.87	0.7079	0.5309	1.2388	30.7346	37.7811
GAGNER	SAM	F(C)	53	608.033	2.171	1.776	0.044	-0.1245	0.0525	-0.4386	51.66	0.68	2.03	0.5921	0.6908	1.2828	30.7692	28.7968
GALCHENYUK	ALEX	F(C)	82	1043.7	2.932	2.529	0.8959	0.2173	0.9686	0.2947	53.11	1.36	2.22	1.0923	0.9773	2.0696	23.5122	41.4634
GALIEV	STANISLAV	F(RW)	24	200.8	1.793	1.195	-0.4814	-0.7789	-0.5484	-0.8296	51.72	0.88	0.94	0	0.8964	0.8964	30.6818	30.1136
GALLAGHER	BRENDAN	F(RW)	53	689.15	3.221	1.915	1.1953	-0.6779	1.1278	-0.6361	55.94	5.37	5.73	0.8706	1.2189	2.0895	27.8296	34.7537
GARBUTT	RYAN	F(C)	80	798.233	1.578	2.556	-0.3047	0.6212	-0.8975	0.6889	52.69	2.48	2.04	0.451	0.5262	0.9772	31.7942	30.7388
GARDINER	JAKE	D	79	1332.25	1.937	2.387	0.0893	-0.066	0.1575	-0.194	53.51	2.66	3.72	0.2252	0.4504	0.6755	32.7757	33.8403
GARRISON	JASON	D	72	1089.15	2.093	2.204	-0.3275	0.3124	-0.181	0.4317	50.26	-2.02	-2.55	0.2204	0.3305	0.5509	33.6024	29.7679
GAUDREAU	JOHNNY	F(LW)	79	1194.88	2.862	2.611	0.6268	-0.4584	0.838	0.1499	49.8	4.14	2.35	0.9039	1.3558	2.2596	30.3993	37.1638
GAUNCE	BRENDAN	F(C)	20	219.883	0.546	2.729	-1.2896	0.3247	-1.4754	-0.1009	48.8	2.45	3.51	0.2729	0	0.2729	38.4236	27.0936
GAUSTAD	PAUL	F(C)	63	568.4	0.633	2.217	-1.4874	0.1331	-1.6832	0.2205	38.51	-14.38	-15.1	0.1056	0.1056	0.2111	64.9068	4.8137
GELINAS	ERIC	D	40	487.05	1.601	1.848	-0.0665	-0.3203	-0.1055	0.2658	50.66	4.57	5.02	0	0.2464	0.2464	22.2506	43.4783
GERBE	NATHAN	F(C)	47	522.867	1.262	2.984	-0.7446	0.6997	-0.3871	0.5755	49.07	-2.11	-2.65	0.2295	0.3443	0.5738	31.8735	27.4939
GETZLAF	RYAN	F(C)	77	1092.05	2.143	1.813	0.1025	-0.4298	0.3054	-0.3033	55	4.83	2.84	0.2198	1.3186	1.5384	31.74	35.1816
GILBERT	TOM	D	45	652.567	1.655	1.931	-0.6818	-0.4645	-0.8116	-0.1718	49.31	-2.81	-4.54	0.0919	0	0.0919	31.0452	33.3853
GIONTA	BRIAN	F(RW)	79	1070.85	1.905	2.073	0.1755	-0.1466	0.0802	-0.2297	46.73	-0.87	-0.8	0.5043	0.8965	1.4008	36.3902	25.4634
GIONTA	STEPHEN	F(RW)	82	830.367	1.084	1.951	-0.4138	-0.3109	-0.7513	-0.1013	44.28	-1.96	-2.37	0.0723	0.6503	0.7226	32.8446	23.9003
GIORDANO	MARK	D	82	1478.75	2.516	2.8	0.1849	0.4193	0.3591	0.4008	50.02	2.58	3.02	0.4057	0.7303	1.1361	34.2037	30.0914
GIRARDI	DAN	D	74	1245.38	2.313	1.831	-0.2904	-0.222	-0.2549	-0.0571	41.7	-8.66	-8.31	0.0482	0.5781	0.6263	37.0912	25.2151
GIRGENSONS	ZEMGUS	F(C)	71	888.383	1.553	1.283	-0.367	-1.1754	-0.4409	-1.1568	49.25	2.29	2.14	0.3377	0.6078	0.9455	31.8493	31.0502
GIROUX	CLAUDE	F(RW)	78	1081.35	2.219	2.108	-0.0017	0.214	0.3011	0.2837	52.33	1.65	3.02	0.7213	0.9988	1.7201	31.6872	33.5802
GLASS	TANNER	F(LW)	57	549.317	1.638	2.185	-0.5504	0.4042	-0.8311	0.1445	42.23	-4.67	-6.91	0.3277	0.3277	0.6554	40.0419	19.4969
GLENDENING	LUKE	F(C)	81	882.2	1.836	2.04	-0.1507	-0.1266	-0.251	-0.1493	45.13	-7.75	-8.46	0.3401	0.7481	1.0882	45.5357	21.4286
GOLIGOSKI	ALEX	D	82	1492.42	3.055	2.493	0.8158	0.119	0.9538	0.2426	53.78	1.31	2.05	0.1608	0.8845	1.0453	31.1271	31.5858
GOLOUBEF	CODY	D	43	598.417	2.206	2.005	-0.0603	-0.4563	0.2806	-0.5344	47.01	-1.07	-0.67	0.1003	0.7019	0.8021	38.8489	33.4532
GOMEZ	SCOTT	F(C)	34	319.05	1.316	2.633	-0.993	0.6497	-1.0553	0.7629	45.58	-4.62	-5.74	0.1881	0.5642	0.7522	21.9608	40
GORDON	BOYD	F(C)	65	592.5	0.709	1.62	-1.4254	-0.604	-1.6478	-0.4387	43.72	-3.34	-3.6	0.1013	0.2025	0.3038	55.3323	18.0835
GORGES	JOSH	D	77	1336.52	1.661	2.245	-0.2674	-0.1412	-0.2368	0.0471	45.67	-2.3	-3.05	0.0898	0.4489	0.5387	36.3636	26.3422
GORMLEY	BRANDON	D	26	306.583	2.544	3.131	0.5845	1.0604	0.5272	1.0493	45.81	2.32	1.46	0	0.1957	0.1957	28.2158	31.9502
GOSTISBEHERE	SHAYNE	D	64	951.7	2.837	1.891	0.7326	-0.1992	1.0812	-0.1278	50.14	-1	-1.18	0.4413	0.7565	1.1979	25.7471	40
GRABNER	MICHAEL	F(RW)	80	859.75	1.605	2.233	-0.2109	-0.439	-0.3945	-0.323	49.56	-1.76	-2.25	0.4187	0.4885	0.9072	37.8349	25.2947
GRABOVSKI	MIKHAIL	F(C)	58	722.317	2.575	2.326	0.281	0.2334	0.3969	0.3197	49.61	1.01	-1.4	0.5815	1.0799	1.6613	30.3279	31.6393
GRANBERG	PETTER	D	27	352.233	1.874	1.703	-0.4129	-0.4302	-0.5229	-0.5671	44.85	-8.35	-7.36	0	0.3407	0.3407	31.5113	30.2251
GRANLUND	MARKUS	F(C)	47	541.25	1.885	2.771	-0.3284	0.236	-0.6963	0.2258	44.3	-3.51	-4.13	0.3326	0.3326	0.6651	28.2051	34.6154
GRANLUND	MIKAEL	F(C)	82	1115.48	1.775	2.367	-0.7195	0.6552	-0.4613	0.6035	49.88	2.3	3.17	0.3765	0.9682	1.3447	25.9117	38.4837
GREEN	MIKE	D	74	1164.12	2.113	2.268	0.0768	0.1567	0.1424	0.0411	55.25	4.32	4.75	0.1031	0.5154	0.6185	19.6138	44.9187
GREENE	ANDY	D	82	1459.07	1.604	1.439	-0.3617	-0.8022	-0.1127	-0.9489	43.73	-4.56	-3.81	0.0411	0.2467	0.2879	43.571	20.5197
GREENING	COLIN	F(C)	31	354.567	2.538	2.538	0.7834	0.0267	1.0094	-0.4103	53.86	2.1	2.51	0.6769	1.1845	1.8614	32.0122	31.4024
GRIGORENKO	MIKHAIL	F(C)	74	816.167	2.794	2.132	0.8854	-0.2974	0.7805	-0.2166	44.13	0.11	0.24	0.3676	1.2497	1.6173	29.7931	32.9655
GRIMALDI	ROCCO	F(C)	20	221.233	1.898	2.983	-0.422	1.0327	-0.7307	0.9118	48.22	0.01	-0.41	0.8136	0.5424	1.356	30.102	36.2245
GROSSMANN	NICKLAS	D	58	829	1.52	1.809	-0.691	-0.4731	-0.5812	-0.4886	44.64	-2.99	-4.58	0.2171	0.2895	0.5066	36.8421	24.812
GRYBA	ERIC	D	53	810.4	1.925	2.147	-0.0247	-0.5037	-0.2866	-0.7902	49.54	1.2	1.23	0.074	0.3702	0.4442	31.9629	32.8912
GUDAS	RADKO	D	76	1232.38	1.899	2.045	-0.0174	0.1171	-0.3185	0.1885	53.97	5.09	5.46	0.2434	0.3895	0.6329	33.1843	33.2737
GUDBRANSON	ERIK	D	64	1016.72	2.124	2.065	-0.4992	0.1891	-0.5109	0.029	46.67	-2.66	-2.91	0.118	0.3541	0.4721	36.1251	26.9425
GUENIN	NATE	D	29	327.983	2.012	1.646	-0.1108	-0.7692	-0.3705	-0.3392	39.97	-4.61	-3.69	0	0	0	28.1022	32.8467
GUNNARSSON	CARL	D	72	1063.75	2.256	2.031	0.0626	0.1787	0.3903	0.2151	49.89	-3.45	-3.71	0.1128	0.282	0.3948	32.3106	31.256
GUSTAFSSON	ERIK	D	41	549.4	3.058	1.857	1.1417	-0.2709	0.8816	-0.6964	53.71	4.02	4.54	0	1.4197	1.4197	25.4582	37.6782
HAGELIN	CARL	F(LW)	80	1057.72	2.836	2.269	0.808	0.3216	0.7873	0.2632	55.92	3.9	2.14	0.7942	1.248	2.0421	30.5	32.4
HAINSEY	RON	D	81	1477.18	2.031	2.478	0.0902	0.1705	0.1156	0.1793	51.48	-0.24	-0.1	0.1219	0.4874	0.6093	31.694	30.9426
HALISCHUK	MATT	F(RW)	30	269.95	1.111	0.889	-0.9634	-1.2215	-1.5567	-1.3685	45.83	-4.01	-6.43	0	0.6668	0.6668	35.7143	29.3651
HALL	TAYLOR	F(LW)	82	1247.45	2.742	2.549	1.0366	0.1191	1.0307	-0.0171	51.67	3.52	4.3	0.8658	1.4429	2.3087	29.7143	33.2245
HAMHUIS	DAN	D	58	959.4	1.876	2.376	0.016	0.0533	0.0338	-0.1024	50.21	3.86	3.11	0.0625	0.5003	0.5629	31.8527	34.1278
HAMILTON	DOUGIE	D	82	1309.58	2.062	2.566	-0.4496	-0.0406	-0.3425	0.0254	49.13	1.66	1.56	0.2749	0.7331	1.008	32.7481	32.2901
HAMONIC	TRAVIS	D	72	1399.53	2.229	2.401	-0.1111	0.3303	-0.1513	0.4683	50.67	1.37	1.86	0.1715	0.5145	0.6859	31.307	31.003
HANIFIN	NOAH	D	79	1176.12	2.143	2.5	0.3025	0.1835	0.2215	0.2032	49.84	-1.71	-1.91	0.153	0.5102	0.6632	28.731	34.9239
HANSEN	JANNIK	F(RW)	67	890.417	3.032	1.887	1.4623	-0.3761	1.434	-0.4591	47.73	0.26	0.05	1.2129	1.0108	2.2237	24.0535	34.8552
HANZAL	MARTIN	F(C)	64	808.717	2.374	2.077	0.293	-0.1441	0.5946	-0.0128	49.41	3.04	3.66	0.6677	1.0387	1.7064	32.2335	34.264
HARTNELL	SCOTT	F(LW)	79	994.267	2.716	2.897	0.5995	0.663	0.6147	0.6441	49.54	1.17	2.25	0.6035	1.388	1.9914	32.8237	34.8624
HAULA	ERIK	F(LW)	76	790.85	2.731	1.517	0.8601	-0.5577	0.7956	-0.4814	45.03	-2.33	-2.99	0.7587	1.2139	1.9726	44.0741	25.0617
HAYES	JIMMY	F(RW)	75	928.133	2.004	2.78	-0.509	0.6168	-0.4514	0.7485	46.2	-3.78	-3.81	0.5818	0.7758	1.3576	30.6805	35.2941
HAYES	KEVIN	F(RW)	79	925.683	2.657	1.815	0.3884	-0.1052	0.2957	-0.1804	48.91	1.18	2.33	0.713	1.1667	1.8797	24.3775	38.0079
HEDMAN	VICTOR	D	78	1323.72	2.72	1.677	0.7251	-0.3537	0.656	-0.4381	56.81	6.94	7.4	0.3173	0.9519	1.2692	29.0346	36.5994
HELGESON	SETH	D	19	253.733	0.473	1.655	-1.1967	-0.6021	-0.9108	-0.8355	41.59	-5.89	-2.61	0	0.2365	0.2365	27.5132	37.5661
HELM	DARREN	F(C)	77	931.367	2.061	2.19	0.1304	0.1035	0.1216	0.0497	51.99	0.39	0	0.6442	0.7731	1.4173	34.8079	28.2887
HEMSKY	ALES	F(RW)	75	816.233	2.72	2.573	0.4754	0.3901	0.3505	0.3557	54.17	2.83	1.91	0.7351	1.3232	2.0582	31.9527	30.0592
HENDRICKS	MATT	F(C)	68	713.15	1.178	1.178	-0.6807	-1.7132	-1.2072	-1.7558	45.56	-2.16	-3.44	0.3365	0.4207	0.7572	39.403	26.1194
HENRIQUE	ADAM	F(C)	80	1060.52	2.659	2.093	1.0601	-0.01	1.3335	0.105	45.68	-1.85	-0.39	1.0184	0.6223	1.6407	32.0926	32.998
HERTL	TOMAS	F(C)	81	1115.13	3.013	1.991	0.8837	0.0461	1.1174	-0.0126	56.47	5.77	6.68	0.9147	1.0761	1.9908	30.3382	30.3382
HICKEY	THOMAS	D	62	884.283	2.578	1.9	0.3601	-0.3353	0.2898	-0.5561	48.09	-1.69	-1.06	0.2714	0.7464	1.0178	29.9864	35.4138
HIGGINS	CHRIS	F(LW)	33	377.483	1.113	2.702	-0.7638	0.294	-0.7451	0.5933	46.42	-0.94	-2.26	0.3179	0.1589	0.4768	37.6	32
HJALMARSSON	NIKLAS	D	81	1499.95	1.84	2.04	-0.2819	-0.1403	-0.2551	-0.0551	51.81	0.97	1.77	0.08	0.4	0.48	34.3566	28.2169
HODGSON	CODY	F(C)	39	409.717	1.464	1.318	-0.8004	-0.9677	-0.5919	-0.6124	57.38	6.28	3.64	0.2929	0.5858	0.8787	31.1953	34.1108
HOFFMAN	MIKE	F(C)	78	1064.28	2.762	2.368	0.7089	0.017	0.8032	0.2527	49	1.72	2.32	0.9584	1.2966	2.255	27.1854	41.6907
HOLDEN	NICK	D	82	1478.13	2.395	2.557	0.2971	0.3763	0.4311	0.3946	44.96	1.22	1.28	0.203	0.4871	0.6901	33.2119	28.5506
HOLLAND	PETER	F(C)	65	730.867	1.314	2.299	-0.6519	-0.1365	-0.7297	-0.1787	51.88	0.87	0.02	0.3284	0.7388	1.0672	33.3333	29.8091
HOLZER	KORBINIAN	D	29	386.083	2.176	2.642	0.2092	0.6608	-0.3547	0.1115	50.71	-1.68	-0.04	0	0.4662	0.4662	32.5373	31.6418
HORCOFF	SHAWN	F(C)	59	654.733	1.741	1.65	-0.2772	-0.4814	-0.1826	-0.4941	50.59	-1.99	-2.25	0.4582	0.7331	1.1913	37.0597	26.0337
HORNQVIST	PATRIC	F(RW)	82	1092.52	2.746	1.757	0.4382	-0.3898	0.4213	-0.29	56.08	4.94	4.77	0.659	1.2082	1.8672	28.754	35.7029
HORVAT	BO	F(C)	82	1005.97	2.088	3.221	0.4516	1.13	0.2917	1.2208	45.81	-1.88	-1.88	0.5964	0.835	1.4315	41.2214	29.9618
HOSSA	MARIAN	F(RW)	64	831.367	1.804	1.66	-0.2246	-0.6097	-0.214	-0.4108	52.54	2.06	1.44	0.433	0.7939	1.2269	26.9637	32.1219
HOWDEN	QUINTON	F(C)	58	582	1.649	1.753	-0.4107	-0.0995	-0.8857	-0.3647	46.1	-1.3	-2.82	0.5155	0.5155	1.0309	32.7122	34.1615
HUBERDEAU	JONATHAN	F(C)	76	1065.9	3.209	2.139	0.7027	0.0429	0.977	0.3823	47.76	-1.28	-0.82	0.7318	1.5761	2.3079	33.1132	24.3396
HUDLER	JIRI	F(RW)	72	912.283	2.96	3.091	0.5601	0.7031	0.5981	0.8241	48.77	0.44	0.54	0.7892	1.3154	2.1046	27.8756	38.2383
HUNWICK	MATT	D	60	1052.6	1.653	2.679	-0.2913	0.3159	-0.4003	0.5248	47.2	-5.52	-6.29	0.114	0.285	0.399	35.3581	27.7425
HUTTON	BEN	D	75	1174.98	1.583	2.196	-0.3839	-0.1685	-0.4799	-0.2354	46.04	-1.52	-1.84	0.0511	0.766	0.817	30.8824	33.6275
HYMAN	ZACH	F(C)	16	204.233	1.763	2.056	-0.2903	-0.5893	0.2545	-0.2059	55.53	3.8	3.53	0.8813	0	0.8813	25.8883	45.1777
IGINLA	JAROME	F(RW)	82	1008.98	2.081	2.676	-0.1287	0.502	-0.0624	0.4906	42.41	-2.47	-2.4	0.4757	1.0704	1.5461	33.9041	30.9361
JACKMAN	BARRET	D	73	941.95	1.784	1.72	-0.4596	-0.5072	-0.4277	-0.4208	55.46	4.39	3.8	0.0637	0.1911	0.2548	29.028	38.3489
JAGR	JAROMIR	F(RW)	79	1089.82	3.689	2.257	1.5289	0.1219	1.7102	0.4379	50.19	5.72	1.83	1.1011	1.5966	2.6977	31.1412	27.7563
JANMARK	MATTIAS	F(C)	73	918.617	2.874	2.155	0.5758	-0.1178	0.5209	-0.2675	54.04	1.98	1.71	0.7838	0.8491	1.6329	30.1865	35.3147
JARNKROK	CALLE	F(C)	81	1037.72	2.313	2.313	0.2272	0.4404	0.1804	0.307	51.95	-0.67	-0.58	0.636	0.6938	1.3298	29.6846	35.9926
JASKIN	DMITRIJ	F(RW)	65	747.7	1.846	1.525	-0.2346	-0.4567	-0.214	-0.1535	55.06	4.07	3.15	0.321	0.7222	1.0432	32.2835	28.8189
JENNER	BOONE	F(C)	82	1123.53	2.19	2.724	-0.1561	0.3987	-0.0879	0.4031	46.69	-2.62	-1.87	1.0147	0.6408	1.6555	35.3669	28.4419
JOHANSEN	RYAN	F(C)	80	1095.28	2.465	1.808	0.3081	-0.4494	0.5196	-0.7568	49.95	-0.7	0.75	0.493	1.3147	1.8078	31.4103	32.6923
JOHANSSON	MARCUS	F(LW)	74	967.2	2.419	1.799	-0.2003	-0.3517	-0.0533	-0.1883	49.25	-2.27	-2.08	0.6203	1.1166	1.737	27.729	34.8808
JOHNS	STEPHEN	D	14	232.633	1.29	2.579	-1.0455	0.2841	-1.8888	0.99	49.05	-3	0.1	0.2579	0.2579	0.5158	30.3965	27.3128
JOHNSON	ERIK	D	73	1238.63	1.938	2.519	-0.3016	0.3811	-0.4246	0.2924	44.17	-0.1	0.56	0.2906	0.5328	0.8235	37.4606	27.6025
JOHNSON	JACK	D	60	1062.48	1.807	2.315	-0.7419	-0.2031	-0.4689	-0.0276	46.35	-2.54	-3.02	0.1694	0.1694	0.3388	34.1575	27.1978
JOHNSON	TYLER	F(C)	69	882.417	2.652	1.972	0.2801	-0.0792	0.3993	-0.0759	52.22	-0.38	0.44	0.68	0.8159	1.4959	27.2727	33.0346
JOKINEN	JUSSI	F(LW)	81	996.233	3.192	1.686	1.0921	-0.2979	1.0004	-0.3563	53.49	7	6.64	0.6625	1.5659	2.2284	33.0341	32.675
JOKIPAKKA	JYRKI	D	58	812.2	2.512	2.29	0.2465	-0.1428	0.0735	0.0988	49.34	-1.81	-3.01	0.1477	0.8126	0.9604	30.7107	35.1523
JONES	DAVID	F(RW)	75	883.05	2.106	2.31	-0.1407	-0.1479	-0.1548	-0.2553	43.2	-5.15	-5.53	0.6795	0.4756	1.1551	38.5051	25.5946
JONES	SETH	D	81	1345.58	1.873	2.274	-0.4707	-0.0124	-0.5071	0.1769	52.74	3.29	2.54	0.0892	0.6689	0.758	30.8186	33.8684
JOORIS	JOSH	F(RW)	59	609.217	1.674	1.97	-0.5238	-0.7089	-0.7921	-0.8219	47.61	0.02	-0.92	0.3939	0.6894	1.0834	35.2234	26.8041
JORDAN	MICHAL	D	36	521.3	1.957	2.762	-0.0149	0.4165	0.3417	0.1687	52.34	1.77	1.44	0.1151	0	0.1151	24.8227	35.2246
JOSEFSON	JACOB	F(C)	58	636.417	0.471	1.98	-1.3727	-0.1197	-1.4458	0.0054	50.74	5.15	4.85	0.0943	0.0943	0.1886	36.3475	28.9007
JOSI	ROMAN	D	81	1484.62	2.182	2.263	0.2721	0.0963	0.0243	0.3059	50.3	-2.53	-3.95	0.2021	0.8891	1.0912	30.9036	32.2892
JURCO	TOMAS	F(RW)	44	383.5	1.565	2.347	-0.4846	0.3288	-0.4178	0.0761	51.36	0.04	-0.37	0.6258	0.3129	0.9387	33.5443	28.7975
KADRI	NAZEM	F(C)	76	1091.78	1.814	2.748	-0.0465	0.255	-0.0095	0.5649	52.58	1.91	1.42	0.4946	0.6045	1.0991	31.736	33.3635
KALININ	SERGEY	F(C)	78	902.3	1.396	1.995	-0.2706	-0.0378	-0.359	-0.1507	45.87	-0.4	-0.45	0.3325	0.4655	0.798	34.4743	27.5061
KAMPFER	STEVEN	D	47	631.35	1.901	1.426	-0.5151	-0.5549	-0.6068	-0.7348	47.26	-1.79	-2.03	0	0.2851	0.2851	33.7288	31.3559
KANE	EVANDER	F(LW)	65	1048.78	1.487	2.632	-0.5078	0.4754	-0.4404	0.4736	50.67	4.34	5.27	0.7437	0.4577	1.2014	32.7	34.6
KANE	PATRICK	F(RW)	82	1306.52	3.077	2.434	1.7481	-0.0371	1.576	0.4851	51.73	3.67	1.61	1.1481	1.4696	2.6176	21.0285	42.0569
KARLSSON	ERIK	D	82	1735.97	2.627	2.73	0.7802	0.7493	0.6959	0.9083	51.53	7.06	7.22	0.4493	1.0714	1.5208	28.4835	34.8629
KARLSSON	MELKER	F(C)	65	756.817	1.823	1.744	-0.5733	-0.3212	-0.5183	-0.3457	49.39	-2.84	-3.24	0.7135	0.7928	1.5063	29.6875	29.9716
KARLSSON	WILLIAM	F(C)	81	950.717	1.956	2.398	-0.2252	-0.0026	-0.4073	-0.0066	49.57	2.82	2.15	0.568	0.6942	1.2622	33.7306	29.3206
KASSIAN	ZACK	F(RW)	36	423.733	1.274	2.407	-0.7715	-0.0542	-1.1298	-0.1384	45.48	-3.12	-4.23	0.4248	0.708	1.1328	31.2655	29.5285
KEITH	DUNCAN	D	67	1231.43	1.998	1.949	-0.024	-0.2954	-0.008	-0.0567	52.18	1.62	2.25	0.1462	0.7309	0.877	34.8743	29.2782
KEMPPAINEN	JOONAS	F(C)	44	465.45	1.547	2.32	-0.8379	-0.09	-1.3638	0.1737	42.25	-6.34	-7.93	0.1289	0.3867	0.5156	38.2284	30.303
KENNEDY	TYLER	F(C)	50	589.733	1.424	2.544	-0.2018	0.4911	-0.4156	0.3355	50.51	5.01	5.75	0.2035	0.8139	1.0174	36.7424	27.6515
KESLER	RYAN	F(C)	79	1079.62	1.834	2.056	-0.0505	-0.1742	-0.1283	0.0489	52.87	1.03	0.6	0.5558	0.8336	1.3894	40.8526	25.3108
KESSEL	PHIL	F(C)	82	1131	2.865	2.122	0.7032	0.0907	0.5943	0.2192	53.7	1.15	1.41	1.008	0.9549	1.9629	24.4153	41.8148
KILLORN	ALEX	F(C)	81	1081.33	2.663	1.998	0.479	0.0578	0.5266	0.0834	53.07	1.23	1.58	0.3884	1.1097	1.4982	30.4734	33.925
KINDL	JAKUB	D	44	610.033	2.656	1.672	0.5146	-0.4282	0.3688	-0.2821	55	4.58	4.87	0.0984	0.3934	0.4918	27.4744	36.5188
KING	DWIGHT	F(LW)	47	583.933	1.644	2.158	-0.4554	0.3273	-0.9075	0.361	52.39	-3.9	-5.26	0.6165	0.6165	1.233	29.9283	36.7383
KLEFBOM	OSCAR	D	30	493.567	2.188	2.674	0.1283	0.0901	0.0328	-0.0515	50.52	1.89	3.01	0.4863	0.6078	1.0941	33.3996	29.0258
KLEIN	KEVIN	D	69	1174.48	2.554	1.839	0.1403	-0.1483	0.1304	0.1233	48.35	1.05	2.73	0.3576	0.6641	1.0217	34.4248	27.9646
KLINGBERG	JOHN	D	76	1359.15	3.002	2.251	0.6256	-0.398	0.8586	-0.0506	55.69	5.78	4.68	0.1766	1.0153	1.1919	30.1724	32.2557
KOIVU	MIKKO	F(C)	82	1161.75	2.582	1.963	0.7711	-0.0242	0.68	0.0384	51.53	5.03	5.43	0.2066	1.2912	1.4977	26.8212	34.7682
KOMAROV	LEO	F(C)	67	872.433	1.788	2.751	-0.0611	0.2737	-0.0735	0.4436	53.26	2.95	2.55	0.6877	0.8253	1.513	31.1917	32.9534
KOPITAR	ANZE	F(C)	81	1210.08	2.975	1.785	1.1344	-0.0888	1.2069	-0.095	57.4	0.67	1.46	0.6446	1.5371	2.1817	30.5511	33.3063
KORPIKOSKI	LAURI	F(LW)	71	764.1	1.335	2.591	-0.5057	0.2187	-0.8196	0.2076	43.04	-6	-7.05	0.3926	0.6282	1.0208	36.6806	27.6151
KOSTKA	MICHAEL	D	15	206.85	3.191	1.74	1.0718	-0.4352	1.1317	-0.433	43.95	-2.68	-4.54	0	0.2901	0.2901	40.1163	27.3256
KREIDER	CHRIS	F(C)	79	1025.23	3.102	2.107	0.8296	0.1337	1.041	0.216	49.95	3.34	3.71	0.8778	0.8193	1.6972	31.5676	32.4324
KREJCI	DAVID	F(C)	72	1045.95	2.811	2.065	0.5026	-0.2218	0.609	-0.2852	50.08	-0.58	0.81	0.631	1.4915	2.1225	32.997	32.6942
KRONWALL	NIKLAS	D	64	1000.45	1.679	2.459	-0.5003	0.4371	-0.4299	0.528	49.54	-3.25	-2.51	0.1199	0.4198	0.5398	30.3456	35.0972
KRUG	TOREY	D	81	1340.28	2.462	1.925	0.0381	-0.4909	0.0671	-0.5875	51.19	2.5	2.72	0.1343	0.8506	0.9849	29.2217	33.9207
KRUGER	MARCUS	F(C)	41	443.3	1.083	2.03	-0.8837	-0.0178	-1.1181	-0.1707	48.19	-2.51	-3.65	0	0.5414	0.5414	57.5	13.2692
KUCHEROV	NIKITA	F(RW)	77	1068.12	2.584	1.854	0.261	-0.2739	0.3853	-0.1795	54.42	3.86	3.02	0.8426	0.955	1.7976	26.2758	37.8936
KUHNHACKL	TOM	F(RW)	42	465.55	2.191	2.062	0.0674	0.1027	-1.2013	0.019	47.26	-5.72	-9.79	0.3866	1.1599	1.5466	42.4036	20.1814
KULEMIN	NIKOLAI	F(LW)	81	950.2	2.652	1.705	0.4676	-0.6203	0.4596	-0.5873	47.31	-2.88	-2.9	0.5683	0.7577	1.326	33.2233	30.363
KULIKOV	DMITRY	D	74	1211.2	2.18	2.13	-0.461	0.2797	-0.5961	0.3061	47.28	-2.39	-3.36	0.0495	0.4954	0.5449	31.7259	30.4569
KUNITZ	CHRIS	F(LW)	80	1094.7	3.343	1.644	1.3818	-0.5698	1.2657	-0.4555	55.73	4.24	4.25	0.8221	0.877	1.6991	27.173	36.2025
KUZNETSOV	EVGENY	F(C)	82	1159.75	3.311	2.38	1.0515	0.6058	1.1956	0.6098	52.42	1.36	2.05	0.5691	1.9659	2.535	28.1033	36.2463
LADD	ANDREW	F(LW)	78	1037.23	2.198	2.198	-0.0972	-0.0956	0.0796	-0.0126	50.62	-1.32	-0.98	0.6363	0.8677	1.504	29.2929	30.2112
LAICH	BROOKS	F(C)	81	727.833	1.484	2.391	-0.7484	0.2309	-1.0942	0.3091	50.19	-0.75	-0.19	0.1649	0.8244	0.9892	32.8358	30.597
LANDER	ANTON	F(C)	61	550.8	0.871	1.961	-1.1625	-0.6844	-1.2752	-0.6602	47.27	-0.65	-2.72	0.1089	0.2179	0.3268	41.8868	25.6604
LANDESKOG	GABRIEL	F(LW)	75	1028.15	2.334	2.276	0.1675	-0.1065	0.3917	-0.0931	45.49	0.99	1.75	0.7586	1.0504	1.8091	30.9257	34.1811
LARKIN	DYLAN	F(C)	80	1074.13	2.625	2.011	0.9047	-0.1648	0.8641	-0.174	51.91	0.31	0.14	1.0055	1.0055	2.0109	24.9476	38.5744
LARSSON	ADAM	D	82	1467.47	1.676	1.349	-0.11	-1.0219	0.0038	-1.0972	44.87	-1.33	-2.02	0.0409	0.4906	0.5315	44.3548	20.6989
LARSSON	JOHAN	F(LW)	74	966.85	1.551	1.676	-0.3573	-0.7393	-0.1824	-0.6742	46.86	-0.54	-1.05	0.4965	0.2482	0.7447	37.788	23.3871
LATTA	MICHAEL	F(C)	43	343.75	1.745	1.745	-0.4957	-0.3527	-0.8951	-0.2262	50.83	0.48	1.12	0.5236	0.6982	1.2218	30.6397	31.6498
LAUGHTON	SCOTT	F(LW)	71	668.917	2.063	1.794	0.072	-0.2041	0.0126	-0.2565	47.58	-3.41	-3.76	0.6279	1.2558	1.8836	29.8951	35.4895
LAZAR	CURTIS	F(C)	76	864.75	1.526	2.359	-0.8147	0.2367	-0.7862	0.1963	42.84	-5.15	-6.22	0.2082	0.6245	0.8326	33.6011	25.1673
LECAVALIER	VINCENT	F(C)	49	535.85	1.792	1.68	-0.2114	-0.2683	-0.5207	-0.4015	48.76	-6.84	-9.07	0.3359	0.7838	1.1197	32.1942	37.4101
LEDDY	NICK	D	81	1471.12	2.202	2.447	-0.1797	0.4555	-0.1563	0.4495	50.18	0.83	0.99	0.0816	0.6526	0.7341	31.728	30.6657
LEE	ANDERS	F(C)	80	934.433	1.862	1.926	-0.5457	-0.354	-0.5776	-0.2916	51.51	2.7	2.55	0.3853	0.8347	1.22	28.4483	35.5911
LEGWAND	DAVID	F(C)	79	562.25	1.814	2.561	0.0412	0.3845	-0.019	0.4163	45.38	-1.72	-2.26	0.4269	0.6403	1.0671	30.1486	32.2718
LEHTERA	JORI	F(C)	79	983.183	2.807	1.77	0.8844	-0.1574	0.9097	-0.0846	52.68	0.83	0.96	0.4272	1.0374	1.4646	28.4648	37.3134
LETANG	KRIS	D	71	1351.05	2.309	2.176	-0.3022	0.4046	-0.457	0.3616	54.6	3.05	3.29	0.3553	0.755	1.1102	29.894	35.265
LETESTU	MARK	F(C)	82	885.583	1.152	2.439	-0.8121	-0.0175	-1.1474	-0.1574	45.1	-2.8	-4.65	0.271	0.3388	0.6098	42.1842	24.6253
LEWIS	TREVOR	F(C)	75	916	1.441	2.096	-0.6097	0.3438	-0.8951	0.344	55.69	0.36	-1.11	0.3275	0.393	0.7205	29.7006	37.1257
LILES	JOHN-MICHAEL	D	81	1322.7	1.905	2.223	-0.1599	-0.175	-0.1703	-0.1265	52.09	1.18	-0.88	0.1814	0.499	0.6804	30.1029	32.6758
LINDBERG	OSCAR	F(C)	68	734.817	2.368	1.47	0.071	-0.5452	-0.1299	-0.4211	47.9	-0.02	0.54	0.8165	1.0615	1.878	23.9274	36.4686
LINDHOLM	ELIAS	F(C)	82	1130.02	1.646	2.389	-0.5241	0.1027	-0.418	0.057	53.64	2.53	3.1	0.3717	0.6903	1.0619	29.0294	34.1941
LINDHOLM	HAMPUS	D	80	1357.27	1.812	1.68	-0.3787	-0.6105	-0.2428	-0.4745	57.75	7.75	8.07	0.0884	0.3094	0.3979	32.4686	32.887
LITTLE	BRYAN	F(C)	57	756.967	2.616	2.616	0.2279	0.4542	0.6783	0.7418	54.34	3.39	3.51	0.9512	0.9512	1.9023	28.7197	34.2561
LOVEJOY	BEN	D	66	1032.9	2.265	1.975	-0.1641	0.0235	0.0134	-0.049	51.33	-2.06	-0.83	0.2324	0.2324	0.4647	37.194	26.742
LOWRY	ADAM	F(LW)	74	855.083	1.684	2.316	-0.3727	0.198	-0.8098	0.0962	46.85	-3.99	-5.62	0.4912	0.5613	1.0525	32.8851	28.7286
LUCIC	MILAN	F(LW)	81	1179.27	3.155	1.984	1.2581	0.3039	1.4281	0.2358	59.33	4.04	4.17	0.8141	1.2211	2.0352	26.811	36.6361
LUPUL	JOFFREY	F(RW)	46	534.567	1.459	2.582	-0.3587	0.2915	-0.6145	0.326	46.15	-5.16	-5.26	0.6734	0.1122	0.7857	33.0813	27.7883
MAATTA	OLLI	D	67	1119.68	3.215	1.876	1.2616	-0.1453	1.3156	-0.1392	52.43	-0.85	-0.82	0.3215	0.5895	0.911	28.3404	35.4043
MACDONALD	ANDREW	D	28	464.333	3.101	2.197	0.9354	0.2797	1.155	0.042	49.1	-2.26	-6.07	0.1292	0.6461	0.7753	30.25	36.25
MACKENZIE	DEREK	F(C)	64	640.117	1.593	0.937	-0.3942	-1.1245	-1.1353	-1.2356	45.38	-2.34	-3.23	0.5624	0.5624	1.1248	36.1199	33.7539
MACKINNON	NATHAN	F(C)	72	1031.33	2.618	2.385	0.5285	0.1172	0.7415	0.2085	46.36	2.79	3.57	0.5818	1.0472	1.629	27.7286	36.1849
MALKIN	EVGENI	F(C)	57	807.5	2.378	2.155	-0.173	0.1597	0.2849	0.4108	54.4	1.98	3.5	0.9659	0.8916	1.8576	22.8978	43.2083
MALONE	BRAD	F(C)	57	472.133	1.398	2.796	-0.4308	0.3628	-0.5672	0.417	49.26	-0.28	-1.96	0.2542	0.5083	0.7625	31.8302	27.0557
MANNING	BRANDON	D	56	830.517	1.589	1.517	-0.5451	-0.5734	-0.4871	-0.4604	51.97	1.53	1.72	0.0722	0.4335	0.5057	28.3069	39.0212
MANSON	JOSH	D	71	1137.67	2.11	1.74	0.2077	-0.4041	0.3001	-0.4471	57.08	5.49	5.94	0.211	0.5274	0.7384	32.7672	32.4675
MARCHAND	BRAD	F(C)	77	1077.82	3.006	2.004	1.0321	-0.4179	0.8621	-0.3224	54.91	7.04	7.8	1.0577	0.9464	2.0041	33.6808	29.6712
MARCHENKO	ALEXEY	D	66	947.017	1.901	2.091	-0.2027	-0.0369	-0.1422	0.103	50.68	-1.8	-1.58	0.1267	0.4435	0.5702	34.565	31.5852
MARCHESSAULT	JONATHAN	F(C)	45	409.55	1.905	2.93	-0.4292	1.0515	-0.3384	1.2659	53.87	2.05	1.74	0.4395	1.172	1.6115	34.3008	27.9683
MARINCIN	MARTIN	D	65	909.133	1.782	2.31	-0.0866	-0.2275	0.0337	-0.132	53.52	2.89	2.48	0.066	0.264	0.33	29.6619	34.024
MARKOV	ANDREI	D	82	1390.53	2.459	2.287	0.2135	-0.0206	0.3692	-0.041	50.55	-2.15	-1.53	0.0431	0.9924	1.0356	31.5615	32.3588
MARLEAU	PATRICK	F(C)	82	1089.83	1.872	2.422	-0.4627	0.5399	-0.4949	0.6002	50.38	-2.18	-1.79	0.6607	0.4955	1.1561	33.178	28.1454
MAROON	PATRICK	F(LW)	72	767.75	2.188	2.501	0.0608	0.3679	0.286	0.3948	50.67	-0.86	-2.34	0.5471	0.8597	1.4067	26.3238	38.2753
MARTIN	MATT	F(LW)	80	827.667	2.392	2.392	-0.0465	0.1593	0.1198	0.2946	49.44	3.96	-0.31	0.6524	0.5799	1.2324	35.4223	24.7956
MARTIN	PAUL	D	78	1365.48	2.373	1.933	0.1509	-0.1986	0.1434	-0.0204	51.73	-1.22	0.08	0.0439	0.6152	0.6591	31.6627	30.3898
MARTINEZ	ALEC	D	78	1244.37	2.122	1.639	0.0619	-0.3605	0.0552	-0.2348	52.84	-5.16	-5.09	0.2411	0.3857	0.6268	33.9527	33.4459
MARTINOOK	JORDAN	F(LW)	81	968	1.612	2.231	-0.5196	0.1644	-0.5689	0.0945	47.29	1.11	0.7	0.4339	0.7438	1.1777	33.6623	26.7544
MARTINSEN	ANDREAS	F(LW)	55	588.683	1.937	2.14	-0.1432	-0.155	-0.3011	0.0205	42.7	-1.74	-1.81	0.4077	0.7135	1.1211	36.0377	26.0377
MASHINTER	BRANDON	F(LW)	41	303.683	1.185	2.371	-0.9066	0.3514	-0.9578	0.264	44.36	-6.25	-7	0.7903	0.1976	0.9879	32.0388	29.7735
MATTEAU	STEFAN	F(C)	32	313.25	0.766	3.065	-0.949	0.9123	-1.5912	1.3593	45.53	-2.21	-1.67	0.1915	0.1915	0.3831	32.3308	29.6992
MATTHIAS	SHAWN	F(C)	71	821.65	2.41	3.286	0.4593	1.0496	0.4579	1.146	48.09	-1.86	-1.2	0.8763	1.0954	1.9716	31.4951	35.2941
MCBAIN	JAMIE	D	44	488.4	1.843	1.72	-0.081	-0.2297	-0.337	0.0851	56.56	0.82	0.85	0.1229	0.1229	0.2457	22.3776	47.5524
MCCABE	JAKE	D	77	1295.68	1.852	2.038	-0.0488	-0.3915	-0.0217	-0.231	47.34	-0.71	-0.04	0.1389	0.3705	0.5094	33.0148	31.7116
MCCANN	JARED	F(C)	69	753.933	1.91	2.308	0.193	-0.0334	-0.0181	-0.0434	47.51	0.68	0.56	0.6367	0.4775	1.1142	28.3677	32.8051
MCCARRON	MICHAEL	F(RW)	20	206.6	1.162	2.904	-0.9371	0.6045	-1.3921	0.2706	44.74	-4.9	-4.87	0.2904	0.2904	0.5808	36.1502	25.8216
MCCLEMENT	JAY	F(C)	77	727.333	1.485	2.887	-0.4363	0.5517	-0.6119	0.6559	46.32	-5.14	-6.36	0.165	0.6599	0.8249	35.6643	25.5245
MCCORMICK	MAX	F(LW)	20	205.5	1.46	2.628	-0.6527	0.5476	-0.6306	-0.3919	50.54	3.2	0.27	0.5839	0.5839	1.1679	28.0423	29.1005
MCDAVID	CONNOR	F(C)	45	624.917	3.36	3.264	1.6588	0.7542	1.7224	0.8483	51.28	2.64	4.24	1.1522	1.5362	2.6884	32.3283	32.4958
MCDONAGH	RYAN	D	73	1224.98	3.233	2.155	1.1529	0.2802	1.1445	0.1942	47.5	0.85	0.35	0.3429	0.7837	1.1265	37.0732	27.1545
MCGINN	BROCK	F(LW)	21	218.767	1.646	5.211	-0.305	3.0052	-0.2303	3.8604	45.92	-5.59	-7.52	0.8228	0.2743	1.0971	32.4742	30.4124
MCGINN	JAMIE	F(LW)	84	970.7	2.163	2.472	0.3328	0.3067	0.4023	0.3243	47.47	-1.55	-0.95	0.8035	0.7417	1.5453	36.551	30.8026
MCILRATH	DYLAN	D	34	442.65	2.304	1.355	-0.0364	-0.6427	0.0924	-1.0575	51.34	4.43	1.6	0.2711	0.2711	0.5422	29.2818	28.1768
MCLEOD	CODY	F(LW)	82	768.317	1.796	1.718	-0.1183	-0.7167	-0.4129	-0.7407	43.42	0.44	-0.92	0.5466	0.3905	0.9371	35.2256	21.8341
MCNABB	BRAYDEN	D	81	1338.15	2.107	1.659	-0.1168	-0.2662	-0.0498	-0.2168	58.23	2.6	2.61	0.0897	0.4484	0.5381	27.3392	35.4532
MCQUAID	ADAM	D	64	968.317	1.859	1.921	-0.7832	-0.4313	-0.6348	-0.3745	48.78	-1.8	-1.6	0	0.4337	0.4337	33.214	33.3035
MEDVEDEV	EVGENY	D	45	695.95	2.328	2.069	0.365	0.1225	0.2197	0.0041	53.24	3.22	4.75	0.0862	0.3449	0.4311	29.1465	33.0113
MERRILL	JON	D	47	703	1.792	2.987	0.2638	1.0755	-0.0006	1.0349	46.44	-0.48	-0.05	0.0853	0.256	0.3414	25.8929	35.7143
METHOT	MARC	D	69	1221.08	2.555	2.457	0.4081	0.1787	0.6169	0.4608	46.61	-2.79	-0.86	0.1965	0.2948	0.4914	31.0078	31.0853
MICHALEK	MILAN	F(LW)	45	535.733	2.128	1.68	0.0094	-0.6974	-0.0519	-0.9432	45.52	-3.14	-3.54	0.448	0.56	1.008	38.3363	23.1465
MICHALEK	ZBYNEK	D	70	951.717	2.08	2.27	0.2024	0.1414	0.1822	0.1307	43.91	-3.73	-2.93	0.1261	0.2522	0.3783	33.5723	30.466
MILLER	COLIN	D	42	585.533	2.459	2.152	0.2212	-0.2536	0.1277	-0.2213	52.13	4.74	2.69	0.3074	0.7173	1.0247	25.1546	44.3299
MILLER	DREW	F(LW)	28	273.033	1.099	2.198	-0.9592	0.1298	-1.3252	0.5064	39.07	-11.99	-13.7	0.2198	0	0.2198	43.038	17.2996
MILLER	J.T.	F(C)	82	1073.58	2.459	2.012	-0.0544	0.1103	0.0407	0.1059	49.51	2.45	2.91	0.9501	0.9501	1.9002	25.9893	34.1176
MILLER	KEVAN	D	71	1136.02	2.641	2.218	0.3285	-0.1161	0.4019	-0.1523	49.83	0.7	0.41	0.2641	0.6338	0.8979	31.4429	29.8582
MITCHELL	JOHN	F(C)	71	852.65	1.548	2.111	-0.6921	-0.1924	-0.6914	-0.1999	42.07	-2.04	-1.95	0.563	0.6333	1.1963	38.2429	25.323
MITCHELL	TORREY	F(C)	71	760.567	1.578	1.736	-0.6036	-0.8442	-0.8085	-0.8325	48.22	-1.86	-3.7	0.7889	0.3156	1.1044	43.5741	21.9094
MITCHELL	WILLIE	D	46	731.85	2.132	2.378	-0.441	0.5865	-0.0015	0.7367	42.39	-7.84	-7.65	0.082	0.3279	0.4099	41.1765	24.6499
MONAHAN	SEAN	F(C)	81	1135.13	2.96	2.749	0.823	-0.0908	0.9461	0.2799	48.37	0.31	0.07	1.0043	0.9514	1.9557	30.9295	36.6186
MOORE	DOMINIC	F(C)	80	860.95	1.603	1.673	-0.5998	-0.4597	-0.9975	-0.3565	42.76	-4.23	-6.1	0.4181	0.5575	0.9757	49.4924	14.5939
MOORE	JOHN	D	73	1107.78	1.896	2.491	0.262	0.5791	0.2706	0.5826	43.73	-4.29	-3.33	0.0542	0.4875	0.5416	32.1429	29.9603
MORROW	JOE	D	33	466.183	2.574	3.089	0.3714	0.8487	-0.0207	1.0888	46.9	-1.18	-2.66	0.1287	0.5148	0.6435	32.9439	31.3084
MOULSON	MATT	F(LW)	81	795.717	1.659	1.96	-0.1768	-0.3285	-0.1784	-0.317	49.37	2.62	2.14	0.377	0.6032	0.9802	31.9092	33.2443
MURPHY	CONNOR	D	78	1280.1	2.203	2.015	0.0844	-0.2586	0.2393	-0.0267	46.58	-1.24	-0.22	0.1875	0.375	0.5625	33.8565	30.0448
MURPHY	RYAN	D	35	520.883	2.073	2.073	0.1594	-0.4171	0.6722	-0.9291	51.95	1.49	0.89	0	0.8063	0.8063	26.2651	33.494
MURRAY	RYAN	D	82	1399.2	2.444	2.487	0.3476	0.0171	0.2988	0.0794	47.65	-1.29	-0.55	0.1286	0.3859	0.5146	33.2868	30.2861
MUZZIN	JAKE	D	82	1415.07	2.035	2.035	-0.1176	0.3619	-0.155	0.3211	57.49	3.22	1.78	0.2968	0.5512	0.848	29.8528	38.4022
MYERS	TYLER	D	73	1246.05	2.071	1.878	-0.3282	-0.5265	-0.1495	-0.5363	51.97	0.71	-0.02	0.3852	0.626	1.0112	30.2643	32.3956
NAKLADAL	JAKUB	D	27	331.8	1.989	1.808	-0.0463	-0.7776	-0.5751	-1.1937	53.14	4.6	5.92	0.3617	0.3617	0.7233	27.3885	33.121
NAMESTNIKOV	VLADISLAV	F(C)	80	939	2.62	1.597	0.3956	-0.5013	0.4897	-0.4251	55.09	4.02	3.91	0.7029	1.0224	1.7252	29.8309	32.7295
NASH	RICK	F(LW)	60	762.033	2.677	2.047	0.2027	0.1096	0.2388	-0.0586	47.06	-0.81	-0.67	0.5512	1.1811	1.7322	25.844	37.6019
NASH	RILEY	F(C)	64	681.283	1.761	2.026	-0.1659	-0.4901	-0.2192	-0.3657	51.96	1.61	-0.37	0.6165	0.7046	1.321	29.4521	36.3014
NEAL	JAMES	F(LW)	82	1248.3	2.547	1.442	0.5421	-0.9932	0.574	-0.9352	53.57	1.95	1.58	1.1536	0.6248	1.7784	24.7406	38.5475
NEIL	CHRIS	F(RW)	80	731.45	1.805	2.051	-0.3381	-0.1241	-0.567	-0.1859	49.88	3.78	2.9	0.3281	0.6562	0.9843	31.3333	23
NELSON	BROCK	F(C)	81	1049.53	2.401	2.058	0.1275	-0.1444	0.0984	-0.1623	48.63	-1.43	-1.26	1.2005	0.5717	1.7722	26.3158	36.0412
NEMETH	PATRIK	D	38	539.8	1.556	1.778	-0.9858	-0.6792	-1.2001	-1.0712	51.38	-0.92	-0.8	0	0.7781	0.7781	33.3333	29.7619
NESTEROV	NIKITA	D	57	736.683	1.873	2.036	-0.5511	0.079	-0.6202	0.0793	50.08	-2.64	-3.05	0.0814	0.3258	0.4072	24.575	45.1314
NESTRASIL	ANDREJ	F(C)	55	706.4	2.293	2.039	0.6265	-0.4342	0.2788	-0.2166	55.1	5.44	4.48	0.4247	1.0193	1.4439	32.1712	26.6244
NICHUSHKIN	VALERI	F(RW)	79	1000.83	2.458	2.098	-0.0426	-0.2957	0.0371	-0.301	52.23	-0.43	-0.63	0.4796	1.1391	1.6187	29.5011	34.0564
NIEDERREITER	NINO	F(RW)	82	1060.45	2.716	1.98	0.717	0.0317	0.8391	0.0614	54.43	8.95	9.18	0.8487	1.075	1.9237	29.4985	31.3668
NIELSEN	FRANS	F(C)	81	977.517	2.148	1.964	-0.1555	-0.3383	-0.2023	-0.2658	51.25	2.65	2.24	0.491	0.8593	1.3504	35.2227	30.1619
NIETO	MATT	F(LW)	67	782.533	1.457	2.147	-0.8892	0.0615	-1.0867	0.2148	50.89	-0.54	-0.2	0.3834	0.6134	0.9968	33.9142	24.2627
NISKANEN	MATT	D	82	1491.27	2.012	1.609	-0.7461	-0.4653	-0.7333	-0.5474	51.2	0.95	0.34	0.0805	0.3219	0.4023	34.7222	27.381
NOLAN	JORDAN	F(C)	52	456.517	1.446	1.446	-0.4075	-0.2788	-0.6243	-0.4764	50.3	-5.87	-7.85	0	0.6572	0.6572	31.9261	36.6755
NORDSTROM	JOAKIM	F(C)	71	955.133	1.759	2.01	-0.2877	-0.4537	-0.3448	-0.4953	49.69	-3.33	-1.95	0.5654	0.8795	1.4448	32.6019	26.9592
NUGENT-HOPKINS	RYAN	F(C)	55	795.117	2.415	2.868	0.3634	0.333	0.7145	0.4936	47.92	-1.67	-1.05	0.4528	0.9055	1.3583	30.0512	31.3299
NURSE	DARNELL	D	69	1176.5	2.091	2.907	0.0191	0.5376	0.0334	0.7085	45.52	-4.81	-5.37	0.153	0.153	0.306	34.8882	30.4179
NYLANDER	WILLIAM	F(C)	22	278.55	1.939	1.723	0.0954	-0.9308	0.4452	-1.3422	53.9	1.18	3.77	0.8616	0.8616	1.7232	27.1739	43.8406
NYQUIST	GUSTAV	F(C)	82	957.067	2.382	2.32	0.4488	0.1743	0.5036	0.2345	54.37	2.89	3.51	0.5642	1.1284	1.6927	25.9219	36.3341
NYSTROM	ERIC	F(LW)	46	452.483	0.928	2.122	-0.9863	0.0308	-1.3029	0.1609	45.17	-4.26	-9.48	0.663	0	0.663	57.62	10.856
O_NEILL	BRIAN	F(C)	22	208.133	0.865	1.441	-0.5914	-0.684	-1.2744	-0.2394	44.3	-2.46	-4.82	0	0.5766	0.5766	35.2941	20.8556
O_REILLY	RYAN	F(C)	71	1068.15	1.966	2.64	0.2232	0.4557	0.204	0.5005	48.63	0.95	1	0.4494	0.8988	1.3481	35.4812	30.8787
ODUYA	JOHNNY	D	82	1375.63	1.919	2.268	-0.6811	-0.0549	-0.841	-0.1146	50.76	-3.4	-2.7	0.1308	0.5234	0.6542	31.295	30.7194
OESTERLE	JORDAN	D	17	290.683	2.477	2.064	0.4983	-0.5299	0.5534	-0.5807	48.61	0.09	2.63	0	0.8256	0.8256	34.8178	34.0081
OKPOSO	KYLE	F(RW)	79	1125.08	2.293	2.187	0.0346	-0.0014	-0.007	0.0178	50.84	2.02	1.72	0.5866	1.1732	1.7599	30.2718	35.4264
OLEKSIAK	JAMIE	D	19	227.533	1.582	2.901	-0.8562	0.6633	-0.9227	-0.1225	50.48	-1.79	-2.44	0	0.5274	0.5274	29.4643	36.6071
ORLOV	DMITRY	D	82	1217.05	2.909	2.317	0.556	0.4054	0.6385	0.5318	53.21	3.33	3.19	0.3944	0.8381	1.2325	23.754	40.6151
ORPIK	BROOKS	D	41	691.467	3.471	2.69	1.1652	0.8801	1.8723	0.9973	52.18	1.41	-0.86	0.2603	0.6074	0.8677	29.322	32.7119
OSHIE	TJ	F(RW)	80	1104.07	2.663	1.576	0.169	-0.4144	0.1844	-0.5296	51.08	-2.12	0.28	0.6521	1.0325	1.6847	29.852	30.6353
OVECHKIN	ALEX	F(LW)	79	1184.17	2.989	1.723	0.8102	-0.1926	0.6823	-0.2874	53.15	2.78	3.47	1.3681	0.6587	2.0267	30.1174	31.9631
PAAJARVI	MAGNUS	F(LW)	48	583.75	1.439	2.158	-0.8512	0.2949	-0.6376	-0.0565	54.94	3.51	4.37	0.3084	0.6167	0.9251	34.4406	32.8671
PACIORETTY	MAX	F(LW)	82	1088.25	2.702	2.757	0.4896	0.7041	0.665	0.614	55.49	5.98	5.68	0.9373	1.1578	2.0951	27.2351	36.2583
PAGEAU	JEAN-GABRIEL	F(C)	82	1079.17	2.28	2.002	0.2221	-0.248	0.0581	-0.3037	47.2	-0.15	-0.45	0.4448	1.0008	1.4456	40.131	22.1703
PAKARINEN	IIRO	F(RW)	63	570.65	1.367	2.208	-0.5657	-0.382	-0.9465	-0.6468	45.98	-2.49	-4.09	0.5257	0.6309	1.1566	31.3514	30.0901
PALAT	ONDREJ	F(LW)	62	798.583	2.855	1.953	0.5596	-0.0655	0.6427	-0.0578	51.51	-1.47	-0.77	0.9016	1.0519	1.9535	29.0495	34.0027
PALMIERI	KYLE	F(C)	82	1101.72	1.797	1.362	0.0925	-0.9106	0.1722	-0.9352	45.41	-1.35	-1.07	0.8169	0.7624	1.5794	36.6013	27.451
PANARIN	ARTEMI	F(C)	80	1180.2	2.745	2.593	0.602	0.5079	1.0144	0.6399	51.8	4.07	1.61	0.9151	1.1693	2.0844	14.4896	44.3469
PANIK	RICHARD	F(RW)	30	313.617	2.296	1.339	0.2991	-0.7223	0.1889	-0.8217	49.74	-0.38	0.43	1.1479	0.3826	1.5305	27.2388	35.0746
PAQUETTE	CEDRIC	F(C)	56	601.167	1.198	1.797	-1.2238	-0.2119	-1.6838	-0.5447	50.74	-1.37	-2.07	0.499	0.2994	0.7984	29.1005	29.1005
PARAYKO	COLTON	D	79	1260.12	2.857	1.619	1.0572	-0.4928	1.0343	-0.4195	55	4.8	4.22	0.2381	0.9047	1.1428	31.5538	32.8287
PARDY	ADAM	D	23	305.783	1.374	3.139	-0.8464	0.8245	-1.0898	1.369	48.75	-1.35	-3.28	0	0.5887	0.5887	28.5185	37.037
PARENTEAU	PIERRE	F(RW)	77	975.7	2.398	2.214	0.6778	-0.3812	0.6985	-0.3699	53.74	3.06	3.69	0.7379	0.9839	1.7218	29.3425	39.7448
PARISE	ZACH	F(LW)	70	984.983	1.949	1.827	-0.3243	-0.2625	-0.2438	-0.1871	49.47	1.01	2.14	0.9137	0.6701	1.5838	24.1241	37.5375
PASTRNAK	DAVID	F(RW)	51	671.333	2.592	2.145	0.0337	-0.074	0.1604	-0.354	51.12	1.36	2.27	1.2512	0.8044	2.0556	31.8033	31.3115
PATERYN	GREG	D	38	564	1.809	2.66	-0.3157	0.4275	-0.5699	0.2336	49.74	-1.25	-0.3	0	0.6383	0.6383	38.1215	25.7827
PAUL	NICK	F(LW)	24	277.883	1.727	2.159	-0.4026	-0.0124	-1.0213	0.4413	46.22	-0.23	-1.95	0.4318	0.6478	1.0796	40.4255	22.9787
PAVELSKI	JOE	F(C)	82	1189.22	3.279	1.564	1.0815	-0.3958	1.5003	-0.6057	55.12	4.24	5.02	1.2109	0.8577	2.0686	28.5226	36.4646
PEARSON	TANNER	F(LW)	79	927.483	2.394	1.682	0.4762	-0.2577	0.4222	-0.1845	57.58	1.48	1.77	0.7116	0.9704	1.682	29.6925	35.1007
PELUSO	ANTHONY	F(RW)	35	221.483	2.167	1.084	0.1668	-0.9892	0.2232	-1.1984	45.18	-4.86	-8.42	0.2709	1.0836	1.3545	30.2469	32.716
PERREAULT	MATHIEU	F(C)	71	919.25	2.546	2.611	0.2346	0.4154	0.5412	0.5062	57.13	7.16	7.35	0.1958	1.3707	1.5665	28.4826	33.209
PERRON	DAVID	F(LW)	71	891.883	2.153	2.355	-0.2295	0.4448	0.192	0.6389	51.84	-1.34	1.02	0.4709	0.8746	1.3455	27.4648	33.5681
PERRY	COREY	F(RW)	82	1148.37	2.299	1.985	0.3221	-0.1921	0.4993	-0.0556	51.64	-0.64	-1.18	0.9927	0.7837	1.7764	28.5305	37.8817
PESCE	BRETT	D	69	1104.05	1.467	1.848	-0.7259	-0.7155	-0.7589	-0.6632	50.43	-0.94	-1.45	0.163	0.3804	0.5435	30.444	31.8182
PETAN	NIC	F(C)	26	252.95	1.423	1.186	-0.713	-1.0807	-1.3558	-1.4156	49.66	-0.01	-0.72	0.4744	0.7116	1.186	28.877	33.1551
PETROVIC	ALEX	D	66	963.217	2.741	1.931	0.4364	0.0342	0.4231	-0.1074	48.55	-0.29	-0.15	0.1246	0.8721	0.9967	34.8862	30.0108
PETRY	JEFF	D	51	840.033	1.643	2.214	-0.7883	-0.0994	-0.8341	0.1184	54.48	3.3	2.57	0.2143	0.2857	0.5	34.7052	30.1446
PHANEUF	DION	D	71	1179.65	1.729	2.187	-0.3679	-0.26	-0.3116	0.0082	50.93	0.49	1.21	0.1526	0.6104	0.7629	32.1311	35.3279
PIETRANGELO	ALEX	D	73	1403.73	2.223	1.667	0.1454	-0.3352	0.0713	-0.2549	51.03	-1.24	-1.73	0.2137	0.7694	0.9831	35.3506	30.6273
PIRRI	BRANDON	F(C)	61	731.833	1.886	2.132	-0.5318	0.1879	-0.5884	0.0974	47.51	-1.4	-0.75	0.7379	0.5739	1.3118	31.8393	33.5394
PLEKANEC	TOMAS	F(C)	82	1081.37	2.608	2.164	0.4421	-0.4425	0.5338	-0.2064	52.8	1.37	1.79	0.4439	1.4981	1.942	34.3799	30.2983
PLOTNIKOV	SERGEI	F(LW)	45	432.333	0.971	1.388	-1.1109	-0.6621	-0.8539	-0.545	52.42	3.27	2.73	0	0.4163	0.4163	35.2798	27.0073
POLAK	ROMAN	D	79	1261.52	1.807	1.76	-0.1775	-0.6879	-0.4007	-0.5683	49.8	-1.91	-3.09	0.0476	0.7134	0.761	32.8278	31.0437
POMINVILLE	JASON	F(RW)	75	983.833	2.317	1.647	0.2332	-0.5464	0.288	-0.2895	51.71	4.84	5.63	0.4269	0.9758	1.4027	26.0128	38.3795
PORTER	CHRIS	F(LW)	61	502.8	1.193	1.79	-1.0302	-0.1043	-0.874	-0.1297	41.57	-3.88	-7.68	0.4773	0.358	0.8353	46.0417	21.875
PORTER	KEVIN	F(C)	41	379.667	0.948	1.58	-1.3628	-0.3842	-1.6866	-0.4978	48.69	-4.05	-5.33	0	0.4741	0.4741	40.8537	24.3902
POSTMA	PAUL	D	26	280.133	1.928	2.57	-0.0558	0.4506	-0.4996	-0.0438	53.68	4.62	3.65	0.4284	0	0.4284	26.506	32.9317
POULIOT	BENOIT	F(LW)	55	701.1	2.482	3.081	0.3381	0.5445	0.7278	0.8257	50.97	2.36	2.78	0.5991	1.4549	2.0539	29.9145	32.4786
POULIOT	DERRICK	D	22	307.183	2.539	1.563	0.3462	-0.4494	-0.3573	-0.8004	58.61	6.92	7.01	0	1.1719	1.1719	35.3571	29.6429
PRINCE	SHANE	F(C)	62	667.35	2.607	1.888	0.4753	-0.3248	0.4406	-0.6355	49.72	1.68	2.27	0.5394	0.989	1.5284	32.3583	31.2614
PROSSER	NATE	D	54	531.083	1.356	1.582	-0.8196	-0.3846	-0.8824	-0.5092	45.15	-1.64	-4.15	0	0.226	0.226	38.4798	23.2779
PROUT	DALTON	D	64	940.4	1.978	2.488	-0.2885	0.0385	-0.6007	-0.0903	49.22	1.59	1.1	0.1276	0.3828	0.5104	32.6574	32.5507
PRUST	BRANDON	F(LW)	35	415.717	1.155	1.732	-0.6818	-0.6414	-0.8726	-0.201	44.38	-3.27	-0.88	0.1443	0.866	1.0103	38.8571	31.1429
PUEMPEL	MATT	F(LW)	26	278.1	1.51	2.157	-0.8254	-0.0184	-1.1492	0.4047	42.36	-4.96	-6.46	0.4315	0.2157	0.6472	32.3308	31.203
PULKKINEN	TEEMU	F(LW)	36	337.867	1.598	1.066	-0.5206	-1.1297	-0.4207	-0.8218	57.84	6.39	6.91	0.7103	0.3552	1.0655	20.9836	43.6066
PULOCK	RYAN	D	15	203.817	3.827	2.944	1.6776	0.8417	1.4208	0.7564	50.28	1.02	6.62	0.5888	0.5888	1.1775	28.7582	35.9477
PURCELL	TEDDY	F(RW)	76	1003.02	2.393	2.572	0.3211	0.1293	0.2906	0.2159	50.81	2.3	2.02	0.5982	1.1366	1.7348	29.1282	33.3333
PYSYK	MARK	D	55	789	2.129	2.129	0.3651	-0.1693	0.5401	-0.0761	51.25	4.9	4.18	0.076	0.5323	0.6084	29.5964	35.725
QUINCEY	KYLE	D	47	787.417	1.981	2.286	-0.113	0.1894	-0.0279	-0.1933	48.79	-3.41	-4.91	0.0762	0.4572	0.5334	31.1346	29.1557
RAFFL	MICHAEL	F(LW)	82	1039.35	2.367	1.905	0.2913	-0.0542	0.4441	-0.0818	54.41	4.44	5.09	0.635	0.9237	1.5587	29.0445	32.9234
RAKELL	RICKARD	F(RW)	72	946.583	2.726	2.345	1.0025	0.4301	1.147	0.3782	53	1.75	0.02	0.8874	1.0142	1.9016	27.9412	39.2157
RASK	VICTOR	F(C)	80	1055.73	2.387	2.614	0.5322	0.3386	0.6205	0.3282	49.52	-3.16	-2.79	0.7957	0.682	1.4776	29.0155	38.6529
RASMUSSEN	DENNIS	F(C)	44	398.767	2.859	1.354	1.1564	-0.8474	1.0048	-0.7058	49.06	-0.76	-0.88	0.6019	0.7523	1.3542	30.6494	33.7662
RAYMOND	MASON	F(LW)	29	315.65	1.901	2.091	-0.4154	-0.5338	-0.9114	-0.1805	46.66	-1.3	-1.63	0.7603	0.1901	0.9504	29.682	31.8021
READ	MATT	F(RW)	79	904.283	1.526	1.991	-0.9128	-0.0066	-0.6741	-0.0174	53.33	3.5	3.13	0.3981	0.5308	0.9289	33.2533	30.4922
REAVES	RYAN	F(RW)	64	511.233	0.822	1.408	-1.472	-0.8045	-1.5167	-0.4575	47.49	-5.81	-4.49	0.3521	0.1174	0.4695	28.2322	26.3852
REDMOND	ZACH	D	37	423.683	2.549	1.983	0.6457	-0.3274	0.7015	-0.5409	46.5	2.95	1.37	0.1416	0.5665	0.7081	25.5494	33.5165
REILLY	MIKE	D	29	279.017	1.935	2.796	-0.1418	0.9229	-0.3986	1.184	45.63	-1.34	-2	0.215	0.8602	1.0752	23.4286	45.7143
REINHART	GRIFFIN	D	29	455.3	1.977	2.767	-0.0639	0.4119	-0.1581	0.1151	46.26	-2.95	-3.85	0	0.1318	0.1318	30.6954	34.5324
REINHART	SAM	F(C)	79	1036.32	2.084	2.316	0.3784	-0.0301	0.3856	0.1657	50.81	4.38	4.38	0.7527	0.8685	1.6211	31.5684	33.5664
RIBEIRO	MIKE	F(C)	81	1122.78	2.886	2.084	1.0365	-0.1338	1.0113	0.0136	56.58	5.11	5.65	0.2672	1.5497	1.8169	9.292	52.1018
RICHARDS	BRAD	F(C)	68	799.317	1.726	1.501	-0.4593	-0.8234	-0.5474	-1.0225	54.02	2.1	2.97	0.3753	0.4504	0.8257	29.6081	37.7358
RICHARDS	MIKE	F(C)	39	374.167	1.283	1.443	-1.0858	-0.5724	-1.3577	-0.9536	51.93	1.96	0.11	0.4811	0.3207	0.8018	33.0645	30.6452
RICHARDSON	BRAD	F(RW)	82	1057.72	2.269	1.645	0.3385	-1.0752	0.3164	-0.707	45.8	-2.16	-1.41	0.5105	0.8509	1.3614	31.8618	28.5988
RIEDER	TOBIAS	F(C)	82	1014.38	2.07	2.78	-0.0854	0.8407	0.0392	0.8582	49.48	3.19	3.73	0.5323	0.8872	1.4196	30.5447	33.0739
RIELLY	MORGAN	D	82	1443.6	1.912	2.868	0.0885	0.6389	0.0796	0.6147	49.81	-1.81	-2.47	0.1663	0.5819	0.7481	34.1623	30.0393
RINALDO	ZAC	F(C)	52	418.283	1.578	2.295	-0.7367	-0.6204	-1.2094	-0.0037	38.81	-8.1	-11.61	0.1434	0.2869	0.4303	30.1408	28.4507
RISTOLAINEN	RASMUS	D	82	1491.7	1.77	2.413	0.0069	0.2638	-0.065	0.2888	45.42	-3.22	-3.43	0.1609	0.5631	0.724	36.0102	27.8521
RITCHIE	NICK	F(LW)	33	363.133	1.157	1.487	-0.8861	-0.6254	-1.1113	-0.3777	53.18	0.94	-0.14	0.3305	0.3305	0.6609	28.0277	34.6021
ROUSSEL	ANTOINE	F(LW)	80	940.533	2.041	1.914	-0.4846	-0.5791	-0.5663	-0.6313	50.98	-1.33	-2.2	0.5741	0.8293	1.4035	33.3333	28.8823
ROZSIVAL	MICHAL	D	51	744.95	2.416	2.175	0.402	0.0801	0.516	0.1707	49.78	-1.13	-0.05	0	0.7249	0.7249	26.4085	36.4437
RUSSELL	KRIS	D	62	1157.75	2.643	2.902	0.3138	0.4203	0.7069	0.5465	45.29	-4.71	-3.89	0.0518	0.5182	0.5701	33.0275	32.4771
RUST	BRYAN	F(RW)	41	473.533	1.901	1.774	-0.5242	-0.3897	-1.3362	-0.1841	51.56	1.83	-4.57	0.5068	0.5068	1.0137	34.8341	26.0664
RUUTU	TUOMO	F(RW)	33	363.9	0.824	2.143	-0.7234	0.0821	-1.2972	-0.171	47.33	1.34	2.16	0	0.1649	0.1649	33.1325	22.8916
RYAN	BOBBY	F(RW)	81	1064.05	2.537	2.707	0.2848	0.6314	0.3758	0.6509	45.98	-2.64	-2.31	0.6767	1.0714	1.748	25.2884	40.1952
RYCHEL	KERBY	F(LW)	32	301.55	2.587	1.393	0.6215	-1.0035	0.3485	-0.6507	45.22	-1.82	-1.95	0.3979	1.3928	1.7907	35.7143	28.5714
SAAD	BRANDON	F(LW)	78	1052.7	2.85	2.223	0.795	-0.278	0.7897	-0.218	49.75	1.48	2.11	1.0829	0.9689	2.0519	31.9266	33.8532
SALOMAKI	MIIKKA	F(RW)	61	637.95	1.317	1.693	-0.6543	-0.5372	-1.2446	-0.578	49.77	-0.51	-3.27	0.2822	0.3762	0.6584	46.6227	17.1334
SANTORELLI	MIKE	F(C)	70	657.583	1.642	1.916	-0.3262	-0.1365	-0.3183	0.0005	50.67	-1.5	-2.1	0.7299	0.6387	1.3686	25.9965	36.3951
SAVARD	DAVID	D	65	1124.63	2.294	2.401	0.0302	-0.06	0.251	0.0223	47.48	-0.78	-1.13	0.1601	0.7469	0.907	35.6436	28.2628
SBISA	LUCA	D	41	617.4	2.138	1.749	0.3542	-0.6428	0.3689	-0.6833	44.45	-3.36	-3.8	0.0972	0.3887	0.4859	31.9915	34.7458
SCANDELLA	MARCO	D	73	1254.85	2.104	1.721	0.0475	-0.318	0.0782	-0.2773	47.27	0.14	-1.87	0.1434	0.6694	0.8128	35.1515	28.7446
SCEVIOUR	COLTON	F(C)	71	724.467	2.319	2.153	0.1108	-0.1458	-0.2109	-0.1527	50.71	-1.03	-2.3	0.8282	0.5797	1.4079	36.1919	26.0174
SCHEIFELE	MARK	F(C)	71	1027.77	3.328	2.277	1.4834	-0.1274	1.3599	-0.131	53.98	2.11	4.07	1.0508	1.4595	2.5103	29.8826	31.9104
SCHENN	BRAYDEN	F(C)	80	1015.8	2.54	1.713	0.492	-0.3965	0.7373	-0.3534	50.48	-1.27	0.03	0.8269	1.1223	1.9492	30.6517	33.7067
SCHENN	LUKE	D	72	1066.73	2.531	2.419	0.5535	0.5969	0.7908	0.7035	50.88	-2.95	-5.15	0.1687	0.675	0.8437	31.5306	32.3469
SCHLEMKO	DAVID	D	67	956.367	1.631	2.572	-0.0456	0.6415	-0.0751	0.7306	48.59	2.55	2.99	0.3137	0.1255	0.4392	26.4669	36.829
SCHMIDT	NATE	D	72	1158.45	2.175	1.761	-0.5295	-0.3112	-0.2632	-0.258	50.65	-0.62	0.36	0.0518	0.6733	0.7251	28.5714	35.5665
SCHROEDER	JORDAN	F(C)	26	238.067	2.268	1.764	0.3397	-0.2016	-0.0108	-0.398	45	-1.09	-0.46	0.5041	0.5041	1.0081	32.6829	28.7805
SCHULTZ	JUSTIN	D	63	920.35	2.412	2.673	0.3874	0.2674	0.0736	0.3636	48.78	-0.59	-2.05	0.1304	0.5215	0.6519	33.3333	31.5476
SCHULTZ	NICK	D	81	1158.4	1.916	1.916	-0.272	-0.0967	-0.1725	-0.059	46.97	-5.23	-5.14	0.0518	0.4144	0.4662	36.4501	24.8811
SCHWARTZ	JADEN	F(C)	33	436.883	2.472	1.511	0.1861	-0.4218	-0.1464	-0.7259	53.95	1.96	-0.63	0.6867	1.0987	1.7854	24.6446	41.7062
SCUDERI	ROB	D	63	866.2	2.286	2.009	0.0458	0.0669	0.3129	0.0636	47.31	-6.56	-4.98	0	0.6234	0.6234	29.8113	33.9623
SEABROOK	BRENT	D	81	1379.65	1.914	2.087	-0.2625	-0.1018	-0.1945	0.0029	47.53	-5.03	-4.78	0.2609	0.3914	0.6523	29.4118	34.5679
SEDIN	DANIEL	F(LW)	82	1107.75	2.492	1.679	1.0603	-1.0395	0.8638	-0.8788	49.34	4.72	2.95	0.8666	0.9749	1.8416	24.6587	35.2389
SEDIN	HENRIK	F(C)	74	999.75	2.221	1.86	0.0878	-0.4343	0.6126	-0.6224	49.31	3.47	2.69	0.2401	1.5004	1.7404	24.4297	35.8365
SEGUIN	TYLER	F(C)	72	1066.2	3.039	3.095	0.8532	0.7405	0.8093	0.8907	54.96	4.91	2.77	1.1818	0.9004	2.0822	27.687	35.5976
SEIDENBERG	DENNIS	D	61	1009.65	2.318	2.436	-0.0217	0.0967	0.0047	0.2777	47.14	-2.29	-2.72	0.0594	0.5943	0.6537	31.7372	32.7394
SEKAC	JIRI	F(LW)	39	412.5	0.727	1.6	-1.3949	-0.5009	-1.0395	-0.4613	53.34	3.14	3.06	0	0.4364	0.4364	26.7956	35.9116
SEKERA	ANDREJ	D	81	1365.1	1.89	2.505	-0.2509	-0.1288	-0.1935	-0.1289	48.79	0.14	0.11	0.044	0.3516	0.3956	32.7696	26.8499
SEVERSON	DAMON	D	72	1102.65	2.013	2.285	0.5387	0.2528	0.4308	0.4919	48.79	3.98	3.24	0.0544	0.7618	0.8162	26.0306	34.3934
SHARP	PATRICK	F(LW)	76	1047.53	2.577	2.635	0.076	0.2502	0.1408	0.4998	53.8	1.66	1.26	0.6873	0.8592	1.5465	27.3973	34.9772
SHATTENKIRK	KEVIN	D	72	1181.73	1.929	2.234	-0.3067	0.4853	-0.212	0.4892	52.36	0.48	1.04	0.2539	0.2539	0.5077	30.9028	34.6354
SHAW	ANDREW	F(C)	78	956.25	2.196	1.443	0.3914	-0.8366	0.2752	-0.8366	50.84	0.18	-0.2	0.502	0.8784	1.3804	34.9076	28.9528
SHAW	LOGAN	F(RW)	53	555.017	1.081	1.946	-1.3063	0.0846	-1.8159	0.0146	45.16	-3.43	-4.71	0.2162	0.2162	0.4324	33.2727	31.2727
SHEAHAN	RILEY	F(C)	81	937.167	1.857	2.433	-0.3325	0.3956	-0.2067	0.3695	51.49	-1	-0.22	0.5122	0.7043	1.2164	32.7888	31.1552
SHEARY	CONOR	F(LW)	44	389.567	2.002	1.848	-0.1889	-0.1308	-0.9114	-0.0942	57.81	6.22	3.39	1.0781	0.4621	1.5402	23.0284	38.1703
SHORE	NICK	F(C)	68	740.683	0.891	1.62	-1.2919	-0.282	-1.5128	-0.2601	61.25	7.29	6.74	0.243	0.324	0.567	30.9942	36.5497
SILFVERBERG	JAKOB	F(RW)	82	1056.53	1.874	2.101	0.0626	-0.0292	-0.1006	0.1053	54.09	3.29	2.25	0.7951	0.6815	1.4765	36.4532	26.2069
SIMMONDS	WAYNE	F(RW)	81	1031.33	2.734	2.443	0.8775	0.6803	0.9558	0.6649	53.11	2.4	3.54	0.8727	1.0472	1.9198	34.4473	30.8483
SISSONS	COLTON	F(C)	34	296.1	2.432	1.418	0.645	-0.7414	0.23	-0.9179	52.28	1.22	-2.39	0.8105	0.2026	1.0132	41.3386	20.4724
SKILLE	JACK	F(RW)	74	625.85	1.726	2.109	-0.2167	-0.1111	-0.5556	-0.2343	41.76	-2.3	-3.64	0.6711	0.5752	1.2463	33.2263	24.077
SKINNER	JEFF	F(C)	82	1110.13	2.594	2.432	0.8957	0.0461	0.8928	0.1157	50.79	-0.49	-0.93	1.0269	1.0269	2.0538	28.4355	39.7463
SLAVIN	JACCOB	D	63	1076.02	2.063	2.175	0.042	-0.2271	-0.0992	-0.1062	50.79	-0.85	0.54	0.1115	0.5576	0.6691	32.6848	32.8794
SMID	LADISLAV	D	22	241.6	1.738	3.725	-0.5248	1.299	-0.7455	1.6929	46.46	-0.98	-2.84	0	0	0	31.8627	30.3922
SMITH	BEN	F(RW)	22	223.383	1.88	2.149	0.0106	-0.3732	0.2949	-0.3732	46.79	-5.8	-5.48	0.5372	0.5372	1.0744	41.791	21.8905
SMITH	BRENDAN	D	63	951.15	2.397	2.019	0.4714	-0.1455	0.4189	-0.1368	56.9	6.16	7.62	0.0631	0.6308	0.6939	25.524	39.7041
SMITH	CRAIG	F(C)	82	1029.35	2.914	2.332	1.0292	0.2869	1.0281	0.3415	56.62	5.12	5.65	1.1075	0.7578	1.8653	13.8573	47.7766
SMITH	REILLY	F(RW)	82	1042.5	2.763	1.554	0.2754	-0.5869	0.4048	-0.5065	52.1	4.67	4.7	0.9784	0.9209	1.8993	33.6889	30.5778
SMITH	ZACK	F(C)	81	967.333	2.233	1.613	0.1117	-0.8099	-0.0237	-0.8491	51.11	4.53	4.58	0.9924	0.4342	1.4266	35.3579	24.7288
SMITH-PELLY	DEVANTE	F(RW)	64	702.583	2.391	2.391	0.443	0.1726	0.1892	0.266	47.3	-2.4	-3.46	1.1956	0.7686	1.9642	38.1974	25.608
SODERBERG	CARL	F(C)	82	1062.68	2.146	2.202	0.1582	-0.1444	0.0247	-0.1521	45.27	0.79	1.49	0.2258	1.2986	1.5244	41.0678	24.846
SPALING	NICK	F(C)	58	674.383	1.779	2.224	-0.0579	0.021	-0.499	0.09	45.63	-5.43	-9.78	0.2669	0.7118	0.9787	34.8228	24.1911
SPEZZA	JASON	F(C)	75	944.683	2.731	1.905	0.2834	-0.58	0.2909	-0.6025	54.66	2.94	3.07	1.2703	0.8257	2.0959	29.4055	36.518
SPOONER	RYAN	F(C)	80	925.9	2.462	2.398	0.1735	0.0796	0.0844	0.1221	46.84	-3.2	-3.3	0.4536	1.5552	2.0089	29.7872	36.3942
SPURGEON	JARED	D	77	1362.35	2.378	2.158	0.2564	0.3812	0.4332	0.4204	49.41	0.61	3.59	0.2642	0.2642	0.5285	28.6741	33.8341
STAAL	ERIC	F(C)	83	1224.33	2.107	2.009	0.0739	-0.4028	0.1057	-0.3927	55	5.09	5.71	0.4901	0.8331	1.3232	27.6687	35.7814
STAAL	JORDAN	F(C)	82	1116.12	1.935	1.882	0.1471	-0.8153	-0.0162	-0.6451	53.76	4.79	3.16	0.4838	0.8064	1.2902	33.6716	25.6458
STAAL	MARC	D	77	1297.67	1.988	2.034	-0.6137	0.1044	-0.7022	0.249	45.34	-3.26	-2.5	0.0925	0.6011	0.6936	33.2712	22.74
STAFFORD	DREW	F(RW)	78	1087.57	1.986	3.145	-0.4552	1.2527	-0.4514	1.2178	51.38	-0.59	0.3	0.662	0.662	1.3241	28.4264	33.401
STAJAN	MATT	F(C)	80	875.533	1.713	2.33	-0.6173	-0.3542	-0.7792	-0.283	43.94	-4.82	-5.41	0.2741	0.6853	0.9594	39.1528	21.4377
STALBERG	VIKTOR	F(LW)	75	799.017	2.103	1.502	-0.1597	-0.441	-0.355	-0.4937	47.43	0.92	0.21	0.6007	0.826	1.4268	31.8052	29.0831
STAMKOS	STEVEN	F(C)	77	1099.87	2.509	2.018	0.1865	0.1119	0.3097	0.1295	51.47	-1.44	-0.94	0.9274	0.7637	1.6911	31.8224	38.2979
STASTNY	PAUL	F(C)	64	914.233	2.625	2.231	0.5428	0.4255	0.6808	0.537	53.25	2.03	1.75	0.525	1.3782	1.9032	33.4378	35.8412
STEEN	ALEXANDER	F(LW)	67	955.517	2.261	1.884	-0.0105	-0.0266	0.2795	-0.0169	49.86	-2.75	-1.92	0.7535	0.8163	1.5698	32.8717	33.0563
STEMPNIAK	LEE	F(RW)	82	1092.17	2.582	2.252	0.584	0.1815	1.2293	0.3844	48.61	1.09	0.27	0.6592	1.0987	1.758	30.2916	34.9012
STEPAN	DEREK	F(C)	72	930.983	2.965	2.256	0.5362	0.3439	0.615	0.5807	49.13	1.95	2.6	0.8378	1.3534	2.1912	31.7982	31.3596
STEWART	CHRIS	F(RW)	56	542.05	2.435	2.103	0.5461	0.1057	0.5844	-0.2033	51.26	-0.94	-0.85	0.6641	0.8855	1.5497	31.2364	35.7918
STOLL	JARRET	F(C)	80	802.75	1.271	1.345	-0.9665	-0.6885	-1.2085	-0.6025	37.34	-9.78	-11.53	0.299	0.3737	0.6727	52.9338	14.2322
STONE	MARK	F(RW)	75	1094.62	2.521	2.302	0.4042	0.0884	0.4477	0.0114	51.87	5.89	6.17	0.6578	1.2059	1.8637	31.5547	34.3146
STONE	MICHAEL	D	75	1239.15	1.985	2.179	-0.1966	0.0081	-0.1179	-0.0335	47.65	0.82	1.02	0.2421	0.581	0.8231	34.2791	30.3681
STONER	CLAYTON	D	50	669.8	1.612	1.612	-0.4766	-0.4927	-0.2084	-0.2784	51.49	-0.21	-0.67	0	0.3583	0.3583	32.3625	35.1133
STRAIT	BRIAN	D	52	707.75	1.95	1.95	-0.5013	-0.2622	-0.1557	-0.091	47.3	-2.48	-4.04	0.0848	0.3391	0.4239	31.0019	36.862
STRALMAN	ANTON	D	73	1158.25	2.072	1.295	-0.4419	-0.9539	-0.4384	-0.9776	54.9	2.79	4.24	0.3626	0.4662	0.8288	29.4421	36.5665
STREIT	MARK	D	62	993.733	2.053	1.751	-0.0073	-0.3319	-0.1723	-0.506	48.77	-2.13	-2.7	0.2415	0.5434	0.7849	32.8502	28.9855
STROME	RYAN	F(C)	71	950.6	2.462	2.777	0.181	0.8498	0.2652	0.6753	50.21	0.93	0.95	0.3156	1.0099	1.3255	28.4472	37.3913
STUART	MARK	D	64	845.7	1.632	2.27	-0.7239	0.2	-0.8311	0.3056	46.95	-5.26	-6.03	0	0.0709	0.0709	28.2776	30.3342
SUBBAN	P.K.	D	68	1234.67	3.062	2.478	1.241	0.294	1.3277	0.2663	52.34	1.36	0.3	0.1944	1.0205	1.2149	30.4859	32.7586
SUSTR	ANDREJ	D	77	1119.78	2.518	2.518	0.2946	0.7654	0.3771	0.8394	50.05	-2.58	-3.32	0.2143	0.8573	1.0716	32.9167	26.3542
SUTER	RYAN	D	82	1728.8	2.325	1.909	0.0237	-0.257	0.3961	-0.048	50.02	2.84	4.25	0.1388	0.6247	0.7635	30.0376	33.799
SUTTER	BRANDON	F(C)	20	253.45	2.367	1.184	0.5071	-1.1338	0.2658	-0.7498	50	2.35	0.86	0.7102	0.7102	1.4204	31.8386	34.0807
SVEDBERG	VIKTOR	D	27	388.25	1.854	2.627	-0.1556	0.5191	-0.1993	0.2422	48.18	-1.82	-3.4	0.3091	0.3091	0.6182	29.9479	30.2083
TALBOT	MAXIME	F(C)	38	352	1.534	3.75	-0.7843	1.453	-1.0016	1.5006	40.52	-6.44	-10.12	0.3409	0.6818	1.0227	39.0909	23.9394
TANEV	CHRISTOPHER	D	69	1156.13	1.765	2.18	-0.3337	-0.2244	-0.3655	-0.1716	49.43	3.4	2.19	0.0519	0.519	0.5709	34.5055	26.3736
TANGUAY	ALEX	F(LW)	70	880.417	2.726	1.976	0.6477	-0.3923	1.2129	-0.0328	45.31	0.35	1.84	0.477	1.2267	1.7037	30.1337	35.6015
TARASENKO	VLADIMIR	F(RW)	80	1126.87	2.822	2.13	0.9041	0.3918	0.9434	0.363	53.23	2.13	1.96	1.1714	1.1181	2.2895	23.7968	44.6524
TATAR	TOMAS	F(C)	81	923.683	2.533	2.274	0.6401	0.172	0.6653	0.1772	56.43	5.51	6.33	0.8444	0.8444	1.6889	25.5422	38.9157
TAVARES	JOHN	F(C)	78	1209.08	2.63	2.134	0.5122	-0.1424	0.414	-0.0823	51.49	2.95	3.06	1.0917	1.1414	2.2331	23.6692	42.5856
TENNYSON	MATT	D	29	262.1	2.518	2.518	0.637	0.5728	0.085	0.2403	46.59	-4.29	-3.64	0.2289	0.4578	0.6868	23.166	35.9073
TERAVAINEN	TEUVO	F(LW)	78	951.05	1.64	1.83	-0.3333	-0.3587	-0.5173	-0.3703	51.36	0.9	1.18	0.5678	0.694	1.2618	36.2431	27.9558
TERRY	CHRIS	F(LW)	68	714.55	1.595	2.351	-0.3431	-0.1255	-0.4663	-0.0313	47.78	-3.49	-4.58	0.6718	0.2519	0.9237	30.3544	32.0493
THEODORE	SHEA	D	19	273.1	2.636	0.879	0.686	-1.2131	-0.1553	-1.6241	48.64	-3.66	-6.2	0.2197	0.8788	1.0985	34.3874	37.9447
THOMPSON	NATE	F(C)	49	469.9	1.405	1.66	-0.5158	-0.4557	-0.8774	-0.2913	49.14	-3.13	-4.3	0.2554	0.3831	0.6384	32.967	30.5494
THORBURN	CHRIS	F(RW)	82	760.867	1.656	1.893	-0.4568	-0.2216	-0.7216	-0.3884	45.51	-5.83	-7.26	0.3943	0.4731	0.8674	31.5013	31.5013
THORNTON	JOE	F(C)	82	1121.6	3.477	1.444	1.6638	-0.7841	1.7404	-0.7583	56.12	6.66	6.27	0.428	1.9793	2.4073	28.8428	36.2694
THORNTON	SHAWN	F(LW)	50	428.133	1.121	1.401	-1.0393	-0.3493	-1.8932	-0.7604	47.63	0.32	-1.41	0.1401	0.5606	0.7007	28.4916	38.2682
TIERNEY	CHRIS	F(C)	79	890.267	1.483	2.831	-0.6881	1.0868	-1.0204	1.0661	47.8	-3.8	-5.06	0.2022	0.7414	0.9435	30.9878	25.7104
TIKHONOV	VIKTOR	F(RW)	50	524.7	0.8	1.715	-1.2887	-0.4794	-1.2457	-0.1659	45.13	-2.9	-2.15	0.1144	0.3431	0.4574	33.6887	30.064
TLUSTY	JIRI	F(C)	30	362.5	0.993	0.993	-0.7416	-1.0704	-0.6428	-1.2634	48.45	2.58	1.1	0.1655	0.1655	0.331	37.4251	27.2455
TOEWS	JONATHAN	F(C)	80	1137.37	2.057	2.057	0.1428	-0.0284	0.0929	-0.0381	51.07	-0.95	0.99	0.5803	1.0023	1.5826	27.5237	33.3046
TOFFOLI	TYLER	F(C)	82	1070.35	3.083	1.626	1.0661	-0.4114	1.303	-0.2802	59.41	4.92	4.29	1.1211	0.8969	2.018	28.0859	38.1932
TOOTOO	JORDIN	F(RW)	66	670.65	0.537	2.326	-1.1462	0.348	-1.3955	0.4671	46.54	0.31	-0.05	0.1789	0.1789	0.3579	37.0826	24.2531
TROCHECK	VINCENT	F(C)	76	1018.88	2.886	1.826	0.546	-0.029	0.7101	-0.1628	51.29	2.94	4	1.1189	1.06	2.1789	33.4601	31.5589
TROTMAN	ZACH	D	38	607.083	2.668	2.668	0.3098	0.4959	0.069	0.5104	48.15	-1.9	-0.61	0.1977	0.3953	0.593	36.246	27.6699
TROUBA	JACOB	D	81	1394.53	2.366	1.936	0.3714	-0.4038	0.2355	-0.4177	51.91	1.55	0.76	0.2151	0.3442	0.5593	29.9748	31.3182
TRYAMKIN	NIKITA	D	13	207.183	2.027	2.896	0.2346	0.5709	0.353	0.1057	43.29	-4.37	-5.17	0.2896	0.2896	0.5792	33.6406	34.1014
TURRIS	KYLE	F(C)	57	840.033	1.857	2.571	-0.7287	0.3592	-0.42	0.615	49.59	1.62	3.76	0.5714	0.6428	1.2142	28.803	38.2793
TYUTIN	FEDOR	D	61	921.583	1.823	2.474	-0.4822	-0.0153	-0.5786	-0.1404	50.59	3.81	2.6	0.0651	0.1302	0.1953	31.982	32.0946
UMBERGER	RJ	F(C)	39	368.933	2.439	2.114	0.5054	0.2414	0.3795	0.1778	46.06	-4.87	-4.65	0.1626	1.301	1.4637	31.1429	34
UPSHALL	SCOTTIE	F(RW)	70	668.2	1.886	1.706	-0.0479	-0.2002	-0.3455	-0.2998	52.06	0.73	0.14	0.5388	0.449	0.9877	37.3591	23.5105
VAN_RIEMSDYK	JAMES	F(LW)	40	561.633	2.457	2.03	0.7308	-0.5764	0.6405	-0.1856	54.61	3.88	7.01	0.8547	0.8547	1.7093	24.3103	42.2414
VAN_RIEMSDYK	TREVOR	D	82	1393.62	1.937	2.239	-0.1657	0.1925	-0.1233	0.2013	49.6	-1.43	-1.61	0.0861	0.3014	0.3875	29.9598	34.0562
VANDEVELDE	CHRIS	F(C)	79	863.833	1.25	2.014	-0.6097	-0.1861	-1.0231	0.0567	46.23	-1.97	-6.1	0.0695	0.6946	0.764	32.5714	32.5714
VANEK	THOMAS	F(LW)	74	901.233	2.197	2.197	0.1515	0.2605	0.0286	0.4167	45.42	-2.79	-2.94	0.6658	0.9321	1.5978	26.699	39.9272
VATANEN	SAMI	D	71	1089.5	1.927	2.038	-0.0264	0.0285	0.1518	0.1294	50.33	-2.64	-3.53	0.2754	0.4956	0.771	31.5449	33.4875
VATRANO	FRANK	F(C)	39	440.05	1.773	2.454	-0.5977	0.1532	-0.8681	0.3166	49.22	0.67	-2.12	1.0908	0.1363	1.2271	23.1504	40.0955
VERMETTE	ANTOINE	F(C)	76	919.467	2.153	2.741	0.0251	0.5915	0.1428	0.9171	46.3	-0.96	-0.59	0.522	0.522	1.0441	33.5678	32.1608
VERSTEEG	KRIS	F(RW)	77	1014	2.13	2.071	0.1033	-0.2638	-0.0707	-0.1516	56.78	5.58	5.12	0.7101	0.8876	1.5976	25.7172	37.5
VEY	LINDEN	F(RW)	41	505.433	1.187	2.137	-0.7042	-0.3531	-0.7597	-0.2868	44.74	-2.74	-2.59	0.1187	0.7123	0.831	39.4495	33.4862
VIRTANEN	JAKE	F(RW)	55	575.617	2.085	2.71	0.3402	0.4837	0.3807	0.1107	50.99	4.71	3.45	0.6254	0.5212	1.1466	30.7551	33.5175
VLASIC	MARC-EDOUARD	D	67	1187.65	2.829	2.172	0.8376	0.2491	0.8252	0.3718	52.56	1.19	2.44	0.3031	0.9094	1.2125	33.7511	25.9624
VORACEK	JAKUB	F(RW)	73	1002.65	2.154	1.915	0.0459	-0.1078	0.3706	-0.0174	52.35	1.65	2.43	0.4787	1.137	1.6157	32.6047	31.694
VRBATA	RADIM	F(RW)	63	775.783	1.547	2.784	-0.4106	0.5277	-0.4431	0.7944	47	-0.2	-0.69	0.6187	0.464	1.0828	34.7656	32.9427
WAGNER	CHRIS	F(RW)	43	365.183	1.15	1.479	-0.7975	-0.7856	-0.5863	-0.8726	45.71	-1.22	-0.69	0.6572	0.3286	0.9858	28.254	25.3968
WARD	JOEL	F(RW)	79	1028.47	2.042	2.217	-0.129	0.1188	-0.2459	0.3392	52.6	2.17	0.86	0.7001	0.8167	1.5168	32.495	28.672
WARSOFSKY	DAVID	D	22	318.217	0.943	2.451	-1.0725	0.4944	-1.1388	0.85	52.85	3.23	6.57	0	0	0	24.5211	44.0613
WATSON	AUSTIN	F(LW)	57	514.983	1.515	2.33	-0.257	0.2854	-0.7678	0.3195	45.39	-5.04	-8.83	0.233	0.6991	0.9321	55.0898	12.3752
WEBER	MIKE	D	45	623.217	1.637	1.54	-0.2688	-0.6731	-0.1205	-1.3627	49.47	1.28	0.54	0.0963	0.3851	0.4814	32.0215	31.4848
WEBER	SHEA	D	78	1418.48	2.073	2.411	-0.1935	0.5841	-0.0828	0.4374	51.51	1.93	-2.56	0.1692	0.6768	0.846	30.7403	31.8695
WEBER	YANNICK	D	45	680.567	1.675	2.469	-0.1781	0.2154	0.0151	0.2418	48.32	1.16	0.94	0	0.1763	0.1763	28.5956	37.0558
WEISE	DALE	F(RW)	71	821.733	2.483	2.044	0.5781	-0.4118	0.2953	-0.425	52.12	1.48	0.33	0.7302	0.6571	1.3873	26.5141	34.8587
WENNBERG	ALEXANDER	F(C)	69	841.617	2.566	2.281	0.3176	-0.2518	0.4089	-0.1187	49.34	0.94	1.25	0.4277	1.212	1.6397	32.1472	36.319
WHEELER	BLAKE	F(RW)	82	1153.15	3.122	2.289	1.2078	-0.2615	1.2632	0.1209	55.02	5.59	5.33	0.8325	1.665	2.4975	29.6686	33.8723
WHITE	RYAN	F(C)	73	758.35	1.345	2.136	-0.4022	0.1162	-1.0501	0.1252	46.04	-3.4	-5.71	0.3956	0.3956	0.7912	32.3529	33.9869
WIDEMAN	CHRIS	D	64	816.533	2.351	2.057	0.2329	-0.1572	0.149	-0.0653	45.89	-1.28	-2.07	0.3674	0.2939	0.6613	33.0946	31.9484
WIDEMAN	DENNIS	D	51	785.25	1.987	2.521	-0.4065	-0.0585	-0.4147	-0.0539	44.83	-3.68	-3.57	0	0.6877	0.6877	31.6354	33.244
WIERCIOCH	PATRICK	D	52	813.133	1.992	1.919	-0.2417	-0.333	-0.2055	-0.5984	48.4	1.32	1.2	0	0.1476	0.1476	31.2417	34.8465
WILLIAMS	JUSTIN	F(RW)	82	1079	3.114	2.558	0.7758	0.8497	0.8905	0.8378	53.11	2.66	2.98	0.7785	1.0565	1.835	28.984	36.1497
WILSON	COLIN	F(C)	64	798.983	2.103	2.178	-0.1783	0.0434	-0.1362	0.1496	52.65	-0.84	0.4	0.2253	1.1264	1.3517	29.5918	32.5255
WILSON	GARRETT	F(LW)	29	266.767	0.675	1.349	-1.4556	-0.3937	-2.4127	-0.8862	50.49	3.02	0.08	0	0.2249	0.2249	24.8996	39.3574
WILSON	SCOTT	F(C)	24	234.183	1.537	1.537	-0.7779	-0.3701	-1.3279	-0.5639	54.34	1.34	0.45	0.7686	0.2562	1.0248	25.1282	29.2308
WILSON	TOM	F(RW)	82	903.95	2.39	2.257	0.1888	0.4596	-0.1011	0.3987	46.38	-5.24	-5.95	0.3983	0.7965	1.1948	31.0847	31.8783
WINGELS	TOMMY	F(C)	68	783.633	1.302	2.297	-1.0809	0.3217	-1.1776	0.3039	49.26	-2.54	-3.21	0.4594	0.536	0.9954	33.0556	26.6667
WINNIK	DANIEL	F(C)	76	866.55	1.662	1.662	-0.2134	-0.7778	-0.3826	-0.8003	50.42	0.41	-2.26	0.3462	0.6924	1.0386	36.3296	25.8427
YAKUPOV	NAIL	F(RW)	60	709.633	2.029	2.79	0.0055	0.2429	-0.104	0.2019	49.24	0.96	0.22	0.5919	0.761	1.3528	28.8274	30.2932
YANDLE	KEITH	D	82	1352.22	2.263	1.775	-0.2963	-0.2066	-0.2513	-0.241	50.29	4.03	4.39	0.0887	0.8874	0.9762	23.6025	45.264
ZADOROV	NIKITA	D	22	335.817	1.608	2.323	-0.4836	0.0118	-0.5979	0.205	45.52	1.74	2.41	0	0.3573	0.3573	38.8514	28.3784
ZAJAC	TRAVIS	F(C)	74	992.4	1.874	1.693	0.2114	-0.244	0.1981	-0.5101	45.58	-1.08	-0.78	0.3023	0.9069	1.2092	38.7841	26.8344
ZETTERBERG	HENRIK	F(LW)	82	1224.95	1.861	2.204	-0.5435	-0.0543	-0.2081	0.0893	50.66	-0.49	-1.54	0.4898	0.6368	1.1266	25.2613	37.2822
ZIBANEJAD	MIKA	F(C)	81	1022.85	2.816	2.288	0.7419	0.0355	0.7656	0.0912	48.12	1.24	0.6	0.8799	0.9972	1.8771	26.8519	39.9074
ZIDLICKY	MAREK	D	53	696.983	2.324	1.55	0.0194	-0.7503	0.1048	-0.7343	49.31	0.26	-2.52	0.3443	0.6887	1.033	26.7658	41.0781
ZUBRUS	DAINIUS	F(C)	50	523.067	1.95	1.835	-0.0822	-0.2753	-0.1355	-0.3143	49.66	-0.97	-3.57	0.2294	0.2294	0.4588	29.6209	27.2512
ZUCCARELLO	MATS	F(C)	81	1203.15	2.743	2.244	0.2672	0.4005	0.4272	0.4091	48.11	0.58	0.98	0.8976	0.9974	1.895	26.0589	36.6483
ZUCKER	JASON	F(LW)	71	946.483	1.965	2.155	-0.3297	0.2503	-0.2024	0.1602	48.61	0.34	1.26	0.6973	0.4437	1.1411	31.0497	32.1547

## Sheet: NHL_Data10-11
LastName	FirstName	Pos	GP	TOI	GF60	GA60	GF60_RelTM	GA60_RelTM	GF60_Rel	GA60_Rel	CF_Pct	CF_Pct_RelTM	CF_Pct_Rel	Goals_per60	Assists_per60	Points_per60	DZFO_Pct	OZFO_Pct
MURSAK	JAN	F(LW)	19	153.567	0.391	1.563	-2.2758	-0.8541	-2.3755	-1.5196	61.99	8.62	10.82	0.3907	0	0.3907	22.5	35
WELLWOOD	KYLE	F(C)	35	461.783	2.079	0.65	-0.2452	-1.4599	-0.8294	-1.2574	59.79	6.61	7.93	0.6497	0.9095	1.5592	33.5106	35.3723
PACIORETTY	MAX	F(LW)	37	481.35	2.244	2.368	0.2541	0.3441	0.2735	0.1026	59.47	8.48	8.61	0.4986	0.8725	1.3711	24.3478	32.3913
PICARD	ALEXANDRE	D	43	617.533	2.235	2.138	0.1665	0.0461	0.1616	0.194	58.44	8.23	8.82	0.0972	0.4858	0.583	30.7692	34.0659
MITCHELL	TORREY	F(C)	66	783.5	2.068	1.455	-0.2258	-0.6189	-0.4685	-0.65	58.42	6.66	5.35	0.6892	0.919	1.6082	33.8782	32.3923
BERGERON	MARC-ANDRE	D	23	234.033	1.795	3.076	-0.791	0.7784	-1.1667	1.1263	58.1	6.44	7.91	0.2564	0.7691	1.0255	23.5	51.5
SMITH	DEREK	D	9	126.817	1.892	0.473	-0.0668	-2.1434	0.1047	-2.1092	57.67	7.59	9.3	0	0.4731	0.4731	19.0476	54.7619
JACKMAN	TIM	F(RW)	82	725.6	2.15	1.736	-0.3669	-0.6758	-0.4296	-0.6685	57.64	7.07	7.15	0.7442	0.9096	1.6538	26.1755	36.2069
ELIAS	PATRIK	F(LW)	81	1042.28	2.475	2.475	1.0725	0.1989	0.9723	0.3252	57.58	6.92	7.16	0.6332	1.324	1.9572	30.205	33.2255
HARROLD	PETER	D	19	210.533	2.565	1.425	0.4782	-0.8018	0.1757	-1.4068	57.58	7.39	7.24	0.285	0.855	1.14	32.9843	36.6492
RAYMOND	MASON	F(LW)	70	891.517	2.423	2.221	-0.2446	0.4767	0.0348	0.4172	57.46	5.33	7.05	0.673	1.2787	1.9517	29.9878	37.9437
KESLER	RYAN	F(C)	82	1104.08	2.663	1.902	0.2346	-0.0746	0.1765	-0.0515	57.3	6.17	7.22	1.0869	0.8152	1.902	34.8107	34.072
ZUCCARELLO	MATS	F(C)	42	459.783	2.479	1.957	0.046	-0.3229	0.1449	-0.1792	57.3	8.81	8.1	0.522	1.044	1.566	21.2644	43.9655
CLOWE	RYANE	F(LW)	75	1104.15	2.717	2.011	0.508	0.1823	0.5194	0.0545	57.15	5.46	5.31	0.8694	1.4129	2.2823	31.413	32.5
RAFALSKI	BRIAN	D	63	998.55	3.485	2.704	1.2613	0.1667	1.2363	0.3352	57.03	4.94	5.05	0.2403	1.4421	1.6824	29.4843	33.7444
STALBERG	VIKTOR	F(LW)	77	790.6	2.656	2.504	0.2858	0.3501	0.1686	0.3692	57.02	5.62	4.94	0.8348	0.8348	1.6696	24.1071	36.9048
VASYUNOV	ALEXANDER	F(LW)	18	199.933	1.801	1.801	0.0702	-0.5204	0.3635	-0.8939	56.79	5.38	4.01	0.3001	1.2004	1.5005	28.6585	33.5366
BACKLUND	MIKAEL	F(C)	73	753.733	2.547	2.229	0.0783	-0.0426	-0.0126	-0.1725	56.76	6	6.78	0.6368	0.9552	1.5921	27.3556	32.0669
PAVELSKI	JOE	F(C)	74	1006.98	2.503	1.966	0.303	0.0258	0.0714	0.0357	56.71	4.01	4.73	0.4767	1.4896	1.9663	37.8619	30.0668
STEEN	ALEXANDER	F(LW)	72	1045.55	2.353	2.525	-0.0931	0.0457	0.0899	0.0587	56.67	6.62	6.6	0.9182	1.1477	2.0659	28.0922	33.4382
TOEWS	JONATHAN	F(C)	80	1186.52	3.489	1.972	1.386	-0.5647	1.3622	-0.2892	56.62	4.86	6.08	1.0114	1.3653	2.3767	23.0287	37.724
MALKIN	EVGENI	F(C)	43	567.717	2.854	2.959	0.5714	1.0613	0.5007	1.0947	56.57	5.24	6.59	0.7398	1.3739	2.1137	28.3906	33.2731
RISSMILLER	PATRICK	F(LW)	10	100.817	1.19	1.785	-0.7575	-0.4429	-0.6681	-0.8473	56.55	6.47	4.33	0	0.5951	0.5951	30.8511	28.7234
LETESTU	MARK	F(C)	64	718.833	2.421	1.753	0.2856	-0.3762	-0.2425	-0.3	56.55	4.79	4.71	0.7512	0.9182	1.6694	25.9968	33.6523
WILLIAMS	JUSTIN	F(RW)	73	1012.8	3.14	2.133	1.1959	-0.0926	1.1212	0.0393	56.47	6.89	7.12	0.8886	1.5403	2.4289	32.6486	31.7838
SEDIN	DANIEL	F(LW)	82	1145.17	3.563	1.886	1.7883	-0.8322	1.4664	-0.075	56.34	8.47	5.79	1.1527	1.8338	2.9865	16.6667	48.9247
DEMERS	JASON	D	75	1121.87	2.674	1.711	0.4837	-0.3339	0.4594	-0.2326	56.27	4.06	3.8	0.107	0.8022	0.9092	31.4525	30.721
KANE	PATRICK	F(RW)	73	1099.72	3.274	2.455	0.9641	0.285	1.2039	0.3855	56.15	4.06	4.18	1.1457	1.4185	2.5643	19.6891	41.7617
COUTURE	LOGAN	F(C)	79	1086.47	2.43	1.436	-0.0192	-0.7856	0.1045	-0.6883	56.1	3.62	3.63	1.1045	0.994	2.0985	31.2102	32.9087
BERGENHEIM	SEAN	F(LW)	80	899.467	2.268	2.268	-0.0733	-0.2205	-0.2275	-0.1624	56.05	5.49	5.55	0.8005	0.8005	1.6009	31.1164	26.9596
BRAUN	JUSTIN	D	28	386.9	2.016	2.171	-0.3071	0.2269	-0.7193	-0.0779	56.05	2.8	3.1	0	1.2406	1.2406	34.7701	33.3333
HOLMSTROM	TOMAS	F(LW)	73	840.133	2.143	2.357	-0.6767	-0.2495	-0.5463	-0.2152	55.96	3.64	3.52	0.5713	0.6428	1.2141	30.1405	33.9719
ROLSTON	BRIAN	F(RW)	65	837.483	1.934	2.078	0.1999	-0.3096	0.2905	-0.0542	55.9	3.79	5.3	0.5015	0.9314	1.4329	31.1978	31.1978
PARDY	ADAM	D	30	407.633	3.091	2.502	0.7193	0.2742	0.9613	0.2542	55.89	4.17	4.55	0.1472	0.736	0.8831	24.8538	35.9649
ZHERDEV	NIKOLAI	F(RW)	56	640.167	2.437	1.875	-0.4426	-0.3998	-0.558	-0.7062	55.88	7.68	7.43	1.3122	0.3749	1.6871	30.1394	29.9652
DATSYUK	PAVEL	F(C)	56	817.95	3.154	2.494	0.8748	-0.1051	0.7168	0.1902	55.84	3.77	3.69	1.1003	1.3937	2.494	31.3673	28.4182
WILSON	CLAY	D	15	172.433	3.828	1.74	2.1469	-0.6861	2.4024	-0.3431	55.71	6	6.19	1.0439	0.348	1.3918	28.7671	37.6712
JEFFREY	DUSTIN	F(C)	25	255.267	2.821	1.88	0.6027	-0.1492	1.112	-0.091	55.7	3.94	1.54	0.9402	1.1752	2.1154	28.972	32.7103
MARTINEZ	ALEC	D	60	780.25	2.461	1.615	0.4379	-0.6627	0.4376	-0.6395	55.65	5.37	4.49	0.3076	0.4614	0.769	29.6572	32.9359
SEDIN	HENRIK	F(C)	82	1193.67	3.318	2.161	0.8953	0.3012	1.1363	0.3246	55.63	4.34	4.86	0.4021	2.2117	2.6138	18.7609	47.7312
KENNEDY	TYLER	F(C)	80	957.417	2.068	1.88	-0.3186	-0.2126	-0.3147	-0.188	55.57	3.66	4.06	0.752	0.94	1.6921	27.551	29.2517
SYVRET	DANNY	D	10	136.2	1.322	2.643	-0.869	0.3303	-1.5372	-0.2156	55.56	8.97	10.52	0.4405	0	0.4405	26.1261	38.7387
HUSELIUS	KRISTIAN	F(LW)	39	513.317	1.987	3.156	-0.3748	0.8336	-0.3763	0.4682	55.52	5.17	5.04	0.9351	0.8182	1.7533	22.6141	39.4191
JONES	BLAIR	F(C)	18	142.883	1.68	2.52	-0.6664	0.1114	-0.35	0.3134	55.51	3.5	4.94	0.4199	0.8398	1.2598	18.9655	37.069
KAMPFER	STEVEN	D	38	575.4	3.233	2.086	0.6317	0.1874	0.415	0.1275	55.4	4.94	3.73	0.5214	0.2086	0.7299	29.7619	28.5714
BROUWER	TROY	F(RW)	79	955.267	2.324	2.324	-0.2474	0.1818	-0.2067	0.2361	55.32	3.42	3.22	0.5653	0.7537	1.319	22.1027	37.5149
HUSKINS	KENT	D	50	728.067	2.143	1.401	-0.2873	-0.6926	0.0914	-0.7995	55.3	2.3	2.87	0.1648	0.5769	0.7417	31.0051	32.0273
FERRIERO	BENN	F(RW)	33	394.433	2.586	1.369	0.3271	-0.5738	0.7243	-1.0461	55.3	1.5	4.21	0.6085	0.6085	1.2169	28.2759	29.6552
GIONTA	BRIAN	F(RW)	82	1128.45	2.233	1.967	0.3738	-0.2873	0.1505	-0.2059	55.29	4.75	5.42	0.9039	0.638	1.5419	29.4727	30.3202
LETANG	KRIS	D	82	1315.78	2.554	2.234	0.329	0.3059	0.3523	0.3083	55.16	4.74	3.72	0.1368	0.7752	0.912	26.4055	30.494
MCDONALD	ANDY	F(C)	58	855.05	3.158	1.895	0.6314	-0.519	1.0013	-0.674	55.1	3.39	2.88	0.9122	1.1929	2.1051	28.3854	30.599
EHRHOFF	CHRISTIAN	D	79	1360.1	2.823	1.897	0.304	-0.1463	0.4538	-0.082	55.1	4.04	4.67	0.3088	0.4853	0.7941	26.3278	41.2747
CALVERT	MATT	F(LW)	42	412.7	3.053	2.472	0.7943	-0.0718	1.0797	-0.2371	55.03	4.02	4.31	1.1631	1.1631	2.3261	22.2857	37.7143
HAMHUIS	DAN	D	64	1081.63	2.94	1.942	0.4399	0.0016	0.5851	-0.0633	55.02	3.45	4.39	0.1109	0.6657	0.7766	30.2824	31.1587
HELM	DARREN	F(C)	82	810.783	2.664	2.442	0.194	-0.087	0.1212	-0.1206	54.99	2.59	2.26	0.666	1.258	1.9241	32.2237	33.4221
UPSHALL	SCOTTIE	F(RW)	82	1007.83	2.322	2.322	-0.0952	0.057	0.0695	0.0274	54.93	5.47	5.4	1.1907	0.5358	1.7265	30.8351	33.833
BERGLUND	PATRIK	F(C)	81	1071.38	2.52	2.632	0.1052	0.2197	0.0557	0.211	54.93	3.78	3.65	0.784	0.952	1.7361	25.3886	36.5803
MARKOV	ANDREI	D	7	116.483	2.575	1.545	0.5351	-0.6003	0.4503	-0.5799	54.91	3.97	1.23	0.5151	0.5151	1.0302	29.9065	39.2523
HECHT	JOCHEN	F(C)	67	860.217	2.999	2.232	0.5536	0.0149	0.7311	-0.0098	54.89	5.64	5.62	0.7672	1.0462	1.8135	24.7104	35.6499
GRAGNANI	MARC-ANDRE	D	9	112.617	1.598	2.131	-0.9564	-0.0547	-1.4504	-0.2003	54.87	4.33	8.17	0	0	0	18.3673	43.8776
POULIOT	BENOIT	F(LW)	79	828.567	2.534	2.317	0.591	0.2187	0.5297	0.2698	54.83	4.81	4.18	0.869	1.231	2.1	30.9333	32.6667
ABDELKADER	JUSTIN	F(LW)	74	758.233	2.611	1.583	0.2481	-1.1694	0.0872	-1.2049	54.8	1.82	2.01	0.5539	0.8704	1.4244	27.1057	37.8254
DARCHE	MATHIEU	F(LW)	59	578.783	2.695	1.762	0.686	-0.5281	0.9018	-0.6197	54.76	3.44	2.19	0.933	0.933	1.866	28.5996	33.3333
TAMBELLINI	JEFF	F(LW)	62	624.9	2.208	1.344	-0.2311	-0.6977	-0.7447	-0.2786	54.74	3.07	3.46	0.6721	0.4801	1.1522	27.897	26.824
TALLINDER	HENRIK	D	82	1528.17	1.767	2.434	0.0086	0.3654	0.0205	0.3682	54.73	4.16	4.25	0.1571	0.2748	0.4319	28.396	30.4682
CAMPBELL	BRIAN	D	65	1186.17	2.731	1.366	0.3726	-1.1417	0.1816	-1.092	54.73	3.05	2.25	0.1517	0.7082	0.8599	22.8745	35.0202
KEITH	DUNCAN	D	82	1646.32	2.515	2.588	-0.1492	0.6062	-0.0053	0.6911	54.7	3.58	3.41	0.1093	0.5831	0.6925	28.0238	35.3602
CONROY	CRAIG	F(C)	18	123.5	1.457	1.457	-0.9024	-0.7644	-1.2371	-1.3269	54.67	2.46	3.99	0.9717	0	0.9717	30.4348	31.8841
MARTIN	PAUL	D	77	1245.87	2.263	2.023	-0.1316	-0.0901	-0.1271	-0.0456	54.62	3.01	2.86	0	0.4816	0.4816	29.4666	31.8374
ERICSSON	JONATHAN	D	74	1225.83	2.643	2.692	-0.1135	0.1881	0.1597	0.3143	54.62	1.12	2.05	0.0979	0.5384	0.6363	32.471	31.5789
SAMUELSSON	MIKAEL	F(RW)	75	1017.9	2.535	2.063	-0.0207	0.1541	-0.0715	0.0902	54.59	1.7	3.42	0.7073	1.0021	1.7094	33.5036	32.38
HIGGINS	CHRIS	F(LW)	62	779.633	2.386	2.001	0.2533	-0.3576	-0.0378	-0.5353	54.59	4.15	5.01	0.9235	1.0774	2.0009	34.2486	28.3237
TANEV	CHRISTOPHER	D	29	377.633	1.907	1.907	-0.5683	0.0128	-0.6568	-0.1075	54.57	3.46	1.34	0	0	0	33.5366	24.6951
HORTON	NATHAN	F(RW)	80	1071.97	3.582	2.015	1.5672	0.2517	1.2459	0.1546	54.56	5.26	5.3	1.1194	1.2314	2.3508	28.8732	31.0865
PERREAULT	MATHIEU	F(C)	34	336.333	2.319	2.676	0.1716	0.6886	0.4104	0.8626	54.56	4.22	4.56	1.0704	0.892	1.9623	27.5641	33.6538
MALONE	RYAN	F(LW)	54	625.5	2.878	2.686	0.4376	0.3544	0.6497	-0.0008	54.55	3.06	2.59	0.3837	1.4388	1.8225	27.8912	30.102
WEBER	YANNICK	D	41	537.767	2.008	1.785	-0.2112	-0.3496	-0.1556	-0.4229	54.53	3.12	3.83	0.1116	0.6694	0.781	25.9117	36.2764
BURROWS	ALEX	F(LW)	72	954.3	3.269	2.075	0.7361	0.0524	0.9466	0.1766	54.52	1.4	3.02	1.3832	1.1946	2.5778	18.6424	47.923
HEDMAN	VICTOR	D	79	1272.7	2.829	2.357	0.5779	-0.0085	0.5807	-0.0696	54.52	3.93	4	0.1414	0.8957	1.0372	30.2598	30.7628
JONES	RANDY	D	61	813.367	2.434	2.951	0.0192	0.6938	0.0075	0.8576	54.51	3.28	2.04	0.0738	0.8114	0.8852	29.1066	29.3948
WINCHESTER	JESSE	F(C)	72	686.9	1.485	2.358	-0.4624	-0.2572	-0.4636	-0.422	54.45	4.99	5.31	0.3494	0.6988	1.0482	32.4698	32.2971
PIETRANGELO	ALEX	D	79	1272.37	3.112	2.216	1.0093	-0.3335	0.9337	-0.3253	54.44	3.9	3.16	0.3301	0.896	1.2261	27.6106	33.8938
OSHIE	TJ	F(C)	49	675.133	2.755	1.866	0.2722	-0.6406	0.5296	-0.505	54.43	2.5	2.59	0.6221	1.3331	1.9552	28.9517	34.609
SHANNON	RYAN	F(RW)	79	803.167	1.868	1.643	-0.057	-1.208	-0.0391	-1.2884	54.39	5.6	5.68	0.3735	0.8217	1.1953	22.3188	35.6522
MOSS	DAVID	F(RW)	58	601.533	2.992	1.895	0.6424	-0.4487	0.5818	-0.4019	54.39	3.29	3.84	1.1969	1.0972	2.2941	27.3333	32.1667
BYFUGLIEN	DUSTIN	D	81	1454.67	2.846	2.351	1.1732	-0.2804	1.1497	-0.2931	54.39	9.05	9.09	0.3712	0.6187	0.9899	28.1272	34.629
DOUGHTY	DREW	D	76	1376.7	2.92	2.136	0.9336	-0.0078	1.0169	0.0965	54.37	4.71	4.05	0.2615	0.6973	0.9588	30.6914	34.317
MOORE	DOMINIC	F(C)	77	921.733	2.083	2.799	-0.4396	0.5467	-0.511	0.5035	54.33	2.69	3.21	0.7811	0.6509	1.4321	31.6032	26.9896
CARSON	BRETT	D	19	194.583	4.625	1.85	2.2646	-0.537	2.1188	-0.9157	54.32	4.11	7.26	0	0	0	27.0968	26.4516
SUBBAN	P.K.	D	77	1218.18	2.118	2.266	0.033	0.1696	0.0524	0.1485	54.3	4.17	4.58	0.197	0.6403	0.8373	30.7177	29.5694
BERGERON	PATRICE	F(C)	80	994.1	3.139	2.112	0.6356	0.2536	0.6026	0.3162	54.27	6.12	4.77	0.9053	1.2675	2.1728	36.0143	27.5246
BACKSTROM	NICKLAS	F(C)	76	1126.28	2.61	1.651	0.318	-0.7223	0.6046	-0.5989	54.2	4.86	4.17	0.4795	1.2253	1.7047	29.4178	29.1113
FAYNE	MARK	D	57	899.167	2.269	1.802	0.7062	-0.5531	0.7168	-0.3521	54.2	2.3	4.18	0.2669	0.3336	0.6006	27.4293	29.6433
KRONWALL	NIKLAS	D	77	1271.7	2.218	2.218	-0.467	-0.4924	-0.5251	-0.4738	54.18	1.77	1.57	0.2831	0.6134	0.8964	31.8257	32.1546
REPIK	MICHAL	F(RW)	31	359.917	1.334	2.167	-0.7527	-0.2367	-0.5211	0.0475	54.18	4.14	4.75	0.3334	0.8335	1.1669	38.6707	27.4924
SEMIN	ALEXANDER	F(RW)	64	846.95	3.188	1.7	1.1666	-0.4017	1.2621	-0.6443	54.15	3.62	4.05	1.2752	0.9918	2.267	29.5148	34.5013
LUCIC	MILAN	F(LW)	79	1069.73	3.253	1.683	0.8071	-0.4704	0.96	-0.1915	54.14	4.27	4.89	1.1218	1.1779	2.2996	29.8862	32.1613
SKILLE	JACK	F(RW)	62	681.15	2.114	2.378	-0.1456	0.0651	-0.2614	0.1334	54.14	3.2	2.71	0.6166	0.8809	1.4975	24.6824	33.5753
SHARP	PATRICK	F(RW)	74	1038.9	2.657	2.483	0.0582	0.3201	0.0339	0.3332	54.12	1.15	2.37	1.0396	1.2128	2.2524	20.4807	41.7973
SMYTH	RYAN	F(LW)	82	1162.23	2.375	2.168	0.0393	-0.0676	0.124	0.0958	54.11	3.31	3.6	0.6195	0.9809	1.6004	32.7451	33.5294
CHARA	ZDENO	D	81	1491.23	2.937	1.609	0.3013	-0.4778	0.4272	-0.3985	54.04	4.09	5.31	0.2012	0.8047	1.0059	32.6616	28.4225
CONNER	CHRIS	F(RW)	60	652.2	2.208	1.564	0.0822	-0.5476	-0.1204	-0.2817	54.02	1.61	2.29	0.552	0.736	1.2879	26.5487	33.9823
KOPECKY	TOMAS	F(RW)	81	969.017	2.291	2.724	-0.1767	0.6581	-0.3202	0.7252	53.98	1.95	1.62	0.5573	1.0526	1.6099	26.7361	36.6898
ZUBRUS	DAINIUS	F(C)	79	1064.67	1.972	2.367	0.3272	0.1438	0.33	0.2865	53.96	1.41	2.7	0.6199	0.6763	1.2962	29.7968	33.07
OVECHKIN	ALEX	F(LW)	78	1231.42	2.68	1.998	0.554	-0.0319	0.6892	-0.0421	53.91	4.81	4.09	0.7796	1.4617	2.2413	28.5015	29.5788
KOPITAR	ANZE	F(C)	75	1113.8	3.286	1.724	1.174	-0.5795	1.3628	-0.5241	53.9	3.67	3.39	0.9158	1.7777	2.6935	29.6137	31.5451
VINCOUR	TOMAS	F(C)	24	219.517	0.82	2.46	-1.501	0.2942	-1.4304	0.1434	53.9	5.86	5.29	0.2733	0.2733	0.5467	18.6747	31.9277
KUNITZ	CHRIS	F(LW)	66	846.167	3.262	1.773	0.9221	-0.5357	1.0526	-0.1816	53.89	1.95	1.79	1.0636	1.2054	2.2691	28.2472	27.8689
ZETTERBERG	HENRIK	F(LW)	80	1175.75	2.603	2.756	-0.1713	0.2348	0.0844	0.3541	53.88	1.74	1.02	0.5613	1.4799	2.0413	32.5114	28.8584
BACKES	DAVID	F(RW)	82	1180.35	3.406	1.83	1.2354	-0.6651	1.3246	-0.8932	53.85	1.81	2.33	1.0675	0.8642	1.9316	31.0407	30.0452
OKPOSO	KYLE	F(RW)	38	485.683	3.212	2.1	1.0921	-0.6569	0.8213	-0.8062	53.85	8.35	9.04	0.6177	0.9883	1.606	33.1818	26.3636
MAXWELL	BEN	F(C)	12	128.55	0.933	3.734	-0.9615	1.2219	-1.2039	1.3294	53.85	5.1	-2.56	0.4667	0.4667	0.9335	24.7619	40.9524
VLASIC	MARC-EDOUARD	D	80	1344.43	2.455	2.098	0.1208	0.2275	0.1457	0.1289	53.84	0.06	0.25	0.1785	0.4463	0.6248	31.2443	28.6104
CONNOLLY	TIM	F(C)	68	786.4	2.518	2.594	-0.2137	0.4137	-0.0833	0.4141	53.76	3.58	4.44	0.5341	1.0682	1.6022	27.9412	34.3583
GRABOVSKI	MIKHAIL	F(C)	81	1168.22	3.184	2.054	1.57	-1.0084	1.1916	-0.5871	53.68	9.16	8.5	0.9245	1.0786	2.0031	29.1627	28.7865
MYERS	TYLER	D	80	1264.25	2.705	2.468	0.247	0.3695	0.325	0.4243	53.68	4.43	4.87	0.1898	0.7119	0.9017	28.169	31.6901
GERBE	NATHAN	F(C)	64	746.2	2.332	1.93	-0.0186	-0.3701	-0.3411	-0.2714	53.67	4.93	3.33	0.9649	0.7237	1.6886	30.7229	32.0783
PURCELL	TEDDY	F(RW)	81	886.683	2.707	1.962	0.3747	-0.6267	0.3894	-0.5676	53.66	1.77	2.63	0.8797	1.015	1.8947	33.2911	29.1139
TURRIS	KYLE	F(C)	65	621.983	3.183	2.798	0.8144	0.9105	1.0137	0.899	53.64	3.5	3.97	1.0611	1.2541	2.3152	20.625	40
THORNTON	JOE	F(C)	80	1147.18	2.772	2.301	0.5158	0.2592	0.638	0.4593	53.63	1.75	0.22	0.4184	1.2552	1.6737	29.4275	32.2004
DRAPER	KRIS	F(C)	47	445.25	2.83	2.83	0.4427	0.4504	0.3702	0.4034	53.55	0.09	0.39	0.8085	0.6738	1.4823	33.4821	32.1429
SMABY	MATT	D	32	208.75	1.725	1.437	-0.8344	-1.0042	-0.613	-0.9491	53.51	1.24	3.6	0	0	0	35.9756	24.3902
GIORDANO	MARK	D	82	1349.43	2.268	2.134	-0.4365	-0.1842	-0.3561	-0.2223	53.49	2.14	2.61	0.0445	0.5336	0.578	28.2171	31.0078
REGIN	PETER	F(C)	55	653.783	2.203	2.661	0.321	0.0394	0.4568	-0.2377	53.45	3.93	4.28	0.2753	1.0095	1.2848	27.8351	32.4742
ARNOTT	JASON	F(C)	73	922.017	1.887	2.147	0.0036	-0.0218	0.0371	-0.1476	53.44	1.2	1.99	0.7158	0.5857	1.3015	29.7949	34.2581
MACARTHUR	CLARKE	F(LW)	82	1123.02	2.885	2.244	0.5015	-0.3664	0.7656	-0.2994	53.41	7.55	8.05	0.6946	1.496	2.1905	29.4444	28.3333
MEYER	STEFAN	F(LW)	16	114.817	2.613	2.09	0.5858	-0.1095	0.5598	-0.6471	53.4	0.93	-0.74	0	1.0451	1.0451	23.3645	38.3178
GOMEZ	SCOTT	F(C)	80	1123.9	1.602	2.135	-0.6991	0.0159	-0.7694	0.0462	53.37	1.66	2.77	0.2135	0.694	0.9076	27.9867	32.854
RICHARDSON	BRAD	F(RW)	68	712.8	2.02	2.946	-0.1703	1.0246	-0.13	1.1342	53.36	3.08	1.64	0.5051	1.0101	1.5152	28.7375	33.5548
GIROUX	CLAUDE	F(RW)	82	1084.3	3.154	2.213	0.5944	-0.0053	0.5979	-0.0065	53.36	5.85	6.01	0.7194	1.8261	2.5454	31.9271	30.9684
RITOLA	MATTIAS	F(C)	31	269.667	2.002	2.67	-0.3923	0.303	-0.3873	0.2282	53.32	1.01	0.63	0.89	0.89	1.78	32.0197	27.0936
MAULDIN	GREG	F(C)	29	265.333	2.714	1.809	0.6398	-0.8181	-0.067	-1.1351	53.32	5.78	8.03	0.6784	1.1307	1.809	30.3483	26.8657
EAVES	PATRICK	F(RW)	63	606.2	2.375	2.573	-0.3461	0.1023	-0.1823	0.1691	53.3	-0.05	0.34	0.7918	0.6928	1.4847	33.4454	32.1008
KOTALIK	ALES	F(RW)	26	277.117	1.516	2.815	-1.0664	0.5752	-1.2714	0.4612	53.28	1.2	-1.63	0.6495	0.2165	0.8661	30.2419	35.4839
SEABROOK	BRENT	D	82	1483.48	2.305	2.386	-0.4601	0.1832	-0.3399	0.3235	53.27	0.83	0.8	0.1213	0.7685	0.8898	30.8524	33.3333
BOYCHUK	JOHNNY	D	69	1148.83	2.141	1.515	-0.7894	-0.5651	-0.8215	-0.5978	53.24	3.11	2.39	0.1045	0.5745	0.6789	28.9597	31.3027
VORACEK	JAKUB	F(RW)	80	1061.45	2.77	2.826	0.6028	0.5325	0.8426	0.4174	53.23	3.49	3.57	0.5653	1.3001	1.8654	27.2727	35.9307
EKMAN-LARSSON	OLIVER	D	48	608.567	2.859	2.366	0.4373	0.3995	0.4884	0.1048	53.21	2.91	2.83	0.0986	0.7887	0.8873	29.7571	32.5911
SOBOTKA	VLADIMIR	F(C)	65	829.75	2.025	2.386	-0.583	-0.082	-0.6058	-0.0051	53.2	1.89	2.19	0.2892	1.2293	1.5185	32.4074	30.1587
CROSBY	SIDNEY	F(C)	41	595.6	4.03	2.317	1.984	0.3191	1.8509	0.485	53.19	0.88	0.57	2.0148	1.8133	3.8281	33.7061	29.5527
CLARK	BRETT	D	82	1128.2	2.553	1.968	0.0312	-0.6464	0.1534	-0.5915	53.18	1.43	1.91	0.1595	0.5318	0.6914	31.205	28.0576
FILATOV	NIKITA	F(LW)	23	221.683	1.083	0.271	-1.2001	-2.417	-1.6723	-2.0376	53.16	2.02	4.61	0	1.0826	1.0826	31.6327	39.2857
KUBINA	PAVEL	D	79	1206.42	2.288	2.089	-0.2915	-0.5365	-0.222	-0.4209	53.13	1.44	2.2	0.1492	0.6465	0.7957	31.1133	30.5169
PARISE	ZACH	F(LW)	13	192.467	2.494	2.182	0.7365	-0.1693	1.4758	-0.8722	53.11	1.12	3.19	0.9352	0.6235	1.5587	28.6585	32.3171
ZAJAC	TRAVIS	F(C)	82	1165.82	2.11	2.265	0.4381	-0.1233	0.504	0.0801	53.11	2.46	1.45	0.5147	0.9779	1.4925	25.5533	33.7022
MURRAY	ANDREW	F(C)	29	285.45	1.261	1.261	-0.7517	-1.4129	-1.0623	-1.2323	53.11	4.05	2.88	0.6306	0.6306	1.2612	34.2205	22.0532
VERMETTE	ANTOINE	F(C)	82	1088.95	2.259	2.204	-0.0028	-0.6235	0.0925	-0.4316	53.1	3.1	3.11	0.6612	0.9367	1.5979	28.3302	34.334
WOLSKI	WOJTEK	F(LW)	73	867.733	2.489	1.936	0.0665	-0.2245	0.1638	-0.1336	53.09	3.32	3.06	0.6915	1.3138	2.0052	27.9661	37.8531
LANGENBRUNNER	JAMIE	F(RW)	70	909.267	2.112	2.969	-0.0002	0.806	0.3682	0.2406	53.09	3.43	3.43	0.3299	1.0558	1.3857	28.9199	30.8943
STOLL	JARRET	F(C)	82	1027.08	2.103	2.337	-0.4727	0.2879	-0.2523	0.3209	53.08	0.96	2.01	0.8178	0.6426	1.4604	35.2941	31.8226
STAAL	JORDAN	F(C)	42	605.583	2.477	2.18	0.1574	0.1779	0.745	0.0926	53.06	-0.15	-0.2	0.6935	0.9908	1.6843	28.169	27.2887
MODANO	MIKE	F(C)	40	386.15	2.175	2.331	-0.3381	-0.209	-0.2009	-0.2914	53.04	0.08	-0.24	0.4661	0.9323	1.3984	31.0078	37.7261
SALEI	RUSLAN	D	75	1144.33	2.097	2.255	-0.5052	-0.4229	-0.7166	-0.3834	53.04	-0.49	-0.16	0.1049	0.367	0.4719	27.9727	37.7193
DOWNIE	STEVE	F(RW)	57	686.667	3.32	2.447	0.8165	0.072	1.0824	0.0195	53.04	1.61	2.38	0.699	1.6602	2.3592	30.1754	29.4737
MACKENZIE	DEREK	F(C)	63	535.583	2.801	2.016	0.6605	-0.5886	0.8052	-0.5162	53.04	2.5	3.11	0.6722	1.3443	2.0165	24.4804	39.9538
SETOGUCHI	DEVIN	F(RW)	72	918.033	2.68	2.484	0.3825	0.575	0.4681	0.8249	53.03	-0.49	-0.83	1.1111	0.7843	1.8954	27.7412	34.2105
GLENCROSS	CURTIS	F(LW)	79	960.067	2.625	2.187	0.2134	-0.0922	0.1185	-0.1194	52.96	1.79	1.84	1.0624	0.9999	2.0624	28.7671	31.0502
TEDENBY	MATTIAS	F(LW)	58	599.3	2.102	1.702	0.38	-0.5484	0.4619	-0.584	52.95	0.91	0.91	0.4005	1.0012	1.4016	27.5053	34.5416
TYUTIN	FEDOR	D	80	1267.77	1.846	2.65	-0.5136	0.2232	-0.5618	0.1683	52.93	3.12	2.99	0.1893	0.3313	0.5206	31.5044	29.7345
MARLEAU	PATRICK	F(C)	82	1187.32	2.577	2.628	0.2281	0.7769	0.3279	0.9298	52.91	0.5	-0.9	0.9096	0.9096	1.8192	33.3631	30.322
POMINVILLE	JASON	F(RW)	73	909.167	2.772	2.31	0.2216	0.0581	0.3522	-0.0149	52.88	2.49	4.19	0.9239	1.1879	2.1118	25.8065	34.3318
FEHR	ERIC	F(RW)	51	532.7	1.802	2.027	-0.4596	-0.1595	-0.4323	-0.1413	52.86	2.93	1.17	0.7884	0.5632	1.3516	28.2332	35.1548
FRANZEN	JOHAN	F(C)	76	1042.27	2.763	2.303	0.2384	-0.3974	0.1728	-0.359	52.82	0.1	-0.82	0.8635	0.9786	1.8421	31.9802	30.9901
HANZAL	MARTIN	F(C)	61	834.317	1.942	1.87	-0.7174	-0.2476	-0.7465	-0.4048	52.82	4.03	2.95	0.6472	0.5753	1.2226	33.4217	28.7798
HUDLER	JIRI	F(C)	73	822	2.336	2.847	-0.3889	0.3919	-0.365	0.2833	52.79	-0.3	-0.47	0.438	1.2409	1.6788	26.9382	35.3482
COMRIE	MIKE	F(C)	21	189.917	1.264	2.843	-1.0599	0.7593	-1.0353	1.2012	52.79	0.54	1.45	0	0.9478	0.9478	27.1429	34.2857
LOVEJOY	BEN	D	47	637.683	2.729	1.882	0.5517	-0.1676	0.7086	-0.2175	52.79	0.53	-1.78	0.2823	1.1291	1.4114	28.7356	31.9923
BOYLE	DAN	D	76	1410.47	2.552	2.127	0.4268	0.1381	0.3582	0.1766	52.76	-0.96	-0.72	0.2127	0.6806	0.8933	31.3225	31.7092
STAJAN	MATT	F(C)	76	925.083	2.724	2.53	0.2928	0.3185	0.1754	0.2563	52.74	1.48	1.26	0.3243	1.4269	1.7512	29.1422	33.96
BIEKSA	KEVIN	D	66	1128.55	2.765	1.701	0.2491	-0.4248	0.3258	-0.2997	52.69	-0.03	1.2	0.2127	0.5848	0.7975	31.4945	26.7803
FROLIK	MICHAEL	F(RW)	80	1060.87	2.206	2.093	-0.0672	-0.2877	-0.346	-0.3078	52.69	1.87	2.66	0.509	1.0746	1.5836	31.3417	31.0273
GREEN	MIKE	D	48	829.65	2.097	2.17	-0.1679	0.129	-0.2717	0.0159	52.68	2.37	2.37	0.217	0.5062	0.7232	29.9862	31.4993
EDLER	ALEXANDER	D	51	866.517	3.047	1.939	0.5646	-0.0293	0.537	-0.0447	52.66	-0.37	1.23	0.2077	0.7617	0.9694	27.662	39.6991
FRASER	MARK	D	26	324.783	1.847	1.663	0.1833	-0.5502	-0.2826	-0.4047	52.64	0.98	3.6	0	0.3695	0.3695	28.1553	33.9806
STRALMAN	ANTON	D	51	790.067	1.823	2.582	-0.5285	0.0418	-0.4525	0.037	52.63	1.81	2.36	0	0.5316	0.5316	28.1752	31.2409
HENSICK	T.J.	F(C)	13	113.433	3.174	5.818	0.7549	3.5205	0.3482	3.5816	52.61	0.83	1.91	0.5289	0.5289	1.0579	15.9574	44.6809
BOLL	JARED	F(RW)	73	552.1	2.391	2.5	0.2004	0.038	0.1947	-0.0591	52.57	2.34	1.6	0.7607	0.5434	1.3041	26.747	38.0723
GOLIGOSKI	ALEX	D	83	1293.35	2.969	2.041	0.9066	-0.1179	1.0176	-0.1054	52.57	1.46	2.12	0.2783	0.5103	0.7886	27.4194	35.7527
MAGNAN	OLIVIER	D	18	237.15	1.012	2.024	-0.8038	-0.2138	-0.7787	-0.861	52.54	0.42	-0.8	0	0	0	29.2683	37.0732
OLESZ	ROSTISLAV	F(LW)	44	506.6	2.487	2.606	0.3537	0.0788	0.403	-0.0849	52.47	2.52	2.55	0.4737	1.3028	1.7765	31.0263	30.7876
SAMSON	JEROME	F(RW)	23	154.567	1.165	1.165	-1.1143	-1.3382	-1.6902	-1.3658	52.46	4.44	3.79	0	0.7764	0.7764	29.9065	31.7757
TAORMINA	MATT	D	17	281.717	1.704	2.13	-0.0988	-0.1726	-0.0376	-1.121	52.46	0.41	0.91	0.426	0.213	0.6389	25.5319	37.0213
CARKNER	MATT	D	50	636.667	2.073	2.073	0.1635	-0.6111	0.274	-0.9256	52.45	2.49	3.47	0.0942	0.4712	0.5654	29.8535	29.6703
CARLSON	JOHN	D	81	1368.83	2.542	1.885	0.5935	-0.22	0.506	-0.2496	52.4	1.66	1.9	0.263	0.789	1.052	30.6575	30.5046
RUSSELL	KRIS	D	73	988.717	2.306	2.549	0.06	0.0378	0.1733	0.0146	52.38	1.71	2.29	0.1214	0.6675	0.7889	25.5125	36.5604
BOYES	BRAD	F(RW)	83	1147.08	2.877	2.145	0.3984	-0.3452	0.6519	-0.3828	52.36	1.06	1.3	0.4708	1.5692	2.04	30.2181	34.3718
LAICH	BROOKS	F(C)	81	993.9	2.234	1.449	-0.1157	-0.8938	0.0213	-0.8061	52.32	1.85	1.54	0.5433	1.2074	1.7507	31.3783	33.8221
DOAN	SHANE	F(RW)	72	1027.58	2.628	2.336	0.1541	0.3519	0.3072	0.3977	52.31	2.41	2.33	0.3503	1.6349	1.9852	33.1976	32.4847
MILLER	DREW	F(LW)	67	626.85	2.297	2.68	-0.2102	0.2745	-0.5682	0.0515	52.31	-2.06	-0.88	0.8615	0.7657	1.6272	27.0522	35.8209
GREENE	MATT	D	71	999.217	1.922	1.741	-0.3842	-0.5701	-0.3663	-0.5465	52.28	0.9	1.05	0.1201	0.5404	0.6605	31.2362	29.6909
BERGFORS	NICLAS	F(RW)	72	915.417	2.294	2.753	0.1625	0.3901	0.5347	0.454	52.27	3.14	5.15	0.5244	1.1798	1.7041	32.7711	30.9639
HORNQVIST	PATRIC	F(RW)	79	1005.22	2.686	1.85	0.2266	-0.2133	0.4621	-0.1555	52.27	5.27	4.38	0.8953	1.0147	1.91	28.6369	34.1352
MURRAY	DOUGLAS	D	73	1200.92	2.048	1.998	-0.6364	-0.1022	-0.3515	-0.0059	52.26	-1.79	-2.32	0.05	0.5496	0.5995	30.102	33.3333
SARICH	CORY	D	76	1160.37	2.534	2.017	0.1349	-0.3614	-0.1357	-0.401	52.25	0.11	0.69	0.2068	0.6205	0.8273	30	29.3458
SCHLEMKO	DAVID	D	43	577.433	2.494	1.559	-0.0225	-0.5175	-0.0959	-0.4556	52.25	2.34	2.18	0.4156	0.5195	0.9352	32.7766	29.6451
TIMMINS	SCOTT	F(C)	19	167.267	0.359	3.228	-1.7372	0.9047	-1.2791	0.3622	52.22	2.2	2.37	0.3587	0	0.3587	34.7826	28.2609
WHITNEY	RAY	F(LW)	75	968.267	2.541	2.417	0.4088	0.6549	0.2066	0.5728	52.2	2.55	2.87	0.7436	0.9915	1.7351	29.8813	33.1176
WHEELER	BLAKE	F(RW)	81	1048.03	2.634	1.947	0.164	-0.1901	0.1611	-0.2488	52.18	2.27	0.67	1.0305	1.0878	2.1183	29.2806	33.4347
COLAIACOVO	CARLO	D	65	947.817	1.962	2.216	-0.6687	-0.3633	-0.7754	-0.3546	52.17	0.31	-0.19	0.2532	0.5697	0.8229	26.0192	35.9712
STRACHAN	TYSON	D	29	318.617	1.507	3.39	-0.937	1.0011	-0.7543	1.0129	52.16	0.13	-0.88	0	0.1883	0.1883	26.7782	33.0544
CLEARY	DAN	F(RW)	68	900.117	2.733	2.866	0.2098	0.411	0.304	0.5693	52.15	-1.07	-1.79	1.1998	0.9999	2.1997	30.5652	30.4498
PONIKAROVSKY	ALEXEI	F(LW)	61	646.317	1.764	1.578	-0.457	-0.6995	-0.842	-0.4034	52.15	1.87	1.09	0.3713	0.7427	1.114	29.174	32.1617
MICHALEK	ZBYNEK	D	73	1166.83	2.057	2.263	-0.4478	0.3604	-0.3738	0.3014	52.15	-1.53	-0.99	0.1543	0.5142	0.6685	31.197	30.443
NEAL	JAMES	F(LW)	79	1123.03	2.564	2.03	0.2917	-0.2093	0.4155	-0.2604	52.12	4.65	3.66	0.8548	0.9617	1.8165	26.3441	35.4839
HOSSA	MARIAN	F(RW)	65	930.617	2.45	1.999	-0.051	-0.3686	-0.1435	-0.0215	52.11	-0.76	-0.72	0.7737	1.225	1.9987	28.5871	33.4064
COOKE	MATT	F(LW)	67	789.467	2.432	1.9	0.1849	-0.2199	0.0176	-0.112	52.11	-0.96	-1.24	0.456	0.988	1.444	28.8948	29.6937
SEKERA	ANDREJ	D	76	1224.57	2.842	2.058	0.4687	-0.3125	0.5614	-0.2738	52.11	1.85	2.82	0.147	0.784	0.9309	27.6329	32.8502
CLARKSON	DAVID	F(RW)	82	965.283	1.181	2.176	-0.5899	0.034	-0.7575	-0.0428	52.08	1.36	-0.04	0.6837	0.3108	0.9945	29.9202	28.7234
TALBOT	MAXIME	F(C)	82	954.383	1.509	1.886	-1.0122	-0.1909	-1.0999	-0.2009	52.08	-0.22	-0.94	0.3143	0.7544	1.0688	27.7846	33.4149
CAMPOLI	CHRIS	D	77	1194.95	2.41	2.31	0.4576	-0.2572	0.4925	-0.5789	52.07	1.59	1.51	0.1506	0.7532	0.9038	28.6004	31.643
SUTER	RYAN	D	70	1297.62	2.358	1.711	0.1	-0.7739	-0.0357	-0.1868	52.03	4.21	4.25	0.1387	0.6473	0.7861	34.8413	28.3333
BROWN	DUSTIN	F(LW)	82	1165.23	2.729	1.957	0.29	-0.1462	0.632	-0.2073	52.02	0.15	0.59	0.8239	0.9783	1.8022	31.1713	33.3011
STEPAN	DEREK	F(C)	82	1049.72	2.686	2.286	0.4914	0.1241	0.5072	0.215	52.02	3.81	3.97	0.9145	0.9145	1.8291	21.7933	38.3562
ROZSIVAL	MICHAL	D	65	1051.72	2.738	2.111	0.4651	-0.0228	0.7059	0.168	52.01	3.05	5.38	0.2282	0.5134	0.7416	31.753	28.7762
PERRON	DAVID	F(LW)	10	129.033	3.255	0.93	0.6081	-1.3908	1.5067	-0.0412	52	-0.63	-4.09	2.325	0.465	2.79	36.1111	31.4815
BELANGER	ERIC	F(C)	82	1080.37	2.666	1.999	0.2568	-0.1369	0.3377	-0.0701	51.99	2.29	2.4	0.5554	1.1663	1.7216	35.7143	30.6777
KREJCI	DAVID	F(C)	75	1065.17	2.985	1.465	0.2647	-0.7434	0.488	-0.5852	51.97	-0.13	1.02	0.6196	1.9152	2.5348	30.6057	31.881
PLEKANEC	TOMAS	F(C)	77	1041.08	2.593	2.132	0.7135	0.0712	0.7782	0.0306	51.96	1.15	0.12	0.9221	1.0374	1.9595	28.4916	30.1676
ELLERBY	KEATON	D	54	789.883	1.443	2.431	-0.8132	-0.0537	-0.5965	-0.0772	51.93	1.69	2.44	0.076	0.6836	0.7596	30.6834	33.0544
DUMONT	J.P.	F(RW)	70	659.85	2.091	1.728	-0.2128	-0.3422	-0.2356	-0.509	51.91	3.84	2.61	0.8184	0.5456	1.3639	23.176	39.9142
LITTLE	BRYAN	F(C)	76	1011.3	2.848	2.136	0.9245	-0.6799	0.9973	-0.5474	51.91	4.16	3.85	0.712	0.8899	1.6019	28.2881	33.1942
KOSTOPOULOS	TOM	F(RW)	75	763.683	2.2	2.436	-0.3225	0.2035	-0.417	0.3025	51.89	0.17	1.15	0.4714	0.7071	1.1785	29.3578	31.0398
KULEMIN	NIKOLAI	F(LW)	82	1072.85	3.02	2.181	0.8584	-0.4114	0.9393	-0.3814	51.89	2.14	5.77	1.3422	0.9507	2.293	28.8553	29.3283
ALZNER	KARL	D	81	1334	2.204	1.889	-0.1789	-0.211	-0.0215	-0.2396	51.86	0.38	1.04	0.09	0.3148	0.4048	30.3125	30.4688
HEATLEY	DANY	F(LW)	80	1175.65	2.858	2.092	0.6113	0.0737	0.7612	0.178	51.83	-2.9	-2.51	0.6635	0.9186	1.5821	30.3279	31.3525
PALMIERI	NICK	F(RW)	43	576.333	2.394	1.666	0.7205	-0.9006	0.5003	0.0808	51.78	0.11	0.05	0.7287	0.7287	1.4575	24.7505	33.5329
STURM	MARCO	F(LW)	35	422.517	2.414	1.42	0.0774	-0.6919	0.0602	-0.7926	51.76	0.36	-0.18	0.568	1.136	1.7041	28.8889	30.3704
ZHARKOV	VLADIMIR	F(RW)	38	379.45	1.107	1.107	-0.6922	-1.1646	-1.2605	-0.5383	51.76	0.11	-0.68	0.3162	0.1581	0.4744	28.4173	34.1727
BOOTH	DAVID	F(LW)	82	1233.7	2.189	3.453	0.0958	1.4558	0.0831	1.4819	51.75	2.32	2.19	0.6809	0.6322	1.3131	31.4286	30.8036
WINNIK	DANIEL	F(C)	80	1034.17	1.45	1.973	-1.0466	-0.9166	-1.1579	-0.9895	51.67	5.54	6.09	0.3481	0.6382	0.9863	36.2069	26.8319
VOLCHENKOV	ANTON	D	57	877.217	2.052	2.12	0.4456	-0.085	0.5282	-0.1653	51.65	-0.41	-1.51	0	0.4788	0.4788	29.8326	32.8767
NASH	RICK	F(LW)	75	1030.02	2.971	2.621	1.0172	0.0533	1.0478	0.3237	51.65	-0.09	1.37	1.2233	1.398	2.6213	27.2257	35.5072
HAGMAN	NIKLAS	F(LW)	71	807.667	2.154	2.006	-0.3711	-0.4013	-0.5213	-0.3565	51.63	-0.04	0.01	0.4457	0.8915	1.3372	30.0406	30.7172
D_AGOSTINI	MATT	F(RW)	82	1047.05	2.922	2.521	0.6363	0.1054	0.6013	0.0947	51.62	-0.46	-0.87	0.8023	0.9742	1.7764	29.5407	29.7495
BABCHUK	ANTON	D	81	1038.65	2.888	2.08	0.5381	-0.3889	0.371	-0.3502	51.62	-0.54	0.59	0.1733	0.9243	1.0976	23.4184	37.7358
BUTLER	CHRIS	D	49	750.767	2.797	2.078	0.3574	-0.1941	0.1524	-0.0379	51.58	1.21	2.57	0.1598	0.4795	0.6393	30.7463	30.4478
STAAL	ERIC	F(C)	80	1172.58	2.61	2.917	0.2008	0.5489	0.3338	0.6648	51.57	3.57	3.87	0.7675	0.8699	1.6374	32.8859	31.7114
STAIOS	STEVE	D	39	518	3.127	2.201	0.7333	-0.0932	1.2084	-0.038	51.57	-0.64	-0.54	0.2317	0.8108	1.0425	25.6513	36.6733
STAMKOS	STEVEN	F(C)	82	1174.55	3.32	2.299	1.123	-0.0942	1.2734	-0.1204	51.5	-0.35	-0.52	1.2771	1.226	2.5031	31.5299	29.5709
LADD	ANDREW	F(LW)	81	1141.32	2.418	2.629	0.2918	0.2367	0.4085	0.1992	51.48	2.82	3.87	0.736	0.9988	1.7348	32.7962	32.1327
GREENE	ANDY	D	82	1461.58	1.56	2.504	-0.3889	0.4732	-0.3076	0.469	51.44	-1.17	-1.06	0.0821	0.5747	0.6568	28.4298	33.9669
VANEK	THOMAS	F(LW)	80	1048.48	3.147	2.403	0.6974	0.2537	0.897	0.3075	51.43	0.79	1.46	1.0301	1.3162	2.3462	24.8913	38.8043
WISHART	TY	D	20	286.583	2.931	2.512	0.6327	-0.2607	0.2859	-0.5107	51.43	5.54	6.13	0	0.6281	0.6281	29.4118	29.4118
ERAT	MARTIN	F(RW)	64	862.783	2.712	1.669	0.3165	-0.5301	0.5945	-0.3929	51.41	2.92	3.17	0.5563	1.5299	2.0863	32.0778	27.582
DOWELL	JAKE	F(C)	79	801.75	1.871	1.946	-0.5749	-0.3421	-0.8581	-0.3251	51.4	-0.6	-1.56	0.2993	0.8232	1.1225	36.4162	27.3121
STAPLETON	TIM	F(RW)	45	465.667	1.031	2.062	-1.0344	-0.6056	-1.3372	-0.6952	51.39	3.55	1.16	0.2577	0.2577	0.5154	25.8228	37.9747
COLE	IAN	D	26	401.533	2.69	1.943	0.2945	-0.6337	0.1254	-1.1203	51.39	0.06	-0.98	0.1494	0.2989	0.4483	25.9366	31.7003
KINDL	JAKUB	D	48	601.083	2.096	2.695	-0.4326	0.2823	-0.5044	0.0579	51.36	-2.82	-1.8	0.1996	0.1996	0.3993	27.5281	38.2022
UMBERGER	RJ	F(C)	82	1059.97	2.491	2.264	0.4448	-0.3202	0.4135	-0.3432	51.35	-0.24	0.6	0.7359	1.2453	1.9812	29.5302	33.557
LEPISTO	SAMI	D	70	1035.85	2.549	1.911	0.1444	-0.3489	0.3387	-0.7194	51.35	0.38	0.69	0.2317	0.6372	0.8689	31.6471	31.5294
DESJARDINS	ANDREW	F(C)	17	115.8	2.591	3.109	0.4202	1.2401	-0.7198	1.0716	51.35	0.14	-2.06	0.5181	1.0363	1.5544	22.7723	33.6634
SMITH	ZACK	F(C)	55	604.85	1.389	2.48	-0.5704	-0.1952	-0.7521	-0.5052	51.32	1.11	2.08	0.3968	0.496	0.8928	28.7091	34.104
BOEDKER	MIKKEL	F(LW)	34	319.4	3.006	0.939	0.5014	-1.2813	0.8498	-1.2635	51.3	0.72	3.77	0.7514	1.5028	2.2542	27.6515	34.0909
SPACEK	JAROSLAV	D	59	879.2	2.32	1.911	0.2188	-0.2233	0.3209	-0.2852	51.26	-0.52	-2.8	0.1365	0.546	0.6824	30.0385	30.9371
GAGNE	SIMON	F(LW)	63	800.183	2.324	2.849	-0.2755	0.6682	-0.1803	0.8	51.25	-1.32	-0.98	0.5249	1.0498	1.5746	33.0532	29.8319
KARLSSON	ERIK	D	75	1303.72	1.841	2.853	-0.169	0.2423	-0.0539	0.1847	51.25	2.28	2.08	0.3682	0.4602	0.8284	26.1395	35.3488
MITCHELL	WILLIE	D	57	991.183	2.421	2.3	0.0308	0.2409	0.1746	0.4815	51.24	-0.7	0.17	0.2421	0.2421	0.4843	34.3675	29.5943
DADONOV	EVGENY	F(RW)	36	465.483	2.449	2.062	0.3557	-0.3728	0.4706	-0.3401	51.24	1.01	2.67	0.7734	1.1601	1.9335	32.1244	32.6425
CARTER	JEFF	F(C)	80	1081.77	3.383	1.83	0.97	-0.6356	0.8896	-0.4787	51.23	1.71	3.16	1.3312	0.9429	2.2741	36.4769	28.0249
GAGNON	AARON	F(C)	19	142.233	1.266	2.531	-0.5448	0.0975	-1.1081	-0.3336	51.21	5.27	3.14	0	0.8437	0.8437	30.303	28.0303
ELLER	LARS	F(C)	77	816.533	1.837	2.204	-0.3308	0.1037	-0.46	0.1282	51.21	0.4	-0.13	0.5144	0.5879	1.1022	29.4643	31.5476
SHATTENKIRK	KEVIN	D	72	1125.57	2.772	2.452	0.4625	-0.1282	0.4062	-0.3036	51.21	2.43	2.97	0.3198	0.9595	1.2794	25.1887	36.8868
SPEZZA	JASON	F(C)	62	857.933	3.147	3.077	1.5042	0.4384	1.6423	0.9527	51.2	2.88	2.46	0.8392	1.4686	2.3079	31.0388	28.035
WEBER	SHEA	D	82	1505.77	2.311	2.152	0.0737	0.1771	-0.0443	0.2724	51.18	2.46	3.32	0.3188	0.7172	1.036	34.3091	28.5909
BRASSARD	DERICK	F(C)	74	971.817	2.778	2.84	0.6422	0.4783	0.8386	0.4584	51.18	-0.85	0.05	0.6174	1.1113	1.7287	24.875	38.125
DESHARNAIS	DAVID	F(C)	43	412.6	2.327	2.472	0.2261	0.5446	0.2072	0.3527	51.16	-0.4	1.27	0.5817	1.3088	1.8905	32.4051	28.3544
FRANSON	CODY	D	80	1020.4	2.352	1.646	0.2106	-0.583	-0.019	-0.4229	51.12	3.73	2.66	0.294	0.9996	1.2936	33.8498	34.2074
IGINLA	JAROME	F(RW)	82	1288.47	3.027	2.421	0.7414	0.0883	0.7982	0.2166	51.11	0.77	-1.07	1.1176	1.1642	2.2818	27.9835	31.358
LIDSTROM	NICKLAS	D	82	1286.2	2.706	2.612	0.0137	-0.0133	0.206	0.1127	51.09	-2.99	-3.24	0.1866	0.6064	0.793	32.1065	29.6006
SAUER	MICHAEL	D	76	1145.48	2.409	1.519	0.0717	-0.8753	0.1254	-0.8892	51.09	2.8	2.54	0.1048	0.5762	0.6809	30	32.6087
WILSON	KYLE	F(C)	32	288.45	2.912	3.12	0.899	0.7104	0.6535	0.8615	51.08	0.36	0.36	0.832	1.4561	2.2881	25.3275	37.1179
LEDDY	NICK	D	46	615.667	2.729	2.924	0.2567	0.816	0.1402	1.0007	51.02	-2.43	-1.26	0.3898	0.1949	0.5847	22.869	36.7983
NIKITIN	NIKITA	D	41	536.633	2.348	2.236	-0.0729	-0.3127	-0.6377	-0.7495	51.02	-0.81	-2.12	0.1118	0.2236	0.3354	28.0624	32.9621
KULIKOV	DMITRY	D	72	1130.1	2.336	2.442	0.3836	0.0467	0.2102	0.1608	51.01	0.68	0.94	0.2124	0.7964	1.0088	31.3181	34.0932
WHITE	IAN	D	78	1234.7	2.43	2.381	0.0661	0.074	0.0684	0.1441	50.99	0.05	0.14	0.0972	0.6803	0.7775	33.0045	32.287
GILROY	MATT	D	58	705.917	2.38	1.87	0.0998	-0.285	0.0633	-0.3263	50.98	1.96	1.55	0.255	0.595	0.85	24.4165	39.1382
LEGWAND	DAVID	F(C)	64	912.417	2.696	2.104	0.5326	0.1761	0.2541	0.2237	50.97	1.89	3.65	0.7891	1.1179	1.907	35.9281	26.3473
HJALMARSSON	NIKLAS	D	80	1256.88	2.196	1.671	-0.5078	-0.6962	-0.4561	-0.7967	50.95	-2.6	-2.76	0.1432	0.2864	0.4296	29.1971	28.9538
PORTER	CHRIS	F(LW)	45	443.467	1.759	2.3	-0.6893	-0.2749	-1.3124	-0.4951	50.95	0	-0.51	0.4059	0.5412	0.9471	27.882	30.563
GOC	MARCEL	F(C)	51	686.017	2.886	2.274	0.5176	0.3645	0.7602	0.3571	50.94	1.73	1.03	0.6997	1.137	1.8367	33.7461	26.3158
MARCHAND	BRAD	F(C)	77	900.083	3	1.933	0.6523	0.0369	0.3919	0.1874	50.91	0.69	1.04	0.8666	1.1332	1.9998	28.266	28.5036
RECCHI	MARK	F(RW)	81	982.45	2.931	2.076	0.2885	0.1529	0.3446	0.2967	50.9	-0.07	0.14	0.4275	1.2214	1.6489	31.3477	28.8086
GAUSTAD	PAUL	F(C)	81	978.867	2.084	1.594	-0.2638	-0.9743	-0.5753	-0.8104	50.9	1.98	0.71	0.613	0.9807	1.5937	34.6325	26.8374
CONDRA	ERIK	F(RW)	26	331.617	1.628	1.809	-0.4506	-0.7861	-0.5962	-0.7523	50.89	1.02	3.74	0.9047	0.7237	1.6284	23.4657	32.852
SCOTT	JOHN	F(LW)	40	241.3	1.741	1.492	-0.7149	-0.7709	-0.3918	-0.8934	50.87	-0.58	-1.78	0	0.2487	0.2487	24.3243	36.2162
KNUBLE	MIKE	F(RW)	78	1065.58	2.027	1.802	-0.5779	-0.3509	-0.3293	-0.28	50.85	-0.75	-0.53	0.7883	0.5068	1.2951	26.1491	29.4178
NISKANEN	MATT	D	63	848.1	1.698	1.486	-0.5519	-0.8396	-0.7245	-1.1098	50.84	2.26	2.34	0.0707	0.2122	0.283	28.2192	33.1507
HEJDA	JAN	D	77	1305.9	2.297	2.803	0.1747	0.4838	0.0201	0.4988	50.83	-0.69	-0.05	0.1838	0.4595	0.6432	27.945	30.6105
WARD	JOEL	F(RW)	80	1039.85	1.962	2.193	-0.327	0.2999	-0.495	0.3445	50.81	3.32	2.42	0.2308	0.9809	1.2117	37.69	25.4306
MANCARI	MARK	F(RW)	20	218.183	2.475	2.75	0.1227	0.6682	-0.2266	0.1279	50.77	-0.07	1.86	0	1.65	1.65	30	31
JACKMAN	BARRET	D	60	1033.1	2.613	2.555	0.1592	0.1733	0.4334	0.3754	50.76	-1.62	-1.46	0	0.5227	0.5227	34.012	26.4671
PRONGER	CHRIS	D	50	747.233	2.81	2.088	-0.0607	-0.1758	0.0728	-0.0151	50.74	1.57	0.68	0.0803	0.6424	0.7227	31.3725	30.8497
CARLE	MATT	D	82	1423.47	3.414	2.108	1.1938	-0.2047	1.1032	-0.1778	50.74	2.35	2.65	0.0422	1.3067	1.3488	31.9754	29.362
WHITE	RYAN	F(C)	27	233.933	3.078	1.795	1.1844	-0.3496	1.1524	-0.3706	50.72	-0.01	0.9	0.513	0.7695	1.2824	35.3488	28.3721
REINPRECHT	STEVEN	F(C)	29	306.75	2.347	2.738	0.2683	0.3492	-0.4105	0.2621	50.7	0.41	0.92	0.5868	1.1736	1.7604	28.8462	35
KOVALCHUK	ILYA	F(LW)	81	1389.13	1.9	2.721	0.1157	0.7694	0.2182	0.873	50.69	-2.66	-2.24	0.6911	0.6911	1.3822	26.5834	35.4148
BREWER	ERIC	D	76	1314.6	2.465	2.328	0.074	-0.1029	0.2247	0.0338	50.68	-0.92	-1.77	0.3651	0.3195	0.6846	33.5975	27.3376
MCDONAGH	RYAN	D	40	639.867	3.376	2.157	1.2906	0.1031	1.7264	0.0223	50.67	1.12	0.54	0.0938	0.4688	0.5626	29.5113	30.8271
ORPIK	BROOKS	D	63	1011.25	2.255	1.839	-0.2231	-0.3551	-0.007	-0.3568	50.65	-3.13	-1.73	0.0593	0.4153	0.4747	28.2817	28.175
CLITSOME	GRANT	D	31	470.2	2.68	2.425	0.4504	-0.1023	0.4539	-0.1104	50.65	-1.38	-0.85	0.2552	0.5104	0.7656	23.2274	36.9193
BOUWMEESTER	JAY	D	82	1509.27	2.306	2.346	-0.2846	0.0694	-0.3177	0.1116	50.64	-1.49	-1.93	0.1193	0.5168	0.6361	29.4317	31.5968
NIELSEN	FRANS	F(C)	71	817.567	2.715	2.275	0.7469	-0.3772	0.6408	-0.5073	50.64	4.74	6.18	0.3669	1.321	1.6879	34.4587	23.865
WALLIN	NICLAS	D	74	1009.63	1.961	2.139	-0.5129	0.2126	-0.4161	0.3385	50.63	-3.82	-4.01	0.1783	0.1783	0.3566	31.3034	31.8376
LAROSE	CHAD	F(RW)	81	1108.55	1.84	2.869	-0.8821	0.5685	-0.7959	0.5534	50.63	1.81	2.26	0.5954	0.7036	1.299	30.7094	28.9602
SKINNER	JEFF	F(C)	81	1033.23	3.078	2.671	0.9899	0.1903	0.9387	0.2648	50.62	2.31	2.2	1.3356	1.1033	2.4389	29.6875	32.1429
O_REILLY	RYAN	F(C)	74	916.633	1.767	2.291	-0.5038	-0.388	-0.787	-0.4274	50.59	3.65	4.56	0.5891	0.5891	1.1782	37.877	25.3317
GREENING	COLIN	F(C)	24	314.717	3.05	2.669	1.1544	-0.1607	1.3868	0.4268	50.58	0.83	4.43	1.1439	1.1439	2.2878	33.5714	28.5714
VRBATA	RADIM	F(RW)	79	989.967	2.364	1.939	0.3751	-0.0567	-0.093	-0.1443	50.57	-0.6	0.52	0.4849	1.2122	1.697	32.4266	30.7943
YANDLE	KEITH	D	82	1514.12	2.536	2.021	0.3625	-0.2165	0.1869	-0.0474	50.56	2.28	0.5	0.2378	0.951	1.1888	30.8917	33.4395
HANNAN	SCOTT	D	78	1265.03	2.229	2.134	-0.0434	-0.141	-0.2292	0.1275	50.54	0.52	0.15	0.0474	0.3794	0.4269	31.4064	29.767
WIDEMAN	DENNIS	D	75	1238.5	2.325	3.149	0.1074	1.0536	0.0193	1.2056	50.53	0.03	0.5	0.0484	0.7267	0.7751	31.6832	32.3132
LOKTIONOV	ANDREI	F(C)	19	226.433	2.12	1.325	-0.4566	-0.8443	-0.4725	-0.8205	50.52	-1.28	-2.5	1.0599	0.53	1.5899	28	31.5
ENSTROM	TOBIAS	D	72	1230.47	2.487	2.584	0.3462	0.1424	0.519	0.2885	50.5	0.54	3	0.195	0.6339	0.829	28.2537	34.8435
COMMODORE	MIKE	D	20	271.967	1.103	2.868	-1.1722	0.4337	-1.2676	1.09	50.48	-0.46	1.6	0.4412	0.2206	0.6618	32.7138	36.0595
HANSEN	JANNIK	F(RW)	82	967.15	2.295	1.551	-0.0468	-0.5914	-0.3246	-0.5197	50.48	0.47	-2.41	0.5583	1.0546	1.613	38.4091	19.0909
KELLY	CHRIS	F(C)	81	989.283	1.577	2.729	-0.4327	0.4962	-0.5778	0.3026	50.47	0.85	-0.7	0.5458	0.6065	1.1523	32.7293	28.9921
WANDELL	TOM	F(C)	75	773.417	1.086	1.552	-1.1651	-0.9615	-1.4799	-0.8596	50.47	4.24	3.11	0.543	0.1552	0.6982	31.1047	30.3779
ST._LOUIS	MARTIN	F(RW)	82	1223.57	3.138	2.207	0.7493	-0.2505	1.028	-0.2594	50.46	-2.31	-2.1	1.0788	1.5201	2.599	31.6489	28.5461
QUINCEY	KYLE	D	21	308.65	2.527	2.722	0.0948	0.191	-0.6635	0.716	50.37	1.96	2.38	0	0.1944	0.1944	28.115	34.5048
YONKMAN	NOLAN	D	16	156.25	3.456	1.152	1.0744	-0.8697	1.0341	-1.2699	50.37	-0.46	-2.7	0	0.384	0.384	34.5455	20.9091
LECAVALIER	VINCENT	F(C)	65	867.183	2.698	2.214	0.3084	-0.1815	0.2939	0.1774	50.36	-2.64	-1.22	0.8303	0.8303	1.6605	33.2561	27.9258
JOSEFSON	JACOB	F(C)	28	316.367	2.086	1.138	0.4238	-1.1215	0.4102	-1.2644	50.33	-1.47	-2.26	0.569	0.7586	1.3276	25.2381	35.7143
NEIL	CHRIS	F(RW)	80	970.917	1.73	2.657	-0.0104	0.1226	-0.2183	-0.0193	50.32	0.2	0.3	0.309	0.618	0.927	31.2281	32.3977
HAMRLIK	ROMAN	D	79	1329.43	2.121	1.941	-0.0485	-0.2972	0.0239	-0.2602	50.3	-2.08	-2.29	0.0903	0.6318	0.7221	28.6689	31.1433
WEAVER	MIKE	D	82	1368.87	1.797	1.972	-0.4499	-0.5913	-0.5146	-0.7167	50.28	-0.44	-0.02	0.0877	0.4383	0.526	36.401	24.4864
RUUTU	JARKKO	F(LW)	73	686.333	1.661	1.923	-0.0268	-0.6953	-0.2869	-0.7688	50.27	1.89	1.6	0.2623	0.6994	0.9616	28.0936	33.4448
KOVALEV	ALEX	F(RW)	74	966.917	1.924	2.296	-0.1915	-0.2622	-0.1391	-0.2465	50.25	-1.29	-2.07	0.5585	0.8067	1.3652	27.904	31.6919
STAFFORD	DREW	F(RW)	62	771.317	3.345	1.711	0.9294	-0.7948	1.0031	-0.6022	50.25	-0.41	-0.84	1.2446	0.9335	2.1781	25.3945	32.5681
FILPPULA	VALTTERI	F(C)	71	949.267	2.528	2.528	-0.0044	-0.0416	-0.0114	-0.0869	50.23	-3.27	-4.14	0.7585	1.0745	1.833	31.5436	31.8792
BENN	JAMIE	F(LW)	69	915.967	2.751	2.489	0.4573	0.1677	0.6741	0.412	50.21	2.6	2.66	0.7861	1.6376	2.4237	23.5507	35.2657
AUCOIN	ADRIAN	D	75	1275.15	2.588	2.212	0.3533	0.2053	0.4302	0.2402	50.19	0.34	-0.11	0.1412	0.6117	0.7529	32.6775	28.1437
JOKINEN	JUSSI	F(LW)	69	838.1	3.078	2.649	0.8546	0.179	0.8829	0.1693	50.18	1.43	1.1	0.6443	1.4318	2.0761	31.9359	30.7028
BERTUZZI	TODD	F(RW)	81	1112.8	2.75	2.912	0.3085	0.5569	0.2075	0.503	50.17	-3.76	-4.37	0.7009	1.1862	1.8871	30.037	30.5915
SAVARD	MARC	F(C)	25	302.133	2.184	2.78	-0.6981	0.9173	-1.1793	1.1313	50.16	-1.33	-3.07	0.3972	0.7944	1.1915	37.5	27.8571
HENDRICKS	MATT	F(C)	76	737.183	1.953	2.523	-0.0411	0.49	-0.3265	0.6021	50.15	0.38	-1.44	0.5697	1.1395	1.7092	30.0138	32.2268
PETRY	JEFF	D	35	561.1	1.925	2.994	0.0674	0.3844	0.0635	0.0858	50.15	4.26	1.41	0.1069	0.1069	0.2139	31.5909	29.5455
PITKANEN	JONI	D	71	1296.5	2.453	2.73	0.0373	0.2904	0.2127	0.5211	50.13	1.26	1.77	0.1388	0.5553	0.6942	30.3443	33.1465
BOWMAN	DRAYSON	F(LW)	22	205	1.756	1.756	-0.5161	-0.6915	-0.9088	-0.5169	50.13	2.01	-0.33	0	0.2927	0.2927	28.2609	23.913
DEL_ZOTTO	MICHAEL	D	47	667.333	2.607	2.877	0.4076	0.8944	0.5182	0.8281	50.08	1.63	2.02	0	0.3596	0.3596	28.3662	30.7002
GRABNER	MICHAEL	F(RW)	76	910.417	2.768	2.373	0.8713	-0.246	0.8003	-0.4188	50.06	4.7	5.75	1.384	0.9227	2.3066	32.6442	26.333
SAMSONOV	SERGEI	F(LW)	77	943.283	2.29	2.163	0.0617	-0.4094	0.1267	-0.4737	50.05	0.41	1.56	0.5725	1.0813	1.6538	30.3384	32.3221
ANISIMOV	ARTEM	F(C)	82	1030.53	2.562	2.154	0.2723	-0.3092	0.3332	0.0328	50.03	1.62	1.22	0.8151	1.1644	1.9796	31.2565	30.7373
ROBIDAS	STEPHANE	D	81	1382.87	2.43	2.517	0.2995	0.4443	0.277	0.4651	50.02	2.83	3.35	0.1302	0.3905	0.5207	35.5652	28.7977
FROLOV	ALEXANDER	F(LW)	43	509.533	2.12	1.413	-0.1891	-0.8592	-0.2675	-0.974	50	1.65	2.78	0.7065	0.942	1.6486	30.1552	32.1508
DUPUIS	PASCAL	F(LW)	81	1071.7	2.575	1.904	0.1346	-0.2402	0.3594	-0.1278	50	-4.63	-4.01	0.6718	0.8958	1.5676	29.543	28.3741
RUPP	MICHAEL	F(C)	81	728.283	1.812	1.977	-0.3197	-0.1705	-0.6556	-0.0625	50	-1.8	-3.62	0.7415	0.5767	1.3182	28.0467	36.0601
MATTHIAS	SHAWN	F(C)	51	544.15	2.536	2.426	0.455	-0.0199	0.1817	0.1024	50	-0.3	0.44	0.6616	0.7718	1.4334	30.3609	36.9427
JOHNSON	ERIK	D	77	1275.28	1.929	2.635	-0.5824	0.211	-0.2418	0.183	49.98	-0.67	-0.74	0.1411	0.4234	0.5646	29.9775	34.3351
WEISS	STEPHEN	F(C)	76	1061.82	2.26	2.656	0.1425	0.3896	0.0771	0.2614	49.97	-1.52	-0.64	0.7346	0.5651	1.2997	33.2	29
TANGUAY	ALEX	F(LW)	79	1099.18	3.221	2.62	1.0163	0.4667	1.0737	0.4732	49.97	-2.06	-2.62	0.928	1.4738	2.4018	26.4014	32.3689
KOSTITSYN	ANDREI	F(LW)	81	1069.4	2.244	2.132	0.1767	-0.0289	0.1454	0.0557	49.93	-1.74	-2.03	0.6733	1.0099	1.6832	28.9119	31.6062
AVERY	SEAN	F(LW)	76	807.517	2.006	2.155	-0.3503	0.0731	-0.314	-0.0549	49.93	1.61	0.69	0.2229	1.486	1.7089	27.9503	30.9006
TIMONEN	KIMMO	D	82	1192.42	2.466	2.516	-0.4231	0.3596	-0.3852	0.4362	49.93	1.11	1.13	0.151	0.6541	0.8051	30.2253	30.3807
HORDICHUK	DARCY	F(LW)	64	323.05	1.672	1.857	-0.2928	-0.6309	-0.3114	-0.6986	49.91	-0.29	0.07	0.1857	0.7429	0.9286	29.9652	35.5401
MCCARTHY	JOHN	F(LW)	37	304.617	0.985	2.561	-1.2854	0.665	-1.5381	0.5753	49.91	-2.14	-6.18	0.3939	0.3939	0.7879	24.4224	37.9538
EBBETT	ANDREW	F(C)	33	284.833	1.475	1.685	-1.0798	-0.2881	-1.0287	-0.2513	49.9	0.11	-0.16	0.2106	0.6319	0.8426	30.4721	37.3391
SULZER	ALEXANDER	D	40	589.617	1.628	2.137	-0.6764	0.0245	-0.2516	-0.6598	49.9	0.74	0.23	0.1018	0.2035	0.3053	28.0702	32.1637
CORRENTE	MATTHEW	D	22	287.8	2.293	3.336	0.6891	1.2532	0.7568	0.4245	49.9	-2.05	-4.66	0	1.2509	1.2509	27.907	32.093
ERSKINE	JOHN	D	72	957.7	2.13	2.13	0.0054	0	-0.1511	0.1216	49.89	-1	-2.15	0.2506	0.3133	0.5639	31.1243	33.8462
WHITE	COLIN	D	69	1063.47	1.693	2.031	-0.1366	-0.2623	0.0327	-0.2177	49.88	-3.34	-3.29	0	0.2821	0.2821	30.2618	29.4241
SALO	SAMI	D	27	397.067	1.662	2.267	-0.9457	0.3582	-0.6908	0.8825	49.87	-3.17	-5.27	0.3022	0.3022	0.6044	29.6386	35.9036
MESZAROS	ANDREJ	D	81	1270.77	3.163	1.936	0.8554	-0.4877	0.6581	-0.4467	49.86	2.03	1.1	0.0944	0.9915	1.086	32.0896	25.8706
KUBA	FILIP	D	64	982.933	1.953	3.296	-0.003	0.835	0.1947	1.01	49.86	-0.58	0.21	0.061	0.3663	0.4273	27.2093	33.9535
RUUTU	TUOMO	F(RW)	81	1051.37	2.796	2.454	0.4279	-0.2085	0.5531	-0.0361	49.86	0.88	1.15	0.5707	1.4838	2.0545	31.4068	31.2977
STEWART	CHRIS	F(RW)	62	857.433	2.799	2.589	0.3227	0.0402	0.1778	-0.0322	49.84	-0.04	0.08	0.8397	1.3995	2.2392	28.2367	32.3058
VAN_RIEMSDYK	JAMES	F(LW)	75	943.383	3.116	2.162	0.487	-0.0772	0.5849	-0.1762	49.84	-0.13	0.34	1.0176	1.0176	2.0352	27.2944	30.8701
HARTIKAINEN	TEEMU	F(C)	12	168.183	1.07	2.141	-0.6366	-0.6663	0.2758	-0.4017	49.82	3.9	-0.18	0.7135	0.3568	1.0703	32.4138	34.4828
LEWIS	TREVOR	F(C)	72	675.067	1.422	2.044	-0.8324	-0.1511	-1.0158	-0.1521	49.81	-1.25	-2.63	0.2666	0.8888	1.1554	27.6471	34.1176
GALIARDI	T.J.	F(LW)	35	452.183	2.256	2.654	-0.1024	0.037	-0.0041	0.4466	49.81	2.29	0.28	0.9288	0.5308	1.4596	27.3148	31.713
ROME	AARON	D	56	819.1	2.051	2.051	-0.4449	0.138	-0.4275	-0.0591	49.76	-2.49	-4.57	0	0.0733	0.0733	32.5843	26.4045
WISNIEWSKI	JAMES	D	75	1231.23	1.949	2.437	-0.1726	0.1129	-0.0755	-0.0533	49.75	0.44	2.46	0.0975	0.731	0.8284	31.117	31.5603
CULLIMORE	JASSEN	D	36	423.45	2.55	2.125	0.1142	-0.16	0.1003	-0.1861	49.73	-2.13	-5.11	0	0.9919	0.9919	25.1479	33.7278
PYATT	TOM	F(C)	61	505.183	1.188	1.544	-1.0106	-0.7495	-1.2548	-0.4357	49.72	-0.87	-1.59	0.2375	0.3563	0.5938	32.2034	33.1719
STUART	BRAD	D	67	1109.23	2.705	2.705	0.0617	0.205	0.2337	0.2337	49.71	-5.15	-5.58	0.1082	0.8114	0.9196	31.1737	27.8873
RIVET	CRAIG	D	37	449.517	2.269	3.203	-0.178	0.9514	0.0398	0.7369	49.7	-1.09	-2.4	0.267	0.267	0.5339	27.5401	36.631
GARRISON	JASON	D	73	1222.52	1.767	1.865	-0.4447	-0.7521	-0.4455	-0.874	49.69	-1.49	-0.54	0.1472	0.4908	0.638	35.1679	25.653
HALL	ADAM	F(RW)	82	938.05	1.471	2.239	-1.0475	-0.1258	-1.2988	-0.1904	49.68	-1.86	-2.8	0.4477	0.5117	0.9594	30.6723	22.0588
REASONER	MARTY	F(C)	82	1105.57	2.062	1.845	-0.0119	-0.6842	-0.0967	-0.8268	49.63	-1.07	-0.93	0.7598	0.7598	1.5196	37.69	26.7477
FERENCE	ANDREW	D	70	1077.23	2.896	1.949	0.3229	0.0686	0.307	0.1448	49.63	-1.42	-1.55	0.1671	0.557	0.7241	31.1175	32.1773
GONCHAR	SERGEI	D	67	1117.25	1.772	2.47	-0.207	-0.243	-0.0113	-0.3949	49.59	-0.5	-1.38	0.0537	0.2685	0.3222	28.7629	32.5773
SULLIVAN	STEVE	F(LW)	44	526.717	2.506	2.392	0.0435	0.4292	0.5125	0.4768	49.58	0.3	0.03	0.5696	0.9113	1.4809	29.5117	35.6688
JOSLIN	DEREK	D	34	423.95	2.406	1.981	0.0259	-0.2972	-0.1121	-0.6395	49.57	-1.29	-2.31	0.1415	0.8492	0.9907	32.021	31.7585
POLAK	ROMAN	D	55	936.783	2.434	2.626	-0.0475	0.2112	-0.4312	0.5037	49.56	-2.78	-3.61	0.1921	0.5764	0.7686	34.0936	26.0504
O_REILLY	CAL	F(C)	38	514.75	2.681	2.215	0.3539	0.1139	0.7201	0.1582	49.56	0.04	-1.1	0.5828	0.9325	1.5153	35.4911	31.6964
THOMPSON	NATE	F(C)	79	919.783	1.631	2.218	-0.8688	-0.132	-1.0511	-0.1981	49.55	-1.85	-2.83	0.3914	0.848	1.2394	31.969	23.6726
MONTADOR	STEVE	D	73	1196.57	2.758	2.156	0.4635	-0.1458	0.5666	-0.0622	49.53	-1.16	-1.68	0.2507	0.8524	1.1032	26.4279	34.6563
ORESKOVICH	VICTOR	F(RW)	16	125.233	1.437	0.958	-0.7399	-1.0396	-0.8416	-0.9409	49.53	-0.53	-3.32	0	1.4373	1.4373	34.9398	15.6627
MCCABE	BRYAN	D	67	966.267	2.484	2.173	0.4061	-0.2786	0.0461	-0.3465	49.52	-0.88	-0.45	0.1863	0.683	0.8693	29.5652	35.0311
HALE	DAVID	D	25	364.217	2.471	1.812	0.5711	-0.8805	0.3739	-0.6466	49.52	-1.24	1.26	0.1647	0.4942	0.6589	29.3515	32.7645
THOMAS	BILL	F(RW)	23	187.2	2.244	1.923	0.3861	-0.4779	-0.1476	-0.136	49.52	-1.26	2.36	1.2821	0.9615	2.2436	37.8378	33.1081
SANTORELLI	MIKE	F(C)	82	982.35	2.382	3.054	0.351	0.7124	0.3343	0.8219	49.51	-1.33	-1.07	0.794	0.794	1.588	30	32.907
OMARK	LINUS	F(LW)	51	626.383	1.82	2.969	-0.089	0.2835	0.0252	0.3652	49.51	3.85	3.46	0.3832	1.341	1.7242	30.4622	33.4034
CARTER	RYAN	F(C)	62	521.25	1.381	1.727	-0.5753	-0.7447	-0.6439	-0.7237	49.48	1.48	1.27	0.3453	0.4604	0.8058	31.1258	31.7881
NODL	ANDREAS	F(RW)	67	806.317	2.232	1.711	-0.6426	-0.6883	-0.6866	-0.7605	49.48	0.02	0.11	0.5209	0.7441	1.265	33.3333	26.9136
HARRISON	JAY	D	71	900.517	2.532	2.399	0.164	-0.1032	0.3151	-0.2003	49.48	0.35	0.57	0.1999	0.3998	0.5997	35.7419	26.4516
GREEN	JOSH	F(C)	12	111.883	0.536	2.145	-1.0337	-0.0264	-1.4541	-0.1107	49.48	5.41	3.93	0	0	0	23.6842	30.7018
CUMISKEY	KYLE	D	18	245.483	3.666	3.422	1.5063	0.858	1.5895	0.9079	49.46	1.99	0.07	0.2444	1.2221	1.4665	28.3721	31.6279
JOKINEN	OLLI	F(C)	79	1068.23	2.078	2.528	-0.606	0.3182	-0.519	0.2981	49.45	-2.39	-3.6	0.674	1.0672	1.7412	28.5576	31.5586
POTI	TOM	D	21	292.233	2.464	2.669	0.2591	0.6336	0.2442	0.8046	49.45	-1.81	-4.71	0.4106	0.8213	1.2319	26.0563	29.5775
GILL	HAL	D	75	1150.88	1.825	2.398	-0.604	0.3548	-0.4902	0.4734	49.42	-3.18	-3.07	0.1043	0.2085	0.3128	30.9886	27.7567
LEBDA	BRETT	D	41	440.767	1.906	3.675	-0.3563	1.3764	-0.4219	1.3069	49.39	2.74	1.98	0.1361	0.2723	0.4084	27.3529	35.2941
KANE	EVANDER	F(LW)	73	1010.17	2.316	3.029	0.2507	0.6455	0.1936	0.7356	49.39	1.62	0.04	0.7128	1.0097	1.7225	27.9348	32.6087
GORGES	JOSH	D	36	579.733	2.07	2.277	0.0111	0.1591	-0.1958	0.5086	49.37	-1.7	-5.39	0	0.5175	0.5175	29.6786	32.1361
SCUDERI	ROB	D	82	1373.27	2.141	2.053	-0.2573	-0.1753	-0.2287	-0.0743	49.35	-3.25	-3.53	0.0874	0.5243	0.6117	31.182	31.182
COBURN	BRAYDON	D	82	1406.07	2.688	2.518	0.1215	0.3749	-0.0644	0.4786	49.32	-0.03	0.26	0.0853	0.4267	0.5121	29.4334	30.1692
ENNIS	TYLER	F(C)	82	1051.65	2.796	2.51	0.3031	0.3122	0.3973	0.3904	49.3	-1.56	-1.53	0.7987	1.1411	1.9398	28.3671	33.4923
FOLIGNO	NICK	F(LW)	82	1093.4	1.756	2.744	-0.1929	0.113	-0.2125	0.1046	49.29	-0.97	-0.83	0.4939	0.7682	1.2621	28.6557	34.6698
KALETA	PATRICK	F(RW)	51	476.417	1.763	2.141	-0.6719	-0.0468	-0.8317	0.0267	49.28	-1.11	-2.97	0.3778	0.5038	0.8816	32.1256	32.6087
RICHARDS	MIKE	F(C)	81	1047.02	2.521	2.292	-0.2524	0.0923	-0.3079	0.1366	49.26	-0.38	0.24	0.8023	1.2607	2.063	33.6966	29.8819
BISSONNETTE	PAUL	F(LW)	48	250.1	1.919	0.48	-0.567	-1.7118	-0.6321	-1.8935	49.25	-0.45	-1.73	0.2399	0	0.2399	23.445	40.6699
KABERLE	TOMAS	D	82	1378.65	2.481	1.871	0.0968	-0.6371	0.3344	-0.6849	49.22	0.83	-0.94	0.1741	0.7399	0.9139	29.8061	30.8562
HUNTER	TRENT	F(RW)	17	187.9	1.277	2.555	-0.8388	-0.1198	-0.1159	-0.6605	49.21	3.19	1.16	0.3193	0.958	1.2773	29.2683	25.3659
WILSON	COLIN	F(C)	82	928.883	2.39	1.679	-0.0085	-0.4269	0.0678	-0.4004	49.21	-0.05	0.09	0.9043	0.9043	1.8086	31.4354	33.3333
VERSTEEG	KRIS	F(RW)	80	1078.9	2.002	2.558	-0.4477	0.1577	-0.4165	0.0266	49.17	1.37	0.42	0.6117	0.8898	1.5015	29.1322	31.7149
PEVERLEY	RICH	F(C)	82	1084.48	1.715	2.545	-0.74	0.1354	-0.7445	0.3586	49.16	-0.95	1.93	0.5533	0.6639	1.2172	35.1075	30.8086
BUTLER	BOBBY	F(RW)	36	462.15	2.467	4.025	0.3779	1.5979	0.6758	2.1853	49.16	-0.62	-0.27	1.1685	0.779	1.9474	30.3704	29.1358
JOVANOVSKI	ED	D	50	786.633	1.831	1.907	-0.7776	-0.2185	-0.7911	-0.2136	49.15	-1.44	-2.38	0.3051	0.3814	0.6865	34.8271	27.0166
STECKEL	DAVID	F(C)	74	727.767	1.237	1.896	-0.7456	-0.3193	-0.9649	-0.113	49.11	-0.91	-3.42	0.3298	0.4122	0.742	36.8493	28.3562
CORVO	JOE	D	81	1355.68	2.036	2.346	-0.6097	-0.1698	-0.5714	-0.2109	49.1	0.18	0.11	0.177	0.3541	0.5311	31.825	30.2413
SCHULTZ	JEFF	D	71	1167.63	2.107	2.158	-0.2254	0.1222	-0.1907	0.2436	49.09	-3.35	-2.45	0.0514	0.2569	0.3083	29.3959	30.4779
DUBINSKY	BRANDON	F(C)	77	1074.62	2.624	2.903	0.3519	1.0289	0.4703	1.1324	49.08	0.32	0.41	0.7817	1.005	1.7867	34.0793	30.5188
CALLAHAN	RYAN	F(RW)	60	786.5	2.594	2.975	0.2934	0.9757	0.2519	1.0895	49.07	0.27	0.55	0.7629	1.1443	1.9072	34.3381	28.9646
STEMPNIAK	LEE	F(RW)	82	1076.58	2.229	1.951	-0.223	-0.1919	-0.2678	-0.1375	49.07	-0.06	-1.68	0.7802	0.836	1.6162	34.2351	25
ROY	DEREK	F(C)	35	461.95	2.987	2.338	0.3018	0.1423	1.1271	0.2651	49.04	-1.95	-3.75	0.9092	1.4287	2.3379	25.7294	38.1963
LEINO	VILLE	F(LW)	81	1075.17	3.181	2.344	-0.0397	0.083	0.6563	0.1604	49.01	1.33	-0.29	0.7813	1.4509	2.2322	20.904	35.2542
ENGELLAND	DERYK	D	63	801.783	1.721	2.02	-0.7364	-0.0424	-0.9418	0.2156	48.99	-4.35	-5.16	0.2245	0.5238	0.7483	28.4058	34.058
RIBEIRO	MIKE	F(C)	82	1164.3	2.886	2.68	0.9634	0.2645	0.9241	0.6495	48.98	2.35	1.45	0.5153	1.7006	2.2159	28.8889	32.2222
CROMBEEN	BJ	F(RW)	80	866.367	1.662	3.116	-0.8155	0.7702	-1.0666	0.8802	48.98	-2.9	-4.31	0.4155	0.4848	0.9003	29.9053	28.8227
CHIMERA	JASON	F(LW)	80	921.983	2.082	2.603	-0.125	0.6549	-0.1713	0.7285	48.97	-2.62	-2.74	0.3905	0.9762	1.3666	29.2383	30.9582
BOUCHARD	PIERRE-MARC	F(C)	59	730.733	2.627	2.792	0.6782	0.5933	0.7746	0.5858	48.96	4.73	5.07	0.739	1.0674	1.8064	33.5526	31.4145
MCARDLE	KENNDAL	F(LW)	11	108.5	0	1.659	-2.0607	-0.6752	-2.2761	-0.6172	48.94	-1.43	-3.2	0	0	0	43.6782	22.9885
MCQUAID	ADAM	D	67	886.4	3.317	1.76	0.8953	-0.2181	0.7387	-0.129	48.94	-1.82	-2.01	0.2031	0.7446	0.9477	33.3732	29.5455
HALL	TAYLOR	F(LW)	65	954.317	2.326	2.766	0.4867	0.0272	0.2186	0.044	48.91	3.16	4.89	0.6287	0.9431	1.5718	27.3284	28.9216
VISNOVSKY	LUBOMIR	D	81	1473.73	3.053	2.402	1.3146	-0.2334	1.7346	0.0489	48.9	7.83	7.52	0.4071	0.8957	1.3028	34.114	27.1663
PARENTEAU	PIERRE	F(RW)	81	1130.82	2.653	2.812	0.8526	0.0977	0.6302	0.0769	48.9	3.54	4.12	0.5306	1.1673	1.6979	28.2502	34.4086
ELLIS	MATT	F(LW)	14	136.033	0	1.764	-2.4324	-0.4465	-3.1223	-0.4967	48.89	-0.92	1.1	0	0	0	28.125	36.7188
CAMMALLERI	MIKE	F(LW)	67	926.85	2.072	1.813	-0.1631	-0.4081	0.021	-0.3488	48.82	-3.45	-3.26	0.5826	0.7121	1.2947	28.1069	30.4297
METHOT	MARC	D	74	1165.1	2.317	2.214	0.3277	-0.4139	0.1176	-0.3829	48.8	-2.27	-3.92	0	0.618	0.618	31.5406	30.629
DREWISKE	DAVIS	D	38	461.217	1.951	2.212	-0.3192	0.1763	-0.6349	-0.1025	48.8	-3.39	-3.11	0	0.5204	0.5204	30.3241	31.713
LEOPOLD	JORDAN	D	71	1200.95	2.148	2.348	-0.6768	0.1903	-0.5637	0.0929	48.78	-2.58	-2.99	0.3997	0.5496	0.9492	28.423	33.6166
HARTNELL	SCOTT	F(LW)	82	1092.38	3.405	2.472	0.694	0.2887	0.9539	0.3575	48.77	0.11	-0.54	0.9887	1.0436	2.0323	29.3522	32.4899
MCLEOD	CODY	F(LW)	71	640.667	1.686	2.248	-0.5899	-0.4784	-0.8205	-0.5719	48.75	1.12	2.18	0.281	0.281	0.5619	30.5155	27.2165
MORROW	BRENDEN	F(LW)	82	1124.77	2.987	2.827	1.1907	0.763	1.0546	0.8496	48.73	0.98	1.07	1.1202	0.9602	2.0804	27.9959	32.0248
REGEHR	ROBYN	D	79	1339.7	2.418	2.508	-0.0469	0.3862	-0.175	0.274	48.73	-4.63	-4.67	0.0448	0.5374	0.5822	30.6011	30.9914
DVORAK	RADEK	F(RW)	66	876.767	1.848	1.848	-0.4141	-0.6753	-0.3705	-0.9779	48.7	-1.49	-3.56	0.4106	0.9581	1.3687	34.0206	26.1598
MOLLER	OSCAR	F(C)	13	155.533	1.929	2.315	-0.3679	0.1596	-0.6643	0.3698	48.69	-2.86	-1.98	0.3858	1.1573	1.5431	34.6154	36.1538
KADRI	NAZEM	F(C)	29	370.133	1.783	1.621	-0.5307	-0.9745	-0.435	-0.5972	48.69	2.08	2.51	0.4863	1.1347	1.621	30.303	32.9966
JOHNSON	JACK	D	82	1409.87	1.958	2.553	-0.6006	0.6587	-0.5211	0.7128	48.66	-4.58	-4.77	0.0851	0.4256	0.5107	32.6087	32.7697
HENDRY	JORDAN	D	37	383.05	1.723	2.036	-0.8342	-0.2054	-0.7894	0.2776	48.65	-3.87	-4.8	0.1566	0	0.1566	27.451	34.3137
WILLIAMS	JASON	F(C)	27	204.317	1.468	2.056	-0.5118	-0.1096	-0.663	-0.3	48.64	0.68	-1.23	0.5873	0.5873	1.1746	21.831	40.8451
SEIDENBERG	DENNIS	D	81	1481.45	2.309	2.349	-0.4205	0.6849	-0.5852	0.7525	48.64	-3.05	-3.38	0.243	0.6075	0.8505	30.9992	28.1668
MOULSON	MATT	F(LW)	82	1156.58	2.386	2.801	0.2436	-0.1204	0.2876	0.0639	48.6	3.97	3.6	0.9857	0.6744	1.6601	29.3785	33.2392
HAVLAT	MARTIN	F(RW)	78	1122.98	2.671	2.939	0.9541	0.9308	1.0307	0.9412	48.59	6.03	5.31	0.9617	1.2823	2.244	33.4045	32.1238
O_BRIEN	SHANE	D	80	1101.6	1.797	1.797	-0.8445	-0.3336	-0.7782	-0.2009	48.57	-0.73	-0.82	0.0545	0.3268	0.3813	35.6492	32.574
BRIERE	DANIEL	F(C)	77	1107.47	3.413	2.275	0.6358	-0.1368	0.9228	-0.0423	48.56	-0.06	-0.91	1.3544	1.2461	2.6005	28.8136	32.3031
JOHNSON	RYAN	F(C)	34	298.15	2.012	2.616	-0.3487	0.4626	-0.5864	0.5371	48.54	-4.63	-4.81	0.2012	0.805	1.0062	49.0066	24.8344
TORRES	RAFFI	F(LW)	80	912.933	2.235	1.972	-0.0764	0.2357	-0.3769	-0.0191	48.53	-1.52	-4.89	0.7229	0.9201	1.6431	41.1072	17.0789
RYAN	BOBBY	F(RW)	82	1291.57	3.252	2.416	1.731	-0.1903	1.7906	0.0352	48.5	6.26	6.33	1.1149	1.3007	2.4157	26.5152	29.3561
MORRISON	BRENDAN	F(C)	66	783.283	2.758	2.145	0.2649	-0.1822	0.3167	-0.1912	48.49	-3.98	-4.03	0.383	1.6852	2.0682	29.3801	30.7278
MCGINN	JAMIE	F(LW)	49	547.933	1.095	1.752	-1.4331	-0.243	-1.3952	-0.7036	48.49	-5.95	-6.11	0.1095	0.5475	0.657	31.6872	25.9259
CRACKNELL	ADAM	F(RW)	24	206.467	2.906	2.615	0.8077	0.16	-0.1242	-0.1674	48.47	-2.19	-2.63	0.8718	1.1624	2.0342	25	36.9318
TYRELL	DANA	F(C)	78	786.5	1.526	1.983	-0.918	-0.5564	-1.164	-0.3404	48.46	-3.32	-4.55	0.4577	0.6103	1.068	29.5213	23.8032
BOYNTON	NICK	D	51	675.6	2.753	2.842	0.3163	0.6946	0.3162	0.7482	48.44	-3.47	-3.64	0.0888	0.6217	0.7105	31.9549	30.8271
SALMELA	ANSSI	D	48	756.933	1.506	2.219	-0.3682	0.0245	-0.4422	0.5335	48.44	-4.81	-6.45	0	0.3171	0.3171	27.3997	35.9511
COLE	ERIK	F(LW)	81	1079.47	2.668	2.779	0.218	0.2859	0.3782	0.4213	48.42	-2.19	-0.88	1.0005	1.1117	2.1122	32.0755	31.5364
ALLEN	BRYAN	D	72	1119.6	2.68	2.894	0.6098	0.5965	0.4262	0.6406	48.42	-2.64	-2.94	0.1608	0.6431	0.8039	35.0663	29.3578
HORCOFF	SHAWN	F(C)	47	640.033	2.062	2.156	-0.0563	-0.7751	-0.1653	-0.4295	48.42	1.61	3.41	0.375	0.9375	1.3124	28.1667	29
WEBER	MIKE	D	58	856.383	2.452	1.892	0.0666	-0.4974	-0.2148	-0.4578	48.42	-1.99	-2.67	0.2102	0.8407	1.0509	31.4399	32.6288
SCHENN	LUKE	D	82	1455.8	2.432	2.514	0.1004	0.2105	0.1402	0.0953	48.42	0.96	1.02	0.2061	0.6594	0.8655	31.0709	31.2971
LILES	JOHN-MICHAEL	D	76	1258.3	2.48	2.67	0.3047	0.0868	0.2874	0.0345	48.41	1.17	2.28	0.1431	1.0014	1.1444	28.5351	33.9543
CALLAHAN	JOE	D	27	392.5	2.14	2.446	0.0712	0.1229	0.7088	0.4291	48.41	-2.86	-3.34	0	0.1529	0.1529	34.104	32.659
SEGUIN	TYLER	F(C)	74	791.883	1.894	1.894	-0.7666	-0.1438	-0.9872	0.0094	48.41	-2.43	-2.97	0.7577	0.6819	1.4396	32.3899	33.1761
HOLOS	JONAS	D	39	554.917	2.162	2.379	-0.0829	-0.3329	-0.009	-0.076	48.4	0.97	1.77	0	0.4325	0.4325	32.1508	29.0466
SIMMONDS	WAYNE	F(RW)	80	977.733	2.025	2.025	-0.114	-0.1659	-0.3849	-0.1482	48.38	-3.81	-4.47	0.7978	0.9819	1.7796	30.0454	30.1587
REESE	DYLAN	D	27	342.833	1.925	3.325	-0.1902	0.607	-0.0963	0.5212	48.38	2.46	0.85	0	1.0501	1.0501	32.3529	31.3725
WESTGARTH	KEVIN	F(RW)	56	303.2	1.583	2.77	-0.4317	0.7155	-0.7462	0.6243	48.37	-2.6	-4	0	0.5937	0.5937	24.9071	32.342
CLIFFORD	KYLE	F(LW)	76	716.6	1.675	2.512	-0.5176	0.5121	-0.7046	0.4875	48.37	-2.83	-3.84	0.5861	0.5861	1.1722	29.6173	32.9451
EBERLE	JORDAN	F(C)	69	952.45	2.079	2.772	0.2369	0.0951	0.2714	0.182	48.36	2.05	4.01	0.7559	1.0709	1.8269	30.5125	28.9631
BOURQUE	RENE	F(RW)	80	1026.18	2.105	2.339	-0.5279	0.068	-0.5584	0.1193	48.34	-4.4	-4.55	1.1109	0.5262	1.6371	29.4421	32.2314
BRADLEY	MATT	F(RW)	60	611.9	1.863	2.157	-0.1098	-0.0743	-0.565	0.1294	48.34	-2	-3.92	0.3922	0.6864	1.0786	31.0225	31.5425
BOYLE	BRIAN	F(C)	82	1035.07	1.855	1.971	-0.4715	-0.1755	-0.6348	-0.2183	48.34	0.06	-1.1	0.8695	0.5797	1.4492	35.5984	23.8337
LEE	BRIAN	D	50	734.45	1.797	2.696	-0.2038	-0.0194	-0.338	-0.0284	48.34	-2.14	-2.24	0	0.2451	0.2451	28.7975	27.5316
TAVARES	JOHN	F(C)	79	1157.87	2.487	2.954	0.4803	0.3184	0.4496	0.2687	48.34	3.12	3.46	0.8291	1.14	1.9691	28.71	34.4326
HAMONIC	TRAVIS	D	62	1011.15	2.492	2.611	0.3225	-0.1555	0.0128	-0.1228	48.32	2.8	3.55	0.178	0.8307	1.0088	32.8	28.2
TOOTOO	JORDIN	F(RW)	54	626.317	2.108	1.437	-0.124	-0.747	-0.1982	-0.4999	48.3	0.06	-0.45	0.6706	0.958	1.6286	30.1811	29.5775
KOSTITSYN	SERGEI	F(LW)	77	951.067	2.965	2.019	0.7158	-0.0785	0.8445	0.0529	48.3	-1.45	-1.26	1.0094	1.0725	2.0819	30.518	28.7162
MCBAIN	JAMIE	D	75	1114.27	2.477	2.908	0.0996	0.5806	0.1098	0.566	48.27	-1.4	-0.7	0.2692	0.6462	0.9154	31.2071	29.735
GAUNCE	CAMERON	D	11	122.05	0.983	2.458	-1.1877	-0.203	-0.488	-1.073	48.26	1.15	4.16	0.4916	0	0.4916	45.5556	17.7778
RYDER	MICHAEL	F(RW)	79	952.633	2.519	2.456	0.0051	0.6005	-0.2628	0.7361	48.25	-3.1	-3.17	0.5668	1.0707	1.6376	30.355	30.355
MIETTINEN	ANTTI	F(RW)	73	904.283	1.659	1.858	-0.3692	-0.4603	-0.4749	-0.7793	48.25	4.3	4.07	0.4645	0.7299	1.1943	29.51	31.9599
MCCORMICK	CODY	F(C)	81	852.15	2.042	1.831	-0.3454	-0.5328	-0.5997	-0.4452	48.24	-2.45	-2.71	0.5633	0.7041	1.2674	30.6233	33.7398
BURNS	BRENT	F(RW)	80	1447.45	2.446	2.529	0.7322	0.1822	0.7558	0.2578	48.22	4.69	4.71	0.3316	0.7047	1.0363	35.0954	25.9912
GILBERT	TOM	D	79	1345.97	2.14	2.987	0.2537	0.5185	0.2319	0.4255	48.22	2.97	2.67	0.0892	0.4904	0.5795	28.0547	28.9389
STAAL	MARC	D	77	1435.62	2.006	2.173	-0.5171	-0.0039	-0.5511	-0.0782	48.21	-0.49	-1.88	0.0418	0.5433	0.5851	31.6482	29.2244
PENNER	DUSTIN	F(RW)	81	1069.63	2.3	2.805	0.2337	0.3086	0.291	0.3271	48.21	0.57	2.18	0.7853	0.9536	1.7389	30.7927	28.4553
ARMSTRONG	COLBY	F(RW)	50	651.65	2.854	2.67	0.7485	0.2301	0.1496	-0.287	48.21	2.06	0.83	0.7366	1.3811	2.1177	32.7957	28.1362
THORNTON	SHAWN	F(LW)	79	781.167	1.997	1.383	-0.5158	-0.6964	-0.8538	-0.5711	48.21	-0.62	-3.04	0.7681	0.6913	1.4594	28.8462	26.9231
TLUSTY	JIRI	F(C)	57	545.417	2.31	2.31	0.139	-0.0638	-0.1068	0.0083	48.21	-0.25	-1.41	0.66	0.66	1.3201	33.0922	27.4864
BODIE	TROY	F(RW)	59	376.817	1.115	2.229	-1.0353	-0.1711	-1.2275	-0.4184	48.21	0.08	0.44	0.1592	0.4777	0.6369	35.3952	27.8351
BEAUCHEMIN	FRANCOIS	D	81	1425.98	2.146	2.609	-0.0542	0.2595	-0.1402	0.0179	48.18	1.92	-0.03	0.1262	0.4208	0.547	28.8727	29.7648
MUZZIN	JAKE	D	11	132.617	0.905	1.81	-1.4321	-0.3213	-2.5478	-0.1632	48.11	-2.76	-1.74	0	0.4524	0.4524	27.907	32.5581
GAGNER	SAM	F(C)	68	924.3	2.661	3.635	0.8817	1.2457	0.7397	1.2803	48.09	1.62	3.19	0.5193	1.2983	1.8176	31.2343	30.7305
PRUST	BRANDON	F(LW)	82	952.05	1.828	2.08	-0.4773	0.0802	-0.6528	-0.0672	48.08	-0.58	-1.4	0.5042	0.7563	1.2604	33.2188	23.9404
DORSETT	DEREK	F(RW)	76	868.233	1.382	2.557	-0.7011	0.1186	-1.0385	0.0678	48.08	-1.24	-3.76	0.2764	0.6911	0.9675	32.254	22.7895
KOIVU	MIKKO	F(C)	71	959.483	2.189	1.876	0.6353	-0.4055	0.2711	-0.553	48.06	4.88	3.95	0.3752	1.5633	1.9385	30.1075	31.0753
BALLARD	KEITH	D	65	881.067	2.111	1.566	-0.4358	-0.5525	-0.6685	-0.2587	48.02	-4.4	-5.68	0.1362	0.3405	0.4767	33.9921	26.7457
LYDMAN	TONI	D	78	1304.13	3.036	2.024	1.0801	-0.923	1.4361	-0.4652	47.99	3.86	5.52	0.138	0.6441	0.7821	34.0374	26.5638
SVATOS	MAREK	F(RW)	28	294.683	2.443	2.24	0.4023	-0.0803	0.2884	-0.0286	47.96	-2.24	-0.41	0.8144	0.8144	1.6289	20.8178	36.0595
BOLLAND	DAVE	F(C)	61	782.117	2.608	1.918	0.3511	-0.4124	-0.0906	-0.2802	47.96	-4.49	-6.15	0.7671	0.9973	1.7644	39.3902	20.4878
PRUCHA	PETR	F(RW)	11	119.133	1.007	1.511	-1.4322	-0.5474	-1.4451	-0.9415	47.94	-2.65	-0.24	0	0.5036	0.5036	29.9065	31.7757
GABORIK	MARIAN	F(RW)	62	840.933	2.711	1.926	0.4163	-0.2449	0.4283	-0.4143	47.92	-1.55	-1.88	0.9989	1.2129	2.2118	22.1127	38.169
PAILLE	DANIEL	F(LW)	43	427.3	2.247	1.966	-0.0319	0.1383	-0.5728	-0.1307	47.9	-1.49	-5.23	0.7021	0.9829	1.685	30.9309	24.024
STILLMAN	CORY	F(LW)	65	852.65	2.744	2.252	0.5637	-0.1877	0.5074	-0.3125	47.9	-2.17	-4.14	0.6333	1.1963	1.8296	34.0659	29.6703
GETZLAF	RYAN	F(C)	67	1114.32	2.961	2.369	0.6358	-0.3577	1.3826	-0.0438	47.86	3.74	4.99	0.4308	1.723	2.1538	32.1318	27.1885
MORRIS	DEREK	D	77	1299.03	2.032	1.94	-0.8202	-0.2951	-0.6917	-0.0577	47.82	-4.48	-4.27	0.1848	0.3695	0.5543	32.1328	32.0621
STUART	MARK	D	54	719.017	2.086	2.337	-0.2771	0.1763	-0.2779	0.2023	47.82	-2.13	-4.11	0.1669	0.3338	0.5007	29.5752	30.719
VANDERMEER	JIM	D	62	920.483	1.955	2.868	0.0158	0.3121	0.3207	0.5101	47.76	1.66	2.47	0.1304	0.5866	0.717	31.6537	30.1034
HAINSEY	RON	D	82	1234.83	2.284	2.235	0.2283	-0.425	0.2435	-0.4329	47.74	-0.05	-1.4	0.0486	0.5345	0.5831	32.1648	28.922
ALFREDSSON	DANIEL	F(RW)	54	720.2	1.916	3.249	-0.0658	0.6964	0.1888	0.6093	47.73	-1.51	-4.16	0.4999	0.8331	1.333	27.8195	30.9774
GUNNARSSON	CARL	D	68	931.367	2.319	2.512	-0.0611	0.0546	-0.1465	0.101	47.65	0.11	0.12	0.1933	0.7731	0.9663	35.2185	30.9769
BERNIER	STEVE	F(RW)	68	720.717	1.582	2.664	-0.6878	0.1448	-0.6996	0.1964	47.64	-3.23	-3.81	0.1665	0.8325	0.999	29.9145	33.6752
GORDON	BOYD	F(C)	60	623.717	1.539	2.309	-0.6196	0.116	-0.8082	0.3661	47.63	-3.25	-3.92	0.1924	0.5772	0.7696	39.5312	28.5938
HALPERN	JEFF	F(C)	72	720.233	2.666	2.166	0.7749	0.084	0.7895	-0.0346	47.59	-4.23	-5.34	0.8331	1.1663	1.9994	35.6623	28.821
ERIKSSON	LOUI	F(LW)	79	1181	2.54	1.931	0.1172	-0.6601	0.5712	-0.3788	47.59	-1.88	-0.33	0.6097	1.4225	2.0322	29.6112	35.3938
ASHAM	ARRON	F(RW)	44	418.25	2.008	2.152	-0.2123	0.1026	-0.4948	0.0659	47.59	-4.95	-5.09	0.7173	0.8607	1.578	24.93	34.7339
RICHARDS	BRAD	F(C)	72	1075.8	2.956	2.064	1.107	-0.2423	1.0125	-0.2526	47.58	-1.93	-0.65	1.1154	1.3943	2.5098	31.7907	35.4125
LUNDIN	MIKE	D	69	1112.7	2.48	2.48	0.1162	0.1017	0.0386	0.1268	47.56	-5.37	-6.62	0.0539	0.5392	0.5932	31.9227	22.8151
PAAJARVI	MAGNUS	F(LW)	80	1039.45	1.905	2.771	0.0039	0.0258	-0.0574	0.238	47.56	1.67	1.33	0.5772	0.7504	1.3276	31.4149	32.3741
FEDOTENKO	RUSLAN	F(LW)	66	834.05	2.158	1.87	0.0096	-0.414	-0.3856	-0.1964	47.49	-1.81	-0.58	0.5755	0.7194	1.2949	33.3778	23.3645
EMINGER	STEVE	D	65	892.45	2.017	2.353	-0.3781	0.3382	-0.4333	0.4319	47.48	-2.23	-1.18	0.1345	0.1345	0.2689	30.014	32.3983
BRODZIAK	KYLE	F(C)	80	980.6	2.325	2.57	0.3597	0.3325	0.4971	0.3719	47.46	3.48	2.98	0.6731	0.979	1.652	38.2048	27.0426
GROSSMANN	NICKLAS	D	59	880.75	2.384	2.044	0.0887	-0.3744	-0.0095	-0.219	47.43	-1.56	-0.28	0.0681	0.6131	0.6812	36.3006	26.0116
STOA	RYAN	F(C)	25	287.517	1.669	2.713	-0.6488	0.0294	-0.0008	-0.1601	47.42	0.14	0.66	0.2087	0	0.2087	30.6513	29.5019
JOHANSSON	MARCUS	F(C)	69	832.283	2.451	2.091	0.2692	0.0258	0.3988	0.0137	47.31	-4.94	-4.83	0.7209	0.793	1.5139	23.9011	33.7912
FLEISCHMANN	TOMAS	F(LW)	44	575.583	2.606	2.606	0.2566	0.2896	0.2541	0.1325	47.3	-1.89	-2.55	0.7297	1.2509	1.9806	27.563	32.605
SPURGEON	JARED	D	53	681.4	1.409	1.761	-0.6726	-0.7009	-0.8436	-0.7564	47.25	2.68	2.57	0.0881	0.3522	0.4403	30.3665	35.2531
SMID	LADISLAV	D	78	1246.68	1.925	2.695	-0.0002	-0.0112	-0.0865	0.013	47.19	0.68	1.26	0	0.4331	0.4331	30.364	28.3525
PHANEUF	DION	D	66	1201.05	2.398	2.298	0.0984	-0.225	-0.2484	-0.2192	47.18	-0.32	-0.72	0.1998	0.5995	0.7993	30.708	29.3805
DUCHENE	MATT	F(C)	80	1191.07	3.023	2.771	1.0384	0.0704	1.0734	0.1405	47.16	-0.02	-0.14	1.0075	1.2594	2.2669	27.945	32.5881
DALEY	TREVOR	D	82	1431.67	2.263	2.137	-0.1138	-0.3185	0.0286	-0.1479	47.13	-1.08	-1.42	0.2095	0.6286	0.8382	30.1536	33.1447
ADAMS	CRAIG	F(RW)	80	710.533	1.267	2.28	-1.1289	0.2953	-1.3088	0.2768	47.11	-5.58	-7.01	0.0844	0.5911	0.6755	31.7434	33.3882
COGLIANO	ANDREW	F(C)	82	1065.4	1.746	2.703	-0.253	0.0311	-0.2723	0.0198	47.08	1.07	0.99	0.5069	0.8448	1.3516	29.7895	27.4737
HANDZUS	MICHAL	F(C)	82	959.267	1.876	2.064	-0.384	-0.1055	-0.5481	-0.0496	47.04	-5.92	-6.07	0.5004	0.688	1.1884	36.8809	29.0832
MCCLEMENT	JAY	F(C)	80	1051.68	1.826	3.081	-0.456	0.6528	-0.4015	0.7874	47.02	-4.04	-4.86	0.3423	0.6846	1.0269	39.5722	25.7754
PAHLSSON	SAMUEL	F(C)	82	976.667	1.229	2.396	-1.0325	-0.1163	-1.3012	-0.1554	47.01	-1.8	-5.09	0.3072	0.6143	0.9215	37.5258	19.5876
PYATT	TAYLOR	F(LW)	76	985.233	2.436	1.888	0.0461	-0.319	-0.0094	-0.2114	46.98	-3.38	-4.27	0.9135	0.6699	1.5834	35.992	23.2303
SCHULTZ	NICK	D	74	1203.37	2.393	2.443	0.5335	0.0524	0.5897	0.2417	46.95	1.58	2.96	0.1496	0.5983	0.7479	35.1913	25.624
PHILLIPS	CHRIS	D	82	1384.98	1.56	3.033	-0.6151	0.4666	-0.5435	0.5668	46.92	-4.47	-4.6	0.0433	0.3033	0.3466	30.3471	29.2978
BOZAK	TYLER	F(C)	82	1125.62	1.919	3.145	-0.5295	0.8735	-0.6045	0.9788	46.91	0.01	-1.28	0.4264	0.5863	1.0128	31.5361	34.0793
HEJDUK	MILAN	F(RW)	71	983.017	2.319	2.808	-0.1894	0.1501	0.1362	0.2136	46.88	-0.4	-1.48	0.6104	1.0987	1.709	30.4303	32.9918
WOYWITKA	JEFF	D	63	1031.63	2.036	1.745	-0.3945	-0.8237	-0.1247	-0.6346	46.87	-1.7	-1.65	0.0582	0.4071	0.4653	28.491	33.8964
ANTROPOV	NIK	F(C)	76	965.617	2.051	2.672	-0.0756	0.1844	-0.1482	0.2713	46.86	-1.84	-3.05	0.6835	0.8078	1.4913	31.9347	30.4196
BICKELL	BRYAN	F(LW)	78	988.133	2.732	2.247	0.6838	0.1218	0.2188	0.1197	46.86	-6.97	-7.94	0.9108	1.0322	1.9431	31.4978	25.6608
O_BYRNE	RYAN	D	67	1125.77	1.972	2.345	-0.3863	-0.4047	-0.4353	-0.7374	46.82	-1.18	-0.27	0	0.533	0.533	34.8768	26.601
STEWART	ANTHONY	F(RW)	80	1018.12	2.416	2.947	0.3909	0.5115	0.442	0.6076	46.81	-2.82	-2.3	0.4715	1.1197	1.5912	26.6738	32.3061
MAIR	ADAM	F(C)	65	550.917	0.653	2.396	-1.0414	0.3033	-1.1447	0.0607	46.8	-4.62	-7.06	0.1089	0.3267	0.4356	27.7372	28.7105
PERRY	COREY	F(RW)	82	1315.07	2.783	2.646	0.177	0.1281	1.0941	0.3864	46.75	2.23	3.66	1.095	1.1406	2.2356	31.5179	27.5
GIRARDI	DAN	D	80	1437.6	2.129	2.421	-0.2335	0.4099	-0.3303	0.5111	46.74	-3.53	-3.7	0.0835	0.7095	0.793	32.463	28.9344
PORTER	KEVIN	F(C)	74	850.733	2.68	3.385	0.5262	0.9483	0.6791	0.8842	46.71	-1.06	-0.54	0.8463	0.6347	1.4811	35.9146	28.5714
MORRISONN	SHAONE	D	62	846.567	1.984	2.41	-0.6172	0.2459	-0.6429	0.2155	46.68	-4.49	-4.43	0	0.2835	0.2835	31.5855	32.3346
KESSEL	PHIL	F(C)	82	1211.23	2.328	2.972	0.2262	0.5336	-0.0246	0.7578	46.68	-0.92	-1.69	0.8917	0.9412	1.8328	32.1984	32.7821
STASTNY	PAUL	F(C)	74	1078.73	2.559	2.503	0.3046	-0.2041	0.4457	-0.1885	46.67	-1.21	-0.22	0.7787	0.9456	1.7242	30.9205	31.9035
GRIER	MIKE	F(RW)	73	824.467	1.892	2.11	-0.5259	-0.1856	-0.7982	-0.1161	46.65	-4.02	-4.98	0.3639	0.8005	1.1644	32.6271	26.6949
ALBERTS	ANDREW	D	42	552.05	2.174	2.391	-0.3106	0.4891	-0.7695	0.3568	46.65	-5.16	-6.52	0.1087	0.6521	0.7608	34.009	23.8739
OHLUND	MATTIAS	D	72	1083.1	2.216	2.659	-0.2362	0.3756	-0.3371	0.4823	46.62	-6.75	-7.01	0	0.1662	0.1662	32.712	21.9944
PROSPAL	VACLAV	F(LW)	29	341.6	2.635	1.932	0.1287	-0.2067	0.3799	-0.2634	46.61	-2.57	-3.97	1.2295	1.0539	2.2834	21.3793	43.1034
BOGOSIAN	ZACH	D	71	1231.37	1.608	2.777	-0.6208	0.42	-0.9158	0.3923	46.6	-2.67	-4.2	0.1462	0.3411	0.4873	31.9444	28.7963
COMEAU	BLAKE	F(LW)	77	1015.97	2.126	2.835	0.16	0.0588	0.098	0.1464	46.59	1.21	0.78	0.9449	0.8859	1.8308	35.7831	26.2651
HEMSKY	ALES	F(RW)	47	626.583	2.777	2.968	0.8163	0.2684	0.8203	-0.0448	46.58	-0.81	1.46	0.9576	1.3406	2.2982	26.979	29.5638
BOYCHUK	ZACH	F(LW)	23	227.883	2.106	2.633	-0.1597	0.1627	-0.1678	-0.0813	46.56	-2.58	-2.15	0.7899	0.7899	1.5798	37.3913	29.5652
GLEASON	TIM	D	81	1320.38	2.136	2.318	-0.3809	-0.1433	-0.4083	-0.2515	46.55	-4.35	-3.88	0.0909	0.4999	0.5907	32.4655	28.6371
DRURY	CHRIS	F(C)	24	228.517	1.838	1.838	-0.2988	-0.1471	-0.6277	-0.3033	46.54	-3.06	-4.37	0.2626	1.0503	1.3128	48.9712	25.5144
GEOFFRION	BLAKE	F(C)	20	162.55	3.322	1.846	0.9786	-0.0598	0.602	0.1547	46.54	-1.94	-0.51	2.2147	0.7382	2.9529	28.4553	39.8374
BROOKBANK	SHELDON	D	40	441.617	0.951	2.31	-0.8067	0.02	-1.2457	-0.3518	46.52	2.91	1.25	0	0	0	23.0978	37.2283
CAMPBELL	GREGORY	F(C)	80	895.267	1.877	1.608	-0.8441	-0.2955	-0.9742	-0.3259	46.5	-4.19	-5.08	0.4691	0.8042	1.2734	34.4473	24.6787
MAYERS	JAMAL	F(RW)	78	599.55	1.801	1.601	-0.4341	-0.6786	-0.7341	-0.4195	46.46	-6.12	-8.53	0.3002	1.1008	1.4011	27.8719	34.4633
MICHALEK	MILAN	F(LW)	66	862.317	2.087	2.922	0.1236	0.2296	0.1561	0.2131	46.45	-4.11	-4.78	0.6958	0.6958	1.3916	26.2794	29.3223
DWYER	PATRICK	F(RW)	79	807.4	1.784	2.229	-0.6915	-0.1534	-0.711	-0.3497	46.43	-3.02	-3.4	0.5202	0.6688	1.189	32.2709	28.4197
ODUYA	JOHNNY	D	82	1315.47	1.46	2.463	-0.8687	-0.1021	-0.9908	-0.103	46.42	-2.73	-3.4	0.0912	0.4105	0.5017	32.2148	28.2838
BURMISTROV	ALEXANDER	F(C)	74	845.733	1.845	2.483	-0.2001	-0.0083	-0.4515	-0.0136	46.42	-1.71	-1.5	0.4257	0.7804	1.2061	26.7341	34.104
HILLEN	JACK	D	64	981.733	2.628	2.75	0.5608	-0.0031	0.7048	0.0758	46.36	0.15	-0.53	0.2445	0.7945	1.039	34.62	29.5537
BEAGLE	JAY	F(C)	31	281.9	1.49	1.916	-0.6625	-0.2531	-0.998	0.3924	46.34	-4.76	-3.73	0.4257	0.2128	0.6385	36.7816	27.2031
SCANDELLA	MARCO	D	20	271.15	1.549	4.426	-0.4802	2.2573	-0.1099	2.6794	46.33	0.89	0.45	0	0.2213	0.2213	31.2775	37.8855
REDDOX	LIAM	F(LW)	44	488.767	1.35	2.455	-0.4786	-0.2745	-0.6429	-0.3354	46.32	0.72	-2.87	0.1228	0.9821	1.1048	27.6498	31.3364
SEGAL	BRANDON	F(RW)	46	365.4	2.299	2.135	0.3003	-0.1046	0.0921	0.1995	46.28	-1.06	-2.19	0.821	0.821	1.642	31.9355	33.871
SCHREMP	ROB	F(C)	63	745.75	1.69	3.138	-0.3911	0.5378	-0.5921	0.299	46.24	0.03	-2.18	0.6436	0.7241	1.3678	36.8782	28.1304
FOSTER	KURTIS	D	74	952.633	1.764	2.393	-0.2345	-0.3922	-0.3037	-0.3792	46.21	-0.1	0.62	0.1889	0.3149	0.5039	29.562	33.3333
NIEDERMAYER	ROB	F(C)	71	813.817	2.064	2.728	-0.2004	0.7055	-0.7997	0.5739	46.2	-4.69	-5.47	0.3686	1.0322	1.4008	30.8116	29.7111
HUNWICK	MATT	D	73	1042.52	1.842	2.36	-0.5949	-0.0924	-0.3563	-0.0881	46.17	-2.4	-1.43	0.0576	0.518	0.5755	31.9475	31.8381
LAPIERRE	MAXIM	F(C)	78	827.583	1.595	2.32	-0.5089	0.1917	-0.7866	0.2817	46.15	-2.99	-6.73	0.435	0.435	0.87	32.1145	27.8219
MITCHELL	JOHN	F(C)	23	253.017	0.949	2.609	-1.2275	0.1713	-0.8557	0.0103	46.14	-0.88	-4.6	0.2371	0.2371	0.4743	27.4611	37.3057
BOULTON	ERIC	F(LW)	69	608.633	1.972	1.873	-0.1755	-0.8167	-0.2752	-0.7519	46.12	-1.15	-3.15	0.5915	0.3943	0.9858	30.6422	30.8257
PELLEY	RODNEY	F(C)	74	745.133	1.047	1.852	-0.4731	-0.482	-0.8949	-0.5804	46.1	-5.89	-7.45	0.161	0.4831	0.6442	29.4702	28.9735
BRUNETTE	ANDREW	F(LW)	82	1095.28	1.753	1.808	-0.4326	-0.6262	-0.2898	-0.6963	46.09	0.55	1.17	0.4382	0.8765	1.3147	29.8395	31.3503
MODIN	FREDRIK	F(LW)	40	393.6	2.134	3.506	0.1015	1.1306	-0.3141	0.9355	46.09	-2	0.42	0.9146	0.4573	1.372	29.8551	32.7536
CLUTTERBUCK	CAL	F(RW)	76	893.5	2.216	2.283	0.3504	-0.0365	0.2189	0.0591	46.08	1.87	1.24	0.9401	0.7387	1.6788	36.1985	23.6077
SUTTER	BRANDON	F(C)	81	1044.53	2.298	1.838	0.0637	-0.8089	-0.1413	-0.8917	46.06	-4.05	-4.03	0.6893	0.6319	1.3212	33.2075	25.6604
OTT	STEVE	F(C)	82	993.767	1.872	1.992	-0.3341	-0.2848	-0.5062	-0.3212	46.03	-2.59	-2.67	0.4226	0.5434	0.966	49.5094	22.5691
EAGER	BEN	F(LW)	68	703.817	1.961	1.62	-0.1936	-0.7661	-0.6588	-0.5086	46.03	-4.29	-5.49	0.5967	0.7672	1.364	29.5681	29.402
BLAKE	JASON	F(LW)	76	995.783	2.169	2.531	0.1004	0.1475	0.201	0.1408	46	4.02	2.96	0.7833	0.723	1.5064	28.468	31.0012
JONES	DAVID	F(RW)	77	1012.67	2.607	2.429	0.3413	-0.2909	0.4849	-0.3618	45.96	-2.09	-1.89	1.0665	0.8295	1.896	29.4118	29.981
SESTITO	TIM	F(C)	36	355.1	0.507	1.521	-1.1257	-0.772	-2.0699	-1.0561	45.94	-5.1	-7.09	0	0.3379	0.3379	27.2388	27.9851
THORBURN	CHRIS	F(RW)	82	917.1	1.832	2.094	-0.2471	-0.4939	-0.3726	-0.5719	45.93	-2.06	-3.57	0.3925	0.5234	0.9159	31.4773	27.6136
BOUILLON	FRANCIS	D	44	733.667	2.699	2.781	0.5208	0.9146	0.6429	1.1269	45.91	-3.82	-5.75	0.0818	0.5725	0.6542	36.0294	27.0588
SPALING	NICK	F(C)	74	804.483	1.268	2.312	-1.1099	0.4048	-1.3383	0.3463	45.9	-3.27	-4.18	0.4475	0.3729	0.8204	37.7358	29.0276
MOTTAU	MIKE	D	20	308.517	0.778	3.306	-1.425	0.7349	-0.6715	0.5108	45.89	-0.69	-1.26	0	0.1945	0.1945	32.4841	30.2548
MOEN	TRAVIS	F(LW)	79	842.917	1.708	1.993	-0.4219	-0.1829	-0.5826	-0.148	45.85	-6.51	-7	0.3559	0.7118	1.0677	29.8103	32.7913
KOMISAREK	MIKE	D	75	885.883	2.235	2.912	-0.0584	0.5861	-0.1227	0.5545	45.85	-2.32	-2.76	0.0677	0.6096	0.6773	36.7376	26.5248
MARTINEK	RADEK	D	64	1076.03	2.119	2.509	-0.009	-0.2863	-0.1927	-0.4536	45.84	-0.28	-2.41	0.1115	0.6134	0.7249	33.7796	27.0855
SLATER	JIM	F(C)	36	336.067	3.214	2.5	1.4155	0.0762	1.1613	0.4035	45.78	-1.41	-0.38	0.8927	1.2498	2.1424	35.4037	26.7081
MACDONALD	ANDREW	D	60	1005.67	2.565	2.446	0.5429	-0.4544	0.2677	-0.2179	45.76	-1.8	0.38	0.1193	0.4176	0.537	34.2708	26.9792
DUPUIS	PHILIPPE	F(C)	74	545.783	2.199	2.858	0.0273	0.2838	-0.0915	0.2205	45.75	-2.51	-1.73	0.5497	1.0993	1.649	35.2357	25.8065
LATENDRESSE	GUILLAUME	F(LW)	11	117.883	2.545	1.018	0.5383	-1.4564	1.3838	-1.9678	45.71	0.94	-0.4	1.018	1.018	2.0359	36.0825	34.0206
POWE	DARROLL	F(C)	81	709.717	1.775	2.536	-1.0148	0.4436	-1.1738	0.4041	45.71	-3.02	-4.07	0.2536	0.7609	1.0145	35.0415	21.3296
O_DONNELL	SEAN	D	81	1104.87	2.281	2.227	-0.6	0.0207	-0.6617	0.0197	45.67	-4.74	-4.85	0.0543	0.8689	0.9232	32.5413	25.6198
BAILEY	JOSH	F(C)	70	868.417	1.865	2.764	-0.3575	0.0516	-0.4049	0.014	45.64	-0.7	-0.69	0.4145	0.6909	1.1055	35.2538	26.4746
PISANI	FERNANDO	F(RW)	60	644.883	1.861	1.582	-0.6745	-0.7865	-0.767	-0.648	45.62	-7.31	-9.04	0.5582	0.8374	1.3956	38.6139	21.6172
WILSON	RYAN	D	67	1066	2.308	2.871	0.0976	0.3258	0.0453	0.2311	45.6	-2.64	-2.86	0.0563	0.6754	0.7317	33.2298	25.0518
WINCHESTER	BRAD	F(LW)	76	701.45	1.625	2.908	-0.6167	0.4636	-0.7711	0.7221	45.57	-4.07	-5.53	0.5988	0.4277	1.0264	29.2845	28.9517
PETERSEN	TOBY	F(C)	60	491.017	0.978	2.077	-1.1168	-0.1885	-1.5626	-0.0176	45.56	-2.48	-3.06	0	0.4888	0.4888	32.8704	27.7778
KATIC	MARK	D	11	146.2	1.231	3.283	-0.9851	0.6253	-2.2884	0.7692	45.53	-0.79	-2.72	0	0.4104	0.4104	31.0078	31.0078
O_SULLIVAN	PATRICK	F(C)	31	315.85	1.9	2.09	-0.1528	-0.3354	-0.3268	-0.4019	45.49	-0.45	-1.63	0.3799	0.5699	0.9498	33.9695	29.3893
KORPIKOSKI	LAURI	F(LW)	79	876.283	2.739	2.054	0.425	0.0537	0.3699	0.0448	45.47	-6.13	-6.23	0.8901	1.0955	1.9857	34.6154	29.7767
CHIPCHURA	KYLE	F(C)	40	281.217	1.28	1.067	-0.1935	-1.3396	-0.988	-1.3936	45.45	2.46	0.33	0	0.4267	0.4267	22.0217	39.7112
BENOIT	ANDRE	D	8	112.583	1.599	2.132	-0.3073	-0.4622	-0.1166	-0.564	45.41	-5.62	-0.74	0	0	0	33.8583	26.7717
KLESLA	ROSTISLAV	D	61	919.733	2.479	2.479	0.4244	0.1292	0.452	0.452	45.4	-5.88	-6.24	0.1957	0.3262	0.5219	34.9558	29.5354
SKRASTINS	KARLIS	D	74	1047.23	2.063	2.406	-0.1205	0.2407	-0.3567	0.1908	45.36	-3.83	-3.77	0.1719	0.2292	0.4011	34.8786	29.9117
MALHOTRA	MANNY	F(C)	72	867.967	1.936	1.728	-0.7315	-0.2157	-0.8833	-0.4884	45.33	-8.23	-9.01	0.4839	0.6913	1.1752	47.1215	15.032
VANDEVELDE	CHRIS	F(C)	12	163.533	1.101	2.935	-0.6171	0.3851	0.3159	0.7378	45.32	-1.63	-6.66	0	0.7338	0.7338	32.8	33.6
KLEIN	KEVIN	D	81	1349.63	2.49	2.045	0.2254	-0.0604	0.1869	0.1741	45.31	-4.68	-5.76	0.0889	0.6224	0.7113	34.5607	28.2845
FIDDLER	VERNON	F(LW)	71	851.833	2.043	1.902	-0.5462	-0.1937	-0.6355	-0.0043	45.27	-5.76	-6.7	0.2817	0.8452	1.127	38.558	22.466
MIKKELSON	BRENDAN	D	24	297.783	1.612	2.821	-0.8981	0.6152	-0.911	0.5344	45.13	-5.78	-4.03	0	0.403	0.403	28.2353	29.4118
FISHER	MIKE	F(C)	82	1133.95	1.905	2.381	-0.2895	-0.153	-0.1142	-0.0891	45.07	-5.71	-6.76	0.7408	0.3175	1.0582	31.1817	30.8838
WEIGHT	DOUG	F(C)	18	219.25	1.916	1.916	0.002	-0.7779	0.8785	-1.507	45.06	-0.27	-1.85	0.2737	0.821	1.0946	31.9018	30.6748
SMITHSON	JERRED	F(RW)	82	955.333	1.445	1.947	-0.9185	-0.1229	-1.1838	-0.0497	45.02	-4.68	-5.33	0.314	0.4396	0.7537	46.884	23.3941
CLARK	CHRIS	F(RW)	53	615.467	1.462	2.047	-0.5329	-0.5728	-1.2364	-0.5857	45.01	-5.31	-6.58	0.195	0.8774	1.0724	34.662	22.7036
SELANNE	TEEMU	F(RW)	73	991.4	2.542	2.36	0.8518	-0.2542	0.6147	0.0132	44.92	1.72	0.98	0.6657	1.513	2.1787	34.5638	26.1745
BURISH	ADAM	F(RW)	63	743.65	1.856	1.856	-0.3719	-0.4852	-0.8067	-0.4144	44.88	-3.46	-2.54	0.5648	0.4841	1.0489	46.201	21.5686
TANGRADI	ERIC	F(LW)	15	142.233	1.687	2.953	-0.5137	0.8618	-0.3413	0.9243	44.86	-7.91	-7.61	0.4218	0.8437	1.2655	33.3333	36.9369
FISTRIC	MARK	D	57	726.95	2.228	3.136	-0.0011	1.0712	0.1215	1.2181	44.74	-4.12	-5.25	0.1651	0.1651	0.3301	30.9836	30.8197
SLOAN	TYLER	D	32	383.017	1.41	2.663	-0.8212	0.6282	-1.2214	0.558	44.71	-6.66	-7.81	0.1567	0.6266	0.7833	30.6818	33.2386
CHRISTENSEN	ERIK	F(C)	63	631.35	2.661	2.091	0.4569	-0.0081	0.3214	-0.0409	44.64	-5.06	-4.96	0.6652	1.2354	1.9007	29.0657	32.526
CARCILLO	DAN	F(LW)	57	431.367	0.974	2.921	-1.6171	0.7172	-1.933	1.1552	44.53	-3.17	-3.69	0.5564	0.2782	0.8346	31.5166	22.0379
SJOSTROM	FREDRIK	F(LW)	66	614.233	1.172	1.856	-1.0805	-0.6591	-1.4009	-0.7417	44.44	-1.69	-4.33	0.1954	0.1954	0.3907	33.2068	28.6528
NICHOL	SCOTT	F(C)	56	436.633	1.786	2.061	-0.3566	-0.0579	-0.3004	0.0843	44.37	-8.19	-9.97	0.5497	0.4122	0.9619	38.5321	25.2294
CARON	JORDAN	F(RW)	23	237.383	2.528	1.769	-0.0815	-0.2185	-0.153	-0.1144	44.34	-6.86	-1.48	0.7583	1.011	1.7693	32.1101	31.1927
GERVAIS	BRUNO	D	53	721.067	1.498	2.746	-0.8919	-0.057	-0.8068	0.0007	44.24	-2.57	-2.37	0	0.4993	0.4993	35.861	28.278
COLLITON	JEREMY	F(C)	15	150.65	1.195	3.186	-0.9088	0.3842	-0.9922	-0.0423	44.24	-0.8	-5.18	0	0.3983	0.3983	34.7561	26.8293
WHITNEY	RYAN	D	35	590.25	2.948	1.83	1.1331	-1.0764	1.4348	-1.2547	44.2	-2.69	0.06	0	1.5248	1.5248	27.5862	31.6092
PECKHAM	THEO	D	71	1102.07	1.906	2.613	-0.0571	-0.1162	-0.2425	-0.1329	44.15	-3.47	-3.14	0.1633	0.3811	0.5444	30.793	27.2915
ADAM	LUKE	F(C)	19	179.733	1.335	2.671	-1.1404	0.433	-0.6448	0.5183	43.9	-6.26	-5.85	1.0015	0	1.0015	30.2013	33.557
OLVER	MARK	F(C)	18	186.4	2.897	3.219	0.7113	0.5956	1.0541	0.8494	43.87	-3.83	-5.31	0.6438	2.2532	2.897	28.3951	30.8642
BONINO	NICK	F(C)	26	236.6	0.761	1.775	-0.9746	-0.6614	-1.539	-0.1615	43.86	1.77	0.17	0	0	0	22.9814	36.0248
CHORNEY	TAYLOR	D	12	155.1	1.547	3.095	-0.3272	0.4451	-0.7992	0.7482	43.79	-2.72	-5.5	0	0.3868	0.3868	32.3308	30.8271
PARROS	GEORGE	F(RW)	78	495.2	0.606	1.09	-1.1179	-1.4584	-1.5991	-1.4756	43.75	0.3	-0.7	0.3635	0.1212	0.4847	20.4348	36.5217
CULLEN	MATT	F(C)	78	941.017	1.977	2.423	-0.0063	0.117	-0.0406	0.0954	43.72	-2.06	-2.29	0.1913	0.7014	0.8927	40.1816	27.3553
BLUM	JONATHON	D	23	350.733	3.764	2.053	1.6107	0.0711	1.9171	0.5141	43.66	-4.82	-4.94	0.3421	0.8554	1.1975	30.3797	30.3797
ZIDLICKY	MAREK	D	46	701.567	1.882	2.395	-0.0725	0.1567	-0.3043	0.461	43.65	-1.31	-1.71	0.3421	0.7697	1.1118	33.2263	27.7689
CORMIER	PATRICE	F(C)	21	194.567	0.925	1.85	-1.1178	-0.625	-1.0611	-1.313	43.61	-4.75	-3.09	0.3084	0.3084	0.6168	34.3558	27.6074
JANSSEN	CAM	F(RW)	54	261.733	1.375	2.751	-1.0062	0.164	-1.3594	0.2244	43.6	-7.71	-8.65	0.2292	0.6877	0.917	14.6919	42.654
HALISCHUK	MATT	F(RW)	27	266.15	3.156	2.029	1.1254	0.034	0.7893	-0.0493	43.5	-4.88	-5.35	0.9017	1.8035	2.7052	27.6923	38.9744
DAWES	NIGEL	F(LW)	13	122.683	0.978	3.913	-1.0507	1.5103	-1.6146	1.6901	43.48	-4.7	0.46	0	0.4891	0.4891	35.4839	32.2581
FOOTE	ADAM	D	47	679.367	2.12	3.179	-0.2729	0.6655	-0.1839	0.7965	43.46	-5.33	-4.74	0	0.6182	0.6182	35.6551	24.7098
CRABB	JOEY	F(RW)	48	535.267	2.578	2.578	0.3177	0.1115	-0.057	0.0142	43.33	-3.84	-3.53	0.2242	1.3451	1.5693	35.1852	26.5432
BARKER	CAM	D	52	708.067	1.525	2.288	-0.471	-0.0527	-0.8021	0.4121	43.31	-2.42	-1.64	0	0.1695	0.1695	32.9966	33.67
WELLMAN	CASEY	F(C)	15	142.067	1.267	1.267	-0.726	-1.1548	-0.1033	-0.4195	43.3	-1.24	-0.85	0.4223	0.4223	0.8447	39.4737	24.5614
JOENSUU	JESSE	F(LW)	42	473.833	1.899	2.533	-0.2903	-0.2886	-0.8604	-0.3096	43.19	-2.69	-3.52	0.7598	0.3799	1.1396	34.7722	27.0983
YIP	BRANDON	F(RW)	71	800.333	1.799	3.224	-0.5119	0.7586	-0.6311	0.6265	43.07	-5.62	-5.85	0.5998	0.5248	1.1245	30.805	29.8762
SEXTON	DAN	F(RW)	47	513.817	1.401	2.335	-0.4514	-0.0919	-1.0739	-0.314	43.04	-0.38	-3.25	0.2335	0.9342	1.1677	25.8216	31.9249
SOPEL	BRENT	D	71	902.2	2.394	2.394	0.395	-0.0922	0.2401	-0.0536	42.98	-6.1	-4.91	0.133	0.266	0.399	33.2891	31.2997
KOIVU	SAKU	F(C)	75	1040.13	2.307	2.538	0.3729	0.1899	0.2938	0.1849	42.97	-3.36	-1.48	0.6345	0.7499	1.3844	36.7617	25.7637
BOYCE	DARRYL	F(C)	46	477.433	3.644	2.513	1.6977	0.099	1.1974	0.0303	42.96	-4.63	-3.56	0.6284	1.0054	1.6337	32.9918	26.0246
BELLE	SHAWN	D	9	135.817	2.209	2.651	0.1769	-0.0422	1.0638	-0.212	42.92	-3.45	-3.52	0	0	0	41.8803	23.9316
STORTINI	ZACK	F(RW)	32	222.883	1.884	2.423	0.276	0.0423	-0.2863	-0.3614	42.9	-1.6	-2.98	0	1.0768	1.0768	35.6021	28.7958
STONER	CLAYTON	D	57	821.133	1.754	1.681	-0.1914	-0.7573	-0.3175	-1.0379	42.84	-2.6	-3.26	0.1461	0.5115	0.6576	39.3001	23.284
FALK	JUSTIN	D	22	273.767	1.972	2.849	0.1421	0.6517	0.7363	0.7064	42.8	-1.85	-3.05	0	0.6575	0.6575	39.0351	23.2456
JURCINA	MILAN	D	46	633.867	2.745	3.408	0.6787	0.8277	0.5082	0.9312	42.72	-4.02	-3.31	0.1893	0.6626	0.8519	33.2787	27.8689
JACQUES	JEAN-FRANCOIS	F(LW)	51	352.567	1.021	2.042	-0.8086	-0.5275	-0.8017	-0.5875	42.67	-2.32	-5.34	0.6807	0.1702	0.8509	33.4471	29.6928
REAVES	RYAN	F(RW)	28	186.017	1.935	2.258	-0.3612	-0.5127	-1.1399	-0.3049	42.63	-7.91	-11.32	0.6451	0.6451	1.2902	26.0355	37.2781
KOBASEW	CHUCK	F(RW)	63	685.017	1.752	2.277	-0.1734	-0.0157	-0.2528	-0.0438	42.6	-2.46	-2.98	0.7883	0.6131	1.4014	38.6404	22.7191
EATON	MARK	D	34	542.95	1.879	2.321	-0.2283	-0.4302	0.1401	-0.6169	42.58	-4.24	-2.66	0	0.221	0.221	35.6239	23.5081
BRULE	GILBERT	F(C)	41	487.683	1.722	2.584	-0.2511	-0.066	-0.5474	-0.2858	42.57	-4.23	-2.2	0.7382	0.2461	0.9842	28.2322	26.9129
DALPE	ZAC	F(C)	14	113.25	3.179	3.179	1.0204	0.8604	0.4732	0.4732	42.57	-6.45	-6.03	1.5894	0.5298	2.1192	29.7619	30.9524
LASHOFF	MATT	D	11	125.95	2.382	0.476	0.0164	-2.0685	-0.2333	-1.5234	42.56	-4.46	-1.63	0	0	0	32.6733	24.7525
FRASER	COLIN	F(C)	67	490.717	1.345	1.956	-0.4748	-0.6479	-0.8123	-0.9433	42.41	-2.88	-5.03	0.2445	0.1223	0.3668	35.0588	30.3529
BARCH	KRYSTOFER	F(RW)	44	223.9	0.804	2.68	-1.1826	0.5025	-1.6293	0.6798	42.3	-5.57	-5.27	0.536	0.268	0.8039	21.8085	38.2979
SHELLEY	JODY	F(LW)	58	354.65	2.03	2.03	-0.1239	-0.4515	-0.9897	-0.1494	42.27	-5.08	-8.02	0.3384	0.3384	0.6767	32.6284	20.2417
BRENT	TIM	F(C)	79	683.867	1.492	2.106	-0.6124	-0.3176	-1.1147	-0.4204	42.2	-4.78	-6.74	0.6142	0.6142	1.2283	37.1859	27.3032
ZANON	GREG	D	82	1439.95	1.75	2.125	-0.4109	-0.2729	-0.3363	-0.2881	42.05	-5.04	-5.17	0	0.1667	0.1667	37.8922	22.9284
SCHAEFER	PETER	F(LW)	16	118.15	2.031	3.555	-0.0972	1.4985	0.1476	1.1754	42.01	-6.23	-11.56	0.5078	0.5078	1.0157	33.0357	22.3214
MUELLER	CHRIS	F(C)	15	126.25	1.901	1.901	-0.2047	-0.0859	-1.0804	-0.5664	41.82	-7.33	-8.13	0	1.4257	1.4257	50	29.1667
MADDEN	JOHN	F(C)	76	915.233	1.77	2.426	-0.219	0.136	-0.2671	0.1847	41.78	-3.06	-4.21	0.59	0.6556	1.2456	41.2032	21.4529
JONES	RYAN	F(LW)	81	851.417	1.691	2.185	-0.1175	-0.6071	-0.2906	-0.6109	41.75	-5.44	-5.91	1.0571	0.2819	1.3389	30.179	28.6445
SBISA	LUCA	D	68	923.25	1.43	2.47	-0.5478	0.1368	-0.806	0.2864	41.67	-3.12	-3.46	0.065	0.4549	0.5199	25.2414	32.5517
SUTHERBY	BRIAN	F(C)	51	339.25	1.061	2.83	-0.8858	0.6612	-1.4253	0.7028	41.65	-6.46	-6.61	0.3537	0.3537	0.7074	28.8136	26.4407
FOWLER	CAM	D	76	1297.32	1.48	2.636	-0.8016	0.3007	-0.8772	0.4645	41.51	-3.72	-4.33	0.0462	0.5087	0.555	29.0323	29.9283
AULIE	KEITH	D	40	644.917	2.233	2.047	-0.189	-0.4568	-0.0427	-0.3277	41.45	-7.68	-6.21	0.1861	0	0.1861	33.6826	26.497
BARTULIS	OSKARS	D	13	161.1	1.117	2.607	-1.5887	0.4098	-1.9812	0.072	41.4	-7.31	-8.78	0	0	0	37.2093	25.5814
MOREAU	ETHAN	F(LW)	37	386.95	0.93	2.481	-1.1612	0.0415	-1.3608	-0.1842	41.17	-9.52	-11.59	0	0.6202	0.6202	37.3178	24.7813
SUTTON	ANDY	D	39	471.1	2.038	2.165	0.2684	-0.2804	-0.0886	-0.3518	41.11	-2.78	-2.99	0	0.1274	0.1274	27.4725	32.4176
STRUDWICK	JASON	D	43	548.333	1.094	3.064	-0.9446	0.4651	-0.8491	0.2756	40.91	-5.99	-8.02	0	0.2188	0.2188	28.7257	33.9093
MARA	PAUL	D	53	766.883	1.956	2.112	-0.0916	-0.2901	-0.0323	-0.2309	40.86	-6.83	-7.14	0.0782	0.2347	0.313	30.4172	30.148
LUPUL	JOFFREY	F(RW)	54	663.733	2.441	2.893	0.4372	0.478	0.3524	1.098	40.86	-5.33	-3.69	0.904	0.7232	1.6272	34.7048	32.0215
BELESKEY	MATT	F(LW)	35	417.783	2.154	3.59	0.0499	1.3534	0.2027	1.5387	40.84	-4.58	-3.45	0.4308	0.8617	1.2925	26.9113	30.581
KOCI	DAVID	F(LW)	35	142.433	1.264	3.37	-0.8873	0.7214	-0.9081	0.5664	40.78	-6.88	-7.14	0.4212	0	0.4212	30.7692	26.3736
BROWN	MIKE	F(RW)	50	414.6	2.026	1.881	0.0397	-0.6054	-0.3477	-0.4608	40.64	-5.9	-7.65	0.2894	0.7236	1.013	34.2697	26.9663
BETTS	BLAIR	F(C)	75	496.133	1.088	2.419	-1.8337	0.0105	-1.9645	0.2673	40.56	-8.16	-9.71	0.3628	0.4837	0.8465	42.1252	15.7495
MEYER	FREDDY	D	15	206.733	1.161	3.193	-0.9289	0.6887	-0.2353	0.8655	40.42	-7.8	-6.54	0.2902	0.2902	0.5805	35.1351	27.5676
GLASS	TANNER	F(LW)	73	559.833	1.5	2.143	-0.9066	0.1915	-1.2851	0.166	40.41	-10.64	-13.81	0.3215	0.643	0.9646	30.4878	19.5122
LILJA	ANDREAS	D	52	707.717	1.187	2.628	-0.8136	0.2356	-1.795	0.2076	40.35	-4.22	-5.6	0.0848	0.5087	0.5935	28.3557	28.8591
MARTIN	MATT	F(LW)	68	669.417	1.613	2.958	-0.5632	0.2003	-0.6567	0.2289	40.21	-5.32	-8.03	0.3585	0.6274	0.9859	32.7948	26.979
NYSTROM	ERIC	F(LW)	82	930.6	1.225	2.321	-1.1092	-0.087	-0.9709	0.0216	40.14	-5.06	-6.55	0.1289	0.4513	0.5803	36.9565	20.5314
NIEDERREITER	NINO	F(RW)	9	112.567	1.066	1.599	-1.0539	-1.1528	-1.0792	-1.6189	39.69	-6.7	-7.2	0.533	0.533	1.066	18.6047	34.8837
BOLDUC	ALEXANDRE	F(C)	24	162.883	2.21	1.842	0.0887	-0.0434	-0.7111	0.2542	39.51	-9.84	-13.61	0.7367	0.7367	1.4734	33.6634	14.8515
SIM	JON	F(LW)	34	334.183	1.257	3.232	-0.865	0.5254	-0.6852	0.8417	39.48	-6.67	-5.36	0.1795	0.1795	0.3591	37.7193	21.9298
ORR	COLTON	F(RW)	46	230.633	1.301	1.561	-0.6456	-0.8615	-0.9323	-1.1374	39.36	-7.65	-10.98	0.5203	0	0.5203	32.7778	27.2222
ROSEHILL	JAY	F(LW)	26	134.75	1.336	4.007	-0.7658	1.8213	-1.2721	1.853	38.78	-6.62	-9.28	0.4453	0.4453	0.8905	31.4516	31.4516
MARCHANT	TODD	F(C)	79	730.867	0.575	2.299	-1.3626	-0.0115	-1.871	-0.2076	38.76	-6.39	-7.01	0.0821	0.2463	0.3284	38.9417	27.0014
MCMILLAN	BRANDON	F(C)	60	671.433	1.698	2.502	-0.2799	0.0654	-0.5024	0.2183	38.23	-6.85	-7.21	0.5362	0.5362	1.0723	28.5981	30.2804
O_MARRA	RYAN	F(C)	21	211.8	1.416	1.983	-0.3412	-0.7137	0.1712	-0.5853	37.82	-8.6	-10.87	0.2833	0.8499	1.1331	26.1905	36.9048
HALEY	MICHEAL	F(C)	27	206.733	1.741	2.902	-0.2726	0.1422	-1.2626	0.3027	37.82	-5.94	-10.48	0.5805	0.2902	0.8707	34.5745	29.2553
KONOPKA	ZENON	F(C)	82	677.733	1.416	2.744	-0.8466	-0.1139	-0.938	-0.0153	37.15	-8.5	-10.85	0.1771	0.4427	0.6197	49.8177	19.4411
WHITE	TODD	F(C)	18	124.883	0.961	2.402	-1.3229	0.2908	-1.3222	0.1192	36.99	-11.99	-12	0.4804	0	0.4804	31.0924	29.4118
STAUBITZ	BRAD	F(RW)	71	457.083	1.706	2.232	-0.0727	-0.1687	-0.3436	-0.0933	36.46	-8.27	-10.3	0.5251	0.6563	1.1814	34.2466	20.5479
MACINTYRE	STEVE	F(LW)	34	118.667	1.011	1.517	-0.6323	-1.0956	-0.9349	-1.5414	34.21	-10.99	-14.42	0	0.5056	0.5056	29.4118	33.3333
GILLIES	TREVOR	F(LW)	39	115.867	2.589	4.143	0.7124	1.3783	0.1284	1.3463	28.99	-15.16	-18.85	1.0357	0	1.0357	33.6364	30.9091

## Sheet: NHL_Data15-16
LastName	FirstName	Pos	GP	TOI	GF60	GA60	GF60_RelTM	GA60_RelTM	GF60_Rel	GA60_Rel	CF_Pct	CF_Pct_RelTM	CF_Pct_Rel	Goals_per60	Assists_per60	Points_per60	DZFO_Pct	OZFO_Pct
FORBORT	DEREK	D	14	143.85	1.668	2.086	-0.2574	0.2962	-0.5172	0.36	62.28	6.44	5.47	0.4171	0.4171	0.8342	30	38.3333
SHORE	NICK	F(C)	68	740.683	0.891	1.62	-1.2919	-0.282	-1.5128	-0.2601	61.25	7.29	6.74	0.243	0.324	0.567	30.9942	36.5497
TOFFOLI	TYLER	F(C)	82	1070.35	3.083	1.626	1.0661	-0.4114	1.303	-0.2802	59.41	4.92	4.29	1.1211	0.8969	2.018	28.0859	38.1932
LUCIC	MILAN	F(LW)	81	1179.27	3.155	1.984	1.2581	0.3039	1.4281	0.2358	59.33	4.04	4.17	0.8141	1.2211	2.0352	26.811	36.6361
DOUGHTY	DREW	D	82	1694.93	2.159	1.593	-0.0666	-0.514	0.0437	-0.4156	58.89	4.89	4.32	0.1416	0.4956	0.6372	27.5666	36.3018
POULIOT	DERRICK	D	22	307.183	2.539	1.563	0.3462	-0.4494	-0.3573	-0.8004	58.61	6.92	7.01	0	1.1719	1.1719	35.3571	29.6429
BROWN	DUSTIN	F(LW)	82	1082.25	1.552	1.83	-0.7031	-0.0307	-0.8031	-0.0001	58.4	3.42	2.78	0.4435	0.7207	1.1642	28.2931	36.0853
MCNABB	BRAYDEN	D	81	1338.15	2.107	1.659	-0.1168	-0.2662	-0.0498	-0.2168	58.23	2.6	2.61	0.0897	0.4484	0.5381	27.3392	35.4532
ARCOBELLO	MARK	F(RW)	20	202.317	2.966	2.669	1.0056	0.2801	1.037	0.4888	57.87	6.29	4.86	0.8897	0	0.8897	23.7069	47.4138
PULKKINEN	TEEMU	F(LW)	36	337.867	1.598	1.066	-0.5206	-1.1297	-0.4207	-0.8218	57.84	6.39	6.91	0.7103	0.3552	1.0655	20.9836	43.6066
SHEARY	CONOR	F(LW)	44	389.567	2.002	1.848	-0.1889	-0.1308	-0.9114	-0.0942	57.81	6.22	3.39	1.0781	0.4621	1.5402	23.0284	38.1703
LINDHOLM	HAMPUS	D	80	1357.27	1.812	1.68	-0.3787	-0.6105	-0.2428	-0.4745	57.75	7.75	8.07	0.0884	0.3094	0.3979	32.4686	32.887
PEARSON	TANNER	F(LW)	79	927.483	2.394	1.682	0.4762	-0.2577	0.4222	-0.1845	57.58	1.48	1.77	0.7116	0.9704	1.682	29.6925	35.1007
MUZZIN	JAKE	D	82	1415.07	2.035	2.035	-0.1176	0.3619	-0.155	0.3211	57.49	3.22	1.78	0.2968	0.5512	0.848	29.8528	38.4022
KOPITAR	ANZE	F(C)	81	1210.08	2.975	1.785	1.1344	-0.0888	1.2069	-0.095	57.4	0.67	1.46	0.6446	1.5371	2.1817	30.5511	33.3063
DATSYUK	PAVEL	F(C)	66	1004.82	2.09	1.851	0.093	-0.4433	0.0496	-0.5859	57.38	7.4	6.89	0.3583	0.9554	1.3137	24.3184	40.1309
HODGSON	CODY	F(C)	39	409.717	1.464	1.318	-0.8004	-0.9677	-0.5919	-0.6124	57.38	6.28	3.64	0.2929	0.5858	0.8787	31.1953	34.1108
PERREAULT	MATHIEU	F(C)	71	919.25	2.546	2.611	0.2346	0.4154	0.5412	0.5062	57.13	7.16	7.35	0.1958	1.3707	1.5665	28.4826	33.209
MANSON	JOSH	D	71	1137.67	2.11	1.74	0.2077	-0.4041	0.3001	-0.4471	57.08	5.49	5.94	0.211	0.5274	0.7384	32.7672	32.4675
GABORIK	MARIAN	F(RW)	54	678.083	1.681	2.478	-0.5627	0.817	-0.4804	0.7546	56.93	0.38	0.87	0.7079	0.5309	1.2388	30.7346	37.7811
SMITH	BRENDAN	D	63	951.15	2.397	2.019	0.4714	-0.1455	0.4189	-0.1368	56.9	6.16	7.62	0.0631	0.6308	0.6939	25.524	39.7041
HEDMAN	VICTOR	D	78	1323.72	2.72	1.677	0.7251	-0.3537	0.656	-0.4381	56.81	6.94	7.4	0.3173	0.9519	1.2692	29.0346	36.5994
VERSTEEG	KRIS	F(RW)	77	1014	2.13	2.071	0.1033	-0.2638	-0.0707	-0.1516	56.78	5.58	5.12	0.7101	0.8876	1.5976	25.7172	37.5
SMITH	CRAIG	F(C)	82	1029.35	2.914	2.332	1.0292	0.2869	1.0281	0.3415	56.62	5.12	5.65	1.1075	0.7578	1.8653	13.8573	47.7766
RIBEIRO	MIKE	F(C)	81	1122.78	2.886	2.084	1.0365	-0.1338	1.0113	0.0136	56.58	5.11	5.65	0.2672	1.5497	1.8169	9.292	52.1018
MCBAIN	JAMIE	D	44	488.4	1.843	1.72	-0.081	-0.2297	-0.337	0.0851	56.56	0.82	0.85	0.1229	0.1229	0.2457	22.3776	47.5524
HERTL	TOMAS	F(C)	81	1115.13	3.013	1.991	0.8837	0.0461	1.1174	-0.0126	56.47	5.77	6.68	0.9147	1.0761	1.9908	30.3382	30.3382
TATAR	TOMAS	F(C)	81	923.683	2.533	2.274	0.6401	0.172	0.6653	0.1772	56.43	5.51	6.33	0.8444	0.8444	1.6889	25.5422	38.9157
FORSBERG	FILIP	F(LW)	82	1120.3	2.892	2.249	0.8999	0.273	1.0301	0.2376	56.32	4.39	5.5	1.1247	0.6962	1.8209	14.6078	48.5294
CARTER	JEFF	F(C)	77	1021.6	2.408	2.056	-0.1286	0.2875	0.4558	0.2381	56.14	-0.62	-0.69	0.5286	1.4096	1.9381	26.7739	39.1675
THORNTON	JOE	F(C)	82	1121.6	3.477	1.444	1.6638	-0.7841	1.7404	-0.7583	56.12	6.66	6.27	0.428	1.9793	2.4073	28.8428	36.2694
RUNDBLAD	DAVID	D	9	108.1	0.555	1.11	-1.5659	-1.0503	-0.7426	-0.1875	56.11	5.57	3	0	0	0	20.5882	30.3922
HORNQVIST	PATRIC	F(RW)	82	1092.52	2.746	1.757	0.4382	-0.3898	0.4213	-0.29	56.08	4.94	4.77	0.659	1.2082	1.8672	28.754	35.7029
BERGERON	PATRICE	F(C)	80	1081.32	2.608	2.053	0.0792	-0.3135	0.3423	-0.2773	55.94	9.08	8.57	0.9988	0.8323	1.8311	34.4006	28.1459
GALLAGHER	BRENDAN	F(RW)	53	689.15	3.221	1.915	1.1953	-0.6779	1.1278	-0.6361	55.94	5.37	5.73	0.8706	1.2189	2.0895	27.8296	34.7537
HAGELIN	CARL	F(LW)	80	1057.72	2.836	2.269	0.808	0.3216	0.7873	0.2632	55.92	3.9	2.14	0.7942	1.248	2.0421	30.5	32.4
KUNITZ	CHRIS	F(LW)	80	1094.7	3.343	1.644	1.3818	-0.5698	1.2657	-0.4555	55.73	4.24	4.25	0.8221	0.877	1.6991	27.173	36.2025
LEWIS	TREVOR	F(C)	75	916	1.441	2.096	-0.6097	0.3438	-0.8951	0.344	55.69	0.36	-1.11	0.3275	0.393	0.7205	29.7006	37.1257
KLINGBERG	JOHN	D	76	1359.15	3.002	2.251	0.6256	-0.398	0.8586	-0.0506	55.69	5.78	4.68	0.1766	1.0153	1.1919	30.1724	32.2557
CARR	DANIEL	F(LW)	23	251.95	2.143	2.381	-0.0678	0.0051	0.3839	-0.2225	55.58	4.38	2.18	0.9526	0.7144	1.667	26.1905	37.6984
HYMAN	ZACH	F(C)	16	204.233	1.763	2.056	-0.2903	-0.5893	0.2545	-0.2059	55.53	3.8	3.53	0.8813	0	0.8813	25.8883	45.1777
PACIORETTY	MAX	F(LW)	82	1088.25	2.702	2.757	0.4896	0.7041	0.665	0.614	55.49	5.98	5.68	0.9373	1.1578	2.0951	27.2351	36.2583
SEMIN	ALEXANDER	F(RW)	15	150.817	2.785	1.989	0.577	-0.3612	0.0481	0.3471	55.48	3.91	4.82	0.3978	1.1935	1.5913	25.5319	34.7518
JACKMAN	BARRET	D	73	941.95	1.784	1.72	-0.4596	-0.5072	-0.4277	-0.4208	55.46	4.39	3.8	0.0637	0.1911	0.2548	29.028	38.3489
GREEN	MIKE	D	74	1164.12	2.113	2.268	0.0768	0.1567	0.1424	0.0411	55.25	4.32	4.75	0.1031	0.5154	0.6185	19.6138	44.9187
PAVELSKI	JOE	F(C)	82	1189.22	3.279	1.564	1.0815	-0.3958	1.5003	-0.6057	55.12	4.24	5.02	1.2109	0.8577	2.0686	28.5226	36.4646
BOYES	BRAD	F(RW)	60	552.1	2.174	2.826	0.4698	0.4015	0.4766	0.3332	55.1	5.11	4.98	0.4347	1.1954	1.6301	32.4803	33.6614
NESTRASIL	ANDREJ	F(C)	55	706.4	2.293	2.039	0.6265	-0.4342	0.2788	-0.2166	55.1	5.44	4.48	0.4247	1.0193	1.4439	32.1712	26.6244
NAMESTNIKOV	VLADISLAV	F(C)	80	939	2.62	1.597	0.3956	-0.5013	0.4897	-0.4251	55.09	4.02	3.91	0.7029	1.0224	1.7252	29.8309	32.7295
JASKIN	DMITRIJ	F(RW)	65	747.7	1.846	1.525	-0.2346	-0.4567	-0.214	-0.1535	55.06	4.07	3.15	0.321	0.7222	1.0432	32.2835	28.8189
WHEELER	BLAKE	F(RW)	82	1153.15	3.122	2.289	1.2078	-0.2615	1.2632	0.1209	55.02	5.59	5.33	0.8325	1.665	2.4975	29.6686	33.8723
GETZLAF	RYAN	F(C)	77	1092.05	2.143	1.813	0.1025	-0.4298	0.3054	-0.3033	55	4.83	2.84	0.2198	1.3186	1.5384	31.74	35.1816
STAAL	ERIC	F(C)	83	1224.33	2.107	2.009	0.0739	-0.4028	0.1057	-0.3927	55	5.09	5.71	0.4901	0.8331	1.3232	27.6687	35.7814
KINDL	JAKUB	D	44	610.033	2.656	1.672	0.5146	-0.4282	0.3688	-0.2821	55	4.58	4.87	0.0984	0.3934	0.4918	27.4744	36.5188
PARAYKO	COLTON	D	79	1260.12	2.857	1.619	1.0572	-0.4928	1.0343	-0.4195	55	4.8	4.22	0.2381	0.9047	1.1428	31.5538	32.8287
SEGUIN	TYLER	F(C)	72	1066.2	3.039	3.095	0.8532	0.7405	0.8093	0.8907	54.96	4.91	2.77	1.1818	0.9004	2.0822	27.687	35.5976
PAAJARVI	MAGNUS	F(LW)	48	583.75	1.439	2.158	-0.8512	0.2949	-0.6376	-0.0565	54.94	3.51	4.37	0.3084	0.6167	0.9251	34.4406	32.8671
CONDRA	ERIK	F(RW)	54	506.783	2.249	2.723	0.0755	0.9755	-0.1655	0.964	54.93	4.2	3	0.7104	0.592	1.3023	31.5789	28.9474
MARCHAND	BRAD	F(C)	77	1077.82	3.006	2.004	1.0321	-0.4179	0.8621	-0.3224	54.91	7.04	7.8	1.0577	0.9464	2.0041	33.6808	29.6712
STRALMAN	ANTON	D	73	1158.25	2.072	1.295	-0.4419	-0.9539	-0.4384	-0.9776	54.9	2.79	4.24	0.3626	0.4662	0.8288	29.4421	36.5665
CARRICK	CONNOR	D	19	267.65	1.345	2.69	-0.6553	0.2729	-0.614	0.731	54.86	3.31	2.48	0.2242	0.2242	0.4483	29.5964	33.1839
CORRADO	FRANK	D	39	502.7	2.029	3.342	0.1635	0.9714	0.2053	0.3328	54.81	3.28	2.07	0.1194	0.4774	0.5968	27.5	37.7083
ELLIS	RYAN	D	79	1314.25	2.557	2.054	0.6425	-0.029	0.6805	0.0321	54.69	3.66	2.75	0.2739	0.6391	0.9131	31.8182	33.0808
SPEZZA	JASON	F(C)	75	944.683	2.731	1.905	0.2834	-0.58	0.2909	-0.6025	54.66	2.94	3.07	1.2703	0.8257	2.0959	29.4055	36.518
VAN_RIEMSDYK	JAMES	F(LW)	40	561.633	2.457	2.03	0.7308	-0.5764	0.6405	-0.1856	54.61	3.88	7.01	0.8547	0.8547	1.7093	24.3103	42.2414
LETANG	KRIS	D	71	1351.05	2.309	2.176	-0.3022	0.4046	-0.457	0.3616	54.6	3.05	3.29	0.3553	0.755	1.1102	29.894	35.265
BORTUZZO	ROBERT	D	40	486.633	1.726	1.48	-0.383	-0.5403	-0.573	-0.5593	54.57	2.9	3.46	0.2466	0.1233	0.3699	39.1304	28.833
PETRY	JEFF	D	51	840.033	1.643	2.214	-0.7883	-0.0994	-0.8341	0.1184	54.48	3.3	2.57	0.2143	0.2857	0.5	34.7052	30.1446
NIEDERREITER	NINO	F(RW)	82	1060.45	2.716	1.98	0.717	0.0317	0.8391	0.0614	54.43	8.95	9.18	0.8487	1.075	1.9237	29.4985	31.3668
KUCHEROV	NIKITA	F(RW)	77	1068.12	2.584	1.854	0.261	-0.2739	0.3853	-0.1795	54.42	3.86	3.02	0.8426	0.955	1.7976	26.2758	37.8936
RAFFL	MICHAEL	F(LW)	82	1039.35	2.367	1.905	0.2913	-0.0542	0.4441	-0.0818	54.41	4.44	5.09	0.635	0.9237	1.5587	29.0445	32.9234
MALKIN	EVGENI	F(C)	57	807.5	2.378	2.155	-0.173	0.1597	0.2849	0.4108	54.4	1.98	3.5	0.9659	0.8916	1.8576	22.8978	43.2083
CROSBY	SIDNEY	F(C)	80	1209.78	3.075	2.182	1.0943	0.4291	0.9049	0.3354	54.39	2.29	2.42	0.8927	1.6367	2.5294	30.1075	35.0538
NYQUIST	GUSTAV	F(C)	82	957.067	2.382	2.32	0.4488	0.1743	0.5036	0.2345	54.37	2.89	3.51	0.5642	1.1284	1.6927	25.9219	36.3341
LITTLE	BRYAN	F(C)	57	756.967	2.616	2.616	0.2279	0.4542	0.6783	0.7418	54.34	3.39	3.51	0.9512	0.9512	1.9023	28.7197	34.2561
WILSON	SCOTT	F(C)	24	234.183	1.537	1.537	-0.7779	-0.3701	-1.3279	-0.5639	54.34	1.34	0.45	0.7686	0.2562	1.0248	25.1282	29.2308
COUTURIER	SEAN	F(C)	63	858.6	2.516	1.957	0.4949	-0.0139	0.701	0.0853	54.21	3.46	4.05	0.559	1.3976	1.9567	33.9002	27.3243
DEMERS	JASON	D	62	986.483	2.129	1.885	-0.2469	-0.6634	-0.466	-0.5886	54.2	3.15	1.16	0.1216	0.7907	0.9123	31.454	30.8605
HEMSKY	ALES	F(RW)	75	816.233	2.72	2.573	0.4754	0.3901	0.3505	0.3557	54.17	2.83	1.91	0.7351	1.3232	2.0582	31.9527	30.0592
EHRHOFF	CHRISTIAN	D	48	634.633	1.513	2.364	-0.5782	0.5045	-0.6536	0.5584	54.12	-1.13	-1.66	0.1891	0.2836	0.4727	28.9883	38.5214
SILFVERBERG	JAKOB	F(RW)	82	1056.53	1.874	2.101	0.0626	-0.0292	-0.1006	0.1053	54.09	3.29	2.25	0.7951	0.6815	1.4765	36.4532	26.2069
BYFUGLIEN	DUSTIN	D	81	1490.63	2.898	2.455	1.0124	0.3648	1.1702	0.418	54.06	3.83	4.48	0.5635	0.6843	1.2478	30.8526	33.3092
JANMARK	MATTIAS	F(C)	73	918.617	2.874	2.155	0.5758	-0.1178	0.5209	-0.2675	54.04	1.98	1.71	0.7838	0.8491	1.6329	30.1865	35.3147
RICHARDS	BRAD	F(C)	68	799.317	1.726	1.501	-0.4593	-0.8234	-0.5474	-1.0225	54.02	2.1	2.97	0.3753	0.4504	0.8257	29.6081	37.7358
SCHEIFELE	MARK	F(C)	71	1027.77	3.328	2.277	1.4834	-0.1274	1.3599	-0.131	53.98	2.11	4.07	1.0508	1.4595	2.5103	29.8826	31.9104
GUDAS	RADKO	D	76	1232.38	1.899	2.045	-0.0174	0.1171	-0.3185	0.1885	53.97	5.09	5.46	0.2434	0.3895	0.6329	33.1843	33.2737
SCHWARTZ	JADEN	F(C)	33	436.883	2.472	1.511	0.1861	-0.4218	-0.1464	-0.7259	53.95	1.96	-0.63	0.6867	1.0987	1.7854	24.6446	41.7062
LINDBOHM	PETTERI	D	10	135.517	0.885	2.656	-1.2345	0.786	-1.7823	0.9891	53.94	1.72	1.24	0	0	0	41.6	25.6
DALEY	TREVOR	D	82	1243.12	2.51	1.882	0.2564	-0.1673	0.1489	-0.1696	53.92	1.81	0.2	0.2413	0.6275	0.8688	26.6217	36.7313
ARVIDSSON	VIKTOR	F(LW)	56	662.733	1.72	2.625	-0.5516	0.6769	-0.605	0.6829	53.91	1.46	1.95	0.5432	0.6337	1.1769	31.6225	33.2781
NYLANDER	WILLIAM	F(C)	22	278.55	1.939	1.723	0.0954	-0.9308	0.4452	-1.3422	53.9	1.18	3.77	0.8616	0.8616	1.7232	27.1739	43.8406
MARCHESSAULT	JONATHAN	F(C)	45	409.55	1.905	2.93	-0.4292	1.0515	-0.3384	1.2659	53.87	2.05	1.74	0.4395	1.172	1.6115	34.3008	27.9683
GREENING	COLIN	F(C)	31	354.567	2.538	2.538	0.7834	0.0267	1.0094	-0.4103	53.86	2.1	2.51	0.6769	1.1845	1.8614	32.0122	31.4024
SHARP	PATRICK	F(LW)	76	1047.53	2.577	2.635	0.076	0.2502	0.1408	0.4998	53.8	1.66	1.26	0.6873	0.8592	1.5465	27.3973	34.9772
GOLIGOSKI	ALEX	D	82	1492.42	3.055	2.493	0.8158	0.119	0.9538	0.2426	53.78	1.31	2.05	0.1608	0.8845	1.0453	31.1271	31.5858
DANO	MARKO	F(C)	34	384.067	1.718	2.968	-0.3241	0.8258	-0.9322	0.5543	53.78	3.83	2.21	0.7811	0.6249	1.406	23.6025	36.0248
EHLERS	NIKOLAJ	F(LW)	72	947.1	2.597	2.091	0.2517	-0.2185	0.511	-0.0694	53.77	2.05	3.51	0.6335	0.8869	1.5204	28.6511	36.0089
LEIVO	JOSH	F(LW)	12	111.267	2.696	2.157	0.9077	-0.429	0.8139	-0.5321	53.77	2.15	-0.95	1.6177	0	1.6177	30.2083	43.75
STAAL	JORDAN	F(C)	82	1116.12	1.935	1.882	0.1471	-0.8153	-0.0162	-0.6451	53.76	4.79	3.16	0.4838	0.8064	1.2902	33.6716	25.6458
PARENTEAU	PIERRE	F(RW)	77	975.7	2.398	2.214	0.6778	-0.3812	0.6985	-0.3699	53.74	3.06	3.69	0.7379	0.9839	1.7218	29.3425	39.7448
BARBERIO	MARK	D	30	403.267	2.827	2.232	0.7956	-0.0841	0.7969	-0.4942	53.72	3.01	3.59	0.2976	1.0415	1.3391	32.626	33.1565
GUSTAFSSON	ERIK	D	41	549.4	3.058	1.857	1.1417	-0.2709	0.8816	-0.6964	53.71	4.02	4.54	0	1.4197	1.4197	25.4582	37.6782
KESSEL	PHIL	F(C)	82	1131	2.865	2.122	0.7032	0.0907	0.5943	0.2192	53.7	1.15	1.41	1.008	0.9549	1.9629	24.4153	41.8148
POSTMA	PAUL	D	26	280.133	1.928	2.57	-0.0558	0.4506	-0.4996	-0.0438	53.68	4.62	3.65	0.4284	0	0.4284	26.506	32.9317
BENN	JAMIE	F(LW)	82	1148.88	2.872	3.029	0.5921	0.5766	0.5765	0.9714	53.67	2.67	1.59	0.8356	1.3578	2.1934	28.2946	33.5659
LINDHOLM	ELIAS	F(C)	82	1130.02	1.646	2.389	-0.5241	0.1027	-0.418	0.057	53.64	2.53	3.1	0.3717	0.6903	1.0619	29.0294	34.1941
FAKSA	RADEK	F(C)	45	477.8	2.386	1.884	0.0697	-0.4786	0.0688	-0.5783	53.61	2.43	2.41	0.5023	0.5023	1.0046	36.8653	26.9316
CLIFFORD	KYLE	F(LW)	56	513.317	1.52	1.636	-0.3645	-0.0851	-0.7555	-0.1115	53.59	-1.37	-3.9	0.3507	0.7013	1.052	27.7389	38.9277
NEAL	JAMES	F(LW)	82	1248.3	2.547	1.442	0.5421	-0.9932	0.574	-0.9352	53.57	1.95	1.58	1.1536	0.6248	1.7784	24.7406	38.5475
CLUNE	RICH	F(LW)	19	149.85	2.002	1.602	0.2209	-0.8288	0.1586	-1.331	53.56	2.82	-0.28	0	1.6016	1.6016	31.9149	26.2411
MARINCIN	MARTIN	D	65	909.133	1.782	2.31	-0.0866	-0.2275	0.0337	-0.132	53.52	2.89	2.48	0.066	0.264	0.33	29.6619	34.024
GARDINER	JAKE	D	79	1332.25	1.937	2.387	0.0893	-0.066	0.1575	-0.194	53.51	2.66	3.72	0.2252	0.4504	0.6755	32.7757	33.8403
FISHER	MIKE	F(C)	70	862.133	1.809	2.505	-0.5346	0.5572	-0.554	0.4796	53.5	0.72	1.38	0.4872	0.4176	0.9047	32	32.3243
JOKINEN	JUSSI	F(LW)	81	996.233	3.192	1.686	1.0921	-0.2979	1.0004	-0.3563	53.49	7	6.64	0.6625	1.5659	2.2284	33.0341	32.675
EAVES	PATRICK	F(RW)	54	561.417	2.137	2.031	-0.3519	-0.3368	-0.4501	-0.2298	53.48	1.19	0.83	0.6412	0.4275	1.0687	30.5654	31.6254
EKHOLM	MATTIAS	D	82	1363.15	2.553	2.069	0.6608	0.0022	0.6081	-0.0167	53.44	1.83	1.39	0.1761	0.8803	1.0564	32.3576	30.7753
BURNS	BRENT	D	82	1515.03	2.495	2.218	0.4679	0.4303	0.429	0.3731	53.42	2.78	2.96	0.594	0.7921	1.3861	30.5014	32.1727
EDMUNDSON	JOEL	D	67	909.183	1.716	1.98	-0.5505	0.1573	-0.7686	0.0831	53.42	1.82	2.07	0.066	0.5279	0.5939	33.5616	32.7626
WOTHERSPOON	TYLER	D	11	141.117	1.701	2.126	-0.4321	-0.245	-0.4746	-0.5156	53.39	4.48	3.72	0	0.4252	0.4252	31.3869	29.927
SEKAC	JIRI	F(LW)	39	412.5	0.727	1.6	-1.3949	-0.5009	-1.0395	-0.4613	53.34	3.14	3.06	0	0.4364	0.4364	26.7956	35.9116
READ	MATT	F(RW)	79	904.283	1.526	1.991	-0.9128	-0.0066	-0.6741	-0.0174	53.33	3.5	3.13	0.3981	0.5308	0.9289	33.2533	30.4922
DONSKOI	JOONAS	F(RW)	76	934.217	2.569	2.055	0.3722	-0.0318	0.435	0.1192	53.31	2.23	2.15	0.5138	1.2203	1.7341	31.0633	31.3023
KOMAROV	LEO	F(C)	67	872.433	1.788	2.751	-0.0611	0.2737	-0.0735	0.4436	53.26	2.95	2.55	0.6877	0.8253	1.513	31.1917	32.9534
STASTNY	PAUL	F(C)	64	914.233	2.625	2.231	0.5428	0.4255	0.6808	0.537	53.25	2.03	1.75	0.525	1.3782	1.9032	33.4378	35.8412
MEDVEDEV	EVGENY	D	45	695.95	2.328	2.069	0.365	0.1225	0.2197	0.0041	53.24	3.22	4.75	0.0862	0.3449	0.4311	29.1465	33.0113
TARASENKO	VLADIMIR	F(RW)	80	1126.87	2.822	2.13	0.9041	0.3918	0.9434	0.363	53.23	2.13	1.96	1.1714	1.1181	2.2895	23.7968	44.6524
ORLOV	DMITRY	D	82	1217.05	2.909	2.317	0.556	0.4054	0.6385	0.5318	53.21	3.33	3.19	0.3944	0.8381	1.2325	23.754	40.6151
RITCHIE	NICK	F(LW)	33	363.133	1.157	1.487	-0.8861	-0.6254	-1.1113	-0.3777	53.18	0.94	-0.14	0.3305	0.3305	0.6609	28.0277	34.6021
OVECHKIN	ALEX	F(LW)	79	1184.17	2.989	1.723	0.8102	-0.1926	0.6823	-0.2874	53.15	2.78	3.47	1.3681	0.6587	2.0267	30.1174	31.9631
COUSINS	NICK	F(C)	36	364.733	2.139	1.316	0.0427	-0.6991	-0.2663	-0.8619	53.14	2.72	2.17	0.987	0.4935	1.4805	25.8182	34.1818
NAKLADAL	JAKUB	D	27	331.8	1.989	1.808	-0.0463	-0.7776	-0.5751	-1.1937	53.14	4.6	5.92	0.3617	0.3617	0.7233	27.3885	33.121
NIKITIN	NIKITA	D	11	156.883	1.912	3.824	-0.1251	1.3428	0.1701	0.8153	53.12	4.88	3.12	0	0.3824	0.3824	32.6797	37.9085
WILLIAMS	JUSTIN	F(RW)	82	1079	3.114	2.558	0.7758	0.8497	0.8905	0.8378	53.11	2.66	2.98	0.7785	1.0565	1.835	28.984	36.1497
SIMMONDS	WAYNE	F(RW)	81	1031.33	2.734	2.443	0.8775	0.6803	0.9558	0.6649	53.11	2.4	3.54	0.8727	1.0472	1.9198	34.4473	30.8483
GALCHENYUK	ALEX	F(C)	82	1043.7	2.932	2.529	0.8959	0.2173	0.9686	0.2947	53.11	1.36	2.22	1.0923	0.9773	2.0696	23.5122	41.4634
COUTURE	LOGAN	F(C)	52	632.15	2.468	1.803	0.2651	-0.3322	0.1525	0.1313	53.1	1.6	0.11	0.8542	0.7593	1.6135	29.7254	31.3409
KILLORN	ALEX	F(C)	81	1081.33	2.663	1.998	0.479	0.0578	0.5266	0.0834	53.07	1.23	1.58	0.3884	1.1097	1.4982	30.4734	33.925
DUMOULIN	BRIAN	D	79	1288.25	2.375	1.816	-0.0026	-0.2635	-0.0777	-0.248	53.03	1.26	0.88	0	0.652	0.652	33.958	30.2099
COGLIANO	ANDREW	F(C)	82	987.183	2.006	2.127	0.1952	0.1737	0.0783	0.1377	53	0.89	0.72	0.3039	1.2764	1.5803	35.9958	24.4813
RAKELL	RICKARD	F(RW)	72	946.583	2.726	2.345	1.0025	0.4301	1.147	0.3782	53	1.75	0.02	0.8874	1.0142	1.9016	27.9412	39.2157
ANDRIGHETTO	SVEN	F(RW)	44	548.45	2.626	1.969	0.3855	-0.5245	0.7228	-0.2761	53	1.44	2.98	0.6564	0.8752	1.5316	23.0326	41.0749
KESLER	RYAN	F(C)	79	1079.62	1.834	2.056	-0.0505	-0.1742	-0.1283	0.0489	52.87	1.03	0.6	0.5558	0.8336	1.3894	40.8526	25.3108
WARSOFSKY	DAVID	D	22	318.217	0.943	2.451	-1.0725	0.4944	-1.1388	0.85	52.85	3.23	6.57	0	0	0	24.5211	44.0613
MARTINEZ	ALEC	D	78	1244.37	2.122	1.639	0.0619	-0.3605	0.0552	-0.2348	52.84	-5.16	-5.09	0.2411	0.3857	0.6268	33.9527	33.4459
ELLER	LARS	F(C)	79	969.8	2.289	2.784	0.0394	0.571	0.0536	0.656	52.84	1.7	1.82	0.6806	0.6806	1.3611	31.6614	32.7064
SOSHNIKOV	NIKITA	F(RW)	11	145.417	1.65	3.301	-0.1498	0.6935	0.1131	1.456	52.84	0.99	-1.53	0.4126	1.2378	1.6504	32.3741	34.5324
PLEKANEC	TOMAS	F(C)	82	1081.37	2.608	2.164	0.4421	-0.4425	0.5338	-0.2064	52.8	1.37	1.79	0.4439	1.4981	1.942	34.3799	30.2983
JONES	SETH	D	81	1345.58	1.873	2.274	-0.4707	-0.0124	-0.5071	0.1769	52.74	3.29	2.54	0.0892	0.6689	0.758	30.8186	33.8684
GARBUTT	RYAN	F(C)	80	798.233	1.578	2.556	-0.3047	0.6212	-0.8975	0.6889	52.69	2.48	2.04	0.451	0.5262	0.9772	31.7942	30.7388
LEHTERA	JORI	F(C)	79	983.183	2.807	1.77	0.8844	-0.1574	0.9097	-0.0846	52.68	0.83	0.96	0.4272	1.0374	1.4646	28.4648	37.3134
WILSON	COLIN	F(C)	64	798.983	2.103	2.178	-0.1783	0.0434	-0.1362	0.1496	52.65	-0.84	0.4	0.2253	1.1264	1.3517	29.5918	32.5255
WARD	JOEL	F(RW)	79	1028.47	2.042	2.217	-0.129	0.1188	-0.2459	0.3392	52.6	2.17	0.86	0.7001	0.8167	1.5168	32.495	28.672
KADRI	NAZEM	F(C)	76	1091.78	1.814	2.748	-0.0465	0.255	-0.0095	0.5649	52.58	1.91	1.42	0.4946	0.6045	1.0991	31.736	33.3635
VLASIC	MARC-EDOUARD	D	67	1187.65	2.829	2.172	0.8376	0.2491	0.8252	0.3718	52.56	1.19	2.44	0.3031	0.9094	1.2125	33.7511	25.9624
HOSSA	MARIAN	F(RW)	64	831.367	1.804	1.66	-0.2246	-0.6097	-0.214	-0.4108	52.54	2.06	1.44	0.433	0.7939	1.2269	26.9637	32.1219
CAMPBELL	BRIAN	D	82	1394.1	3.013	1.592	0.8381	-0.5318	0.8534	-0.5183	52.52	6.02	5.92	0.1291	0.6886	0.8177	31.227	33.2109
MAATTA	OLLI	D	67	1119.68	3.215	1.876	1.2616	-0.1453	1.3156	-0.1392	52.43	-0.85	-0.82	0.3215	0.5895	0.911	28.3404	35.4043
PLOTNIKOV	SERGEI	F(LW)	45	432.333	0.971	1.388	-1.1109	-0.6621	-0.8539	-0.545	52.42	3.27	2.73	0	0.4163	0.4163	35.2798	27.0073
KUZNETSOV	EVGENY	F(C)	82	1159.75	3.311	2.38	1.0515	0.6058	1.1956	0.6098	52.42	1.36	2.05	0.5691	1.9659	2.535	28.1033	36.2463
KING	DWIGHT	F(LW)	47	583.933	1.644	2.158	-0.4554	0.3273	-0.9075	0.361	52.39	-3.9	-5.26	0.6165	0.6165	1.233	29.9283	36.7383
SHATTENKIRK	KEVIN	D	72	1181.73	1.929	2.234	-0.3067	0.4853	-0.212	0.4892	52.36	0.48	1.04	0.2539	0.2539	0.5077	30.9028	34.6354
VORACEK	JAKUB	F(RW)	73	1002.65	2.154	1.915	0.0459	-0.1078	0.3706	-0.0174	52.35	1.65	2.43	0.4787	1.137	1.6157	32.6047	31.694
SUBBAN	P.K.	D	68	1234.67	3.062	2.478	1.241	0.294	1.3277	0.2663	52.34	1.36	0.3	0.1944	1.0205	1.2149	30.4859	32.7586
JORDAN	MICHAL	D	36	521.3	1.957	2.762	-0.0149	0.4165	0.3417	0.1687	52.34	1.77	1.44	0.1151	0	0.1151	24.8227	35.2246
GIROUX	CLAUDE	F(RW)	78	1081.35	2.219	2.108	-0.0017	0.214	0.3011	0.2837	52.33	1.65	3.02	0.7213	0.9988	1.7201	31.6872	33.5802
DEMELO	DYLAN	D	45	550.933	1.525	1.634	-0.7345	-0.4611	-1.0209	-0.6168	52.33	1.29	-0.26	0	0	0	26.4259	33.0798
FAULK	JUSTIN	D	64	1138.63	2.055	2.898	0.1041	0.7705	0.1267	0.9994	52.3	0.85	0.99	0.2108	0.5796	0.7904	32.0319	30.7897
SISSONS	COLTON	F(C)	34	296.1	2.432	1.418	0.645	-0.7414	0.23	-0.9179	52.28	1.22	-2.39	0.8105	0.2026	1.0132	41.3386	20.4724
FABBRI	ROBBY	F(C)	72	832.983	2.593	2.449	0.5008	0.6952	0.7586	0.7751	52.27	0.52	1.57	1.0805	0.7923	1.8728	30.7906	34.6741
BACKLUND	MIKAEL	F(C)	82	1017.93	2.711	2.122	0.4966	-0.6991	0.5663	-0.5747	52.26	4.99	5.64	0.6484	1.061	1.7093	32.234	31.0638
BROWN	J.T.	F(RW)	78	890.283	2.291	1.415	0.2909	-0.7735	-0.0819	-0.6967	52.25	0.88	0.14	0.4718	0.8087	1.2805	29.1183	30.7425
NICHUSHKIN	VALERI	F(RW)	79	1000.83	2.458	2.098	-0.0426	-0.2957	0.0371	-0.301	52.23	-0.43	-0.63	0.4796	1.1391	1.6187	29.5011	34.0564
JOHNSON	TYLER	F(C)	69	882.417	2.652	1.972	0.2801	-0.0792	0.3993	-0.0759	52.22	-0.38	0.44	0.68	0.8159	1.4959	27.2727	33.0346
RAU	KYLE	F(C)	9	106.267	1.129	1.694	-1.3474	-0.318	-1.5751	-1.3968	52.22	3.12	-2.32	0	0	0	30.6122	29.5918
KEITH	DUNCAN	D	67	1231.43	1.998	1.949	-0.024	-0.2954	-0.008	-0.0567	52.18	1.62	2.25	0.1462	0.7309	0.877	34.8743	29.2782
ORPIK	BROOKS	D	41	691.467	3.471	2.69	1.1652	0.8801	1.8723	0.9973	52.18	1.41	-0.86	0.2603	0.6074	0.8677	29.322	32.7119
BACKSTROM	NICKLAS	F(C)	75	1065.5	2.478	1.408	-0.21	-0.6902	-0.083	-0.7262	52.18	0.36	2.23	0.7321	1.1825	1.9146	31.3528	30.1645
MILLER	COLIN	D	42	585.533	2.459	2.152	0.2212	-0.2536	0.1277	-0.2213	52.13	4.74	2.69	0.3074	0.7173	1.0247	25.1546	44.3299
WEISE	DALE	F(RW)	71	821.733	2.483	2.044	0.5781	-0.4118	0.2953	-0.425	52.12	1.48	0.33	0.7302	0.6571	1.3873	26.5141	34.8587
SMITH	REILLY	F(RW)	82	1042.5	2.763	1.554	0.2754	-0.5869	0.4048	-0.5065	52.1	4.67	4.7	0.9784	0.9209	1.8993	33.6889	30.5778
LILES	JOHN-MICHAEL	D	81	1322.7	1.905	2.223	-0.1599	-0.175	-0.1703	-0.1265	52.09	1.18	-0.88	0.1814	0.499	0.6804	30.1029	32.6758
UPSHALL	SCOTTIE	F(RW)	70	668.2	1.886	1.706	-0.0479	-0.2002	-0.3455	-0.2998	52.06	0.73	0.14	0.5388	0.449	0.9877	37.3591	23.5105
DAVIDSON	BRANDON	D	51	778.567	2.004	1.85	-0.0302	-0.8612	0.0985	-1.0262	52.04	4.12	3.61	0.1541	0.3853	0.5395	32.4798	31.4016
ERIKSSON	LOUI	F(LW)	82	1134.58	2.644	1.534	0.231	-1.1668	0.3408	-1.0683	52.02	3.28	3.5	0.8461	1.1105	1.9567	32.6165	33.0645
HELM	DARREN	F(C)	77	931.367	2.061	2.19	0.1304	0.1035	0.1216	0.0497	51.99	0.39	0	0.6442	0.7731	1.4173	34.8079	28.2887
VALIEV	RINAT	D	10	119.65	2.006	2.006	0.1093	-0.7133	0.4443	0.0973	51.98	-0.68	0.04	0	0	0	34.2105	36.8421
MYERS	TYLER	D	73	1246.05	2.071	1.878	-0.3282	-0.5265	-0.1495	-0.5363	51.97	0.71	-0.02	0.3852	0.626	1.0112	30.2643	32.3956
MANNING	BRANDON	D	56	830.517	1.589	1.517	-0.5451	-0.5734	-0.4871	-0.4604	51.97	1.53	1.72	0.0722	0.4335	0.5057	28.3069	39.0212
NASH	RILEY	F(C)	64	681.283	1.761	2.026	-0.1659	-0.4901	-0.2192	-0.3657	51.96	1.61	-0.37	0.6165	0.7046	1.321	29.4521	36.3014
BENNETT	BEAU	F(RW)	33	331.583	2.352	2.533	-0.0814	0.6624	0.0383	0.6623	51.95	-0.26	1.11	0.9047	0.3619	1.2666	31.4815	32.4074
MURPHY	RYAN	D	35	520.883	2.073	2.073	0.1594	-0.4171	0.6722	-0.9291	51.95	1.49	0.89	0	0.8063	0.8063	26.2651	33.494
JARNKROK	CALLE	F(C)	81	1037.72	2.313	2.313	0.2272	0.4404	0.1804	0.307	51.95	-0.67	-0.58	0.636	0.6938	1.3298	29.6846	35.9926
RICHARDS	MIKE	F(C)	39	374.167	1.283	1.443	-1.0858	-0.5724	-1.3577	-0.9536	51.93	1.96	0.11	0.4811	0.3207	0.8018	33.0645	30.6452
EMELIN	ALEXEI	D	72	1247.48	1.635	2.261	-0.7336	-0.0688	-1.0089	-0.1111	51.92	0.56	0.88	0	0.5291	0.5291	34.9693	28.5276
LARKIN	DYLAN	F(C)	80	1074.13	2.625	2.011	0.9047	-0.1648	0.8641	-0.174	51.91	0.31	0.14	1.0055	1.0055	2.0109	24.9476	38.5744
TROUBA	JACOB	D	81	1394.53	2.366	1.936	0.3714	-0.4038	0.2355	-0.4177	51.91	1.55	0.76	0.2151	0.3442	0.5593	29.9748	31.3182
HOLLAND	PETER	F(C)	65	730.867	1.314	2.299	-0.6519	-0.1365	-0.7297	-0.1787	51.88	0.87	0.02	0.3284	0.7388	1.0672	33.3333	29.8091
STONE	MARK	F(RW)	75	1094.62	2.521	2.302	0.4042	0.0884	0.4477	0.0114	51.87	5.89	6.17	0.6578	1.2059	1.8637	31.5547	34.3146
FOLIGNO	NICK	F(LW)	72	980.2	1.898	2.265	-0.4899	-0.1755	-0.5057	-0.1627	51.85	4.61	5.18	0.6733	0.6121	1.2855	32	32.2286
DRAISAITL	LEON	F(C)	72	1038.3	2.6	2.485	0.6049	-0.037	0.8016	-0.0635	51.85	3.35	3.91	0.809	1.3869	2.1959	29.2035	34.2183
ENSTROM	TOBIAS	D	72	1232.75	2.288	2.044	-0.0425	-0.3259	0.1712	-0.3262	51.84	-0.3	0.07	0.0973	0.5841	0.6814	30.1624	32.6373
PERRON	DAVID	F(LW)	71	891.883	2.153	2.355	-0.2295	0.4448	0.192	0.6389	51.84	-1.34	1.02	0.4709	0.8746	1.3455	27.4648	33.5681
OTT	STEVE	F(C)	21	188.55	1.591	2.546	-0.2268	0.7955	-0.7435	0.7218	51.83	0.59	-3.33	0	0.6364	0.6364	45.8564	22.6519
HJALMARSSON	NIKLAS	D	81	1499.95	1.84	2.04	-0.2819	-0.1403	-0.2551	-0.0551	51.81	0.97	1.77	0.08	0.4	0.48	34.3566	28.2169
PANARIN	ARTEMI	F(C)	80	1180.2	2.745	2.593	0.602	0.5079	1.0144	0.6399	51.8	4.07	1.61	0.9151	1.1693	2.0844	14.4896	44.3469
BERGLUND	PATRIK	F(C)	42	541.033	2.218	1.553	0.1385	-0.3923	-0.0529	-0.4659	51.79	-0.34	0.84	0.6654	0.5545	1.2199	38.6824	27.027
MARTIN	PAUL	D	78	1365.48	2.373	1.933	0.1509	-0.1986	0.1434	-0.0204	51.73	-1.22	0.08	0.0439	0.6152	0.6591	31.6627	30.3898
KANE	PATRICK	F(RW)	82	1306.52	3.077	2.434	1.7481	-0.0371	1.576	0.4851	51.73	3.67	1.61	1.1481	1.4696	2.6176	21.0285	42.0569
GALIEV	STANISLAV	F(RW)	24	200.8	1.793	1.195	-0.4814	-0.7789	-0.5484	-0.8296	51.72	0.88	0.94	0	0.8964	0.8964	30.6818	30.1136
POMINVILLE	JASON	F(RW)	75	983.833	2.317	1.647	0.2332	-0.5464	0.288	-0.2895	51.71	4.84	5.63	0.4269	0.9758	1.4027	26.0128	38.3795
BRAUN	JUSTIN	D	80	1369.88	2.365	2.102	-0.0261	0.1703	0.2201	0.2465	51.7	-0.22	-0.34	0.0876	0.7884	0.876	34.3249	26.3921
HALL	TAYLOR	F(LW)	82	1247.45	2.742	2.549	1.0366	0.1191	1.0307	-0.0171	51.67	3.52	4.3	0.8658	1.4429	2.3087	29.7143	33.2245
GAGNER	SAM	F(C)	53	608.033	2.171	1.776	0.044	-0.1245	0.0525	-0.4386	51.66	0.68	2.03	0.5921	0.6908	1.2828	30.7692	28.7968
PERRY	COREY	F(RW)	82	1148.37	2.299	1.985	0.3221	-0.1921	0.4993	-0.0556	51.64	-0.64	-1.18	0.9927	0.7837	1.7764	28.5305	37.8817
RUST	BRYAN	F(RW)	41	473.533	1.901	1.774	-0.5242	-0.3897	-1.3362	-0.1841	51.56	1.83	-4.57	0.5068	0.5068	1.0137	34.8341	26.0664
KOIVU	MIKKO	F(C)	82	1161.75	2.582	1.963	0.7711	-0.0242	0.68	0.0384	51.53	5.03	5.43	0.2066	1.2912	1.4977	26.8212	34.7682
KARLSSON	ERIK	D	82	1735.97	2.627	2.73	0.7802	0.7493	0.6959	0.9083	51.53	7.06	7.22	0.4493	1.0714	1.5208	28.4835	34.8629
WEBER	SHEA	D	78	1418.48	2.073	2.411	-0.1935	0.5841	-0.0828	0.4374	51.51	1.93	-2.56	0.1692	0.6768	0.846	30.7403	31.8695
PALAT	ONDREJ	F(LW)	62	798.583	2.855	1.953	0.5596	-0.0655	0.6427	-0.0578	51.51	-1.47	-0.77	0.9016	1.0519	1.9535	29.0495	34.0027
LEE	ANDERS	F(C)	80	934.433	1.862	1.926	-0.5457	-0.354	-0.5776	-0.2916	51.51	2.7	2.55	0.3853	0.8347	1.22	28.4483	35.5911
HARRINGTON	SCOTT	D	15	182.95	1.64	1.968	-0.327	-0.4349	-0.5132	0.0414	51.51	0.28	2.55	0	0.328	0.328	29.5181	41.5663
TAVARES	JOHN	F(C)	78	1209.08	2.63	2.134	0.5122	-0.1424	0.414	-0.0823	51.49	2.95	3.06	1.0917	1.1414	2.2331	23.6692	42.5856
STONER	CLAYTON	D	50	669.8	1.612	1.612	-0.4766	-0.4927	-0.2084	-0.2784	51.49	-0.21	-0.67	0	0.3583	0.3583	32.3625	35.1133
SHEAHAN	RILEY	F(C)	81	937.167	1.857	2.433	-0.3325	0.3956	-0.2067	0.3695	51.49	-1	-0.22	0.5122	0.7043	1.2164	32.7888	31.1552
HAINSEY	RON	D	81	1477.18	2.031	2.478	0.0902	0.1705	0.1156	0.1793	51.48	-0.24	-0.1	0.1219	0.4874	0.6093	31.694	30.9426
STAMKOS	STEVEN	F(C)	77	1099.87	2.509	2.018	0.1865	0.1119	0.3097	0.1295	51.47	-1.44	-0.94	0.9274	0.7637	1.6911	31.8224	38.2979
FROLIK	MICHAEL	F(RW)	64	842.2	2.493	2.707	0.0945	0.2541	0.3322	0.1457	51.47	3.45	4.44	0.8549	0.8549	1.7098	34.4961	31.6537
CONNOLLY	BRETT	F(RW)	71	841.067	2.64	2.782	0.2527	0.7566	0.2991	0.743	51.44	0.72	3.46	0.3567	0.9274	1.2841	33.6735	29.4898
BURAKOVSKY	ANDRE	F(LW)	79	940	2.745	2.553	0.1702	0.7643	0.358	0.7737	51.44	0.17	0.4	1.0213	0.9574	1.9787	26.7352	36.7609
DEL_ZOTTO	MICHAEL	D	52	942.067	1.274	2.165	-1.098	0.2283	-0.934	0.5197	51.41	0.33	2.97	0.1274	0.2548	0.3821	33.5973	30.543
BOZAK	TYLER	F(C)	57	765.567	2.116	2.586	0.1814	0.1763	0.4677	0.1604	51.4	-0.43	2.57	0.5486	1.0189	1.5675	29.1717	38.5354
STAFFORD	DREW	F(RW)	78	1087.57	1.986	3.145	-0.4552	1.2527	-0.4514	1.2178	51.38	-0.59	0.3	0.662	0.662	1.3241	28.4264	33.401
NEMETH	PATRIK	D	38	539.8	1.556	1.778	-0.9858	-0.6792	-1.2001	-1.0712	51.38	-0.92	-0.8	0	0.7781	0.7781	33.3333	29.7619
JURCO	TOMAS	F(RW)	44	383.5	1.565	2.347	-0.4846	0.3288	-0.4178	0.0761	51.36	0.04	-0.37	0.6258	0.3129	0.9387	33.5443	28.7975
TERAVAINEN	TEUVO	F(LW)	78	951.05	1.64	1.83	-0.3333	-0.3587	-0.5173	-0.3703	51.36	0.9	1.18	0.5678	0.694	1.2618	36.2431	27.9558
BONINO	NICK	F(C)	63	712.767	2.525	1.431	0.2189	-0.6957	0.2018	-0.5757	51.34	-1.41	-0.63	0.4209	1.5994	2.0203	35.8098	29.4205
MCILRATH	DYLAN	D	34	442.65	2.304	1.355	-0.0364	-0.6427	0.0924	-1.0575	51.34	4.43	1.6	0.2711	0.2711	0.5422	29.2818	28.1768
LOVEJOY	BEN	D	66	1032.9	2.265	1.975	-0.1641	0.0235	0.0134	-0.049	51.33	-2.06	-0.83	0.2324	0.2324	0.4647	37.194	26.742
RATTIE	TY	F(RW)	13	118.017	3.05	3.05	1.0474	1.2294	0.6172	1.3471	51.31	-0.07	1.25	2.0336	0.5084	2.542	27.8846	32.6923
TROCHECK	VINCENT	F(C)	76	1018.88	2.886	1.826	0.546	-0.029	0.7101	-0.1628	51.29	2.94	4	1.1189	1.06	2.1789	33.4601	31.5589
BACKES	DAVID	F(RW)	79	1107.57	1.896	1.679	-0.3388	-0.2313	-0.3869	-0.2419	51.28	-0.66	-0.88	0.4334	0.9209	1.3543	41.1812	25.0809
MCDAVID	CONNOR	F(C)	45	624.917	3.36	3.264	1.6588	0.7542	1.7224	0.8483	51.28	2.64	4.24	1.1522	1.5362	2.6884	32.3283	32.4958
STEWART	CHRIS	F(RW)	56	542.05	2.435	2.103	0.5461	0.1057	0.5844	-0.2033	51.26	-0.94	-0.85	0.6641	0.8855	1.5497	31.2364	35.7918
NIELSEN	FRANS	F(C)	81	977.517	2.148	1.964	-0.1555	-0.3383	-0.2023	-0.2658	51.25	2.65	2.24	0.491	0.8593	1.3504	35.2227	30.1619
PYSYK	MARK	D	55	789	2.129	2.129	0.3651	-0.1693	0.5401	-0.0761	51.25	4.9	4.18	0.076	0.5323	0.6084	29.5964	35.725
NISKANEN	MATT	D	82	1491.27	2.012	1.609	-0.7461	-0.4653	-0.7333	-0.5474	51.2	0.95	0.34	0.0805	0.3219	0.4023	34.7222	27.381
DANAULT	PHILLIP	F(LW)	51	595.067	1.008	1.916	-1.038	-0.3043	-1.5756	-0.4449	51.2	1.39	2.61	0.3025	0.5041	0.8066	45.0495	22.9373
KRUG	TOREY	D	81	1340.28	2.462	1.925	0.0381	-0.4909	0.0671	-0.5875	51.19	2.5	2.72	0.1343	0.8506	0.9849	29.2217	33.9207
BEAULIEU	NATHAN	D	64	968.867	2.044	2.353	-0.2032	0.0698	-0.0987	0.2978	51.16	-0.67	-0.8	0.0619	0.8051	0.867	32.4899	31.8826
DIETZ	DARREN	D	13	174.833	3.089	2.745	0.9625	0.3163	1.1292	0.3942	51.15	1.14	3.09	0.3432	1.3727	1.7159	31.7647	32.3529
BICKELL	BRYAN	F(LW)	25	239.167	1.254	2.509	-0.8406	0.576	-0.6445	0.8472	51.13	1.24	0.09	0	0.5017	0.5017	15.9091	44.5455
PASTRNAK	DAVID	F(RW)	51	671.333	2.592	2.145	0.0337	-0.074	0.1604	-0.354	51.12	1.36	2.27	1.2512	0.8044	2.0556	31.8033	31.3115
SMITH	ZACK	F(C)	81	967.333	2.233	1.613	0.1117	-0.8099	-0.0237	-0.8491	51.11	4.53	4.58	0.9924	0.4342	1.4266	35.3579	24.7288
DESHARNAIS	DAVID	F(C)	65	843.85	1.991	2.133	-0.2739	-0.3404	-0.3352	-0.1663	51.11	-0.7	-1.58	0.4977	1.0665	1.5643	29.5311	33.7136
OSHIE	TJ	F(RW)	80	1104.07	2.663	1.576	0.169	-0.4144	0.1844	-0.5296	51.08	-2.12	0.28	0.6521	1.0325	1.6847	29.852	30.6353
TOEWS	JONATHAN	F(C)	80	1137.37	2.057	2.057	0.1428	-0.0284	0.0929	-0.0381	51.07	-0.95	0.99	0.5803	1.0023	1.5826	27.5237	33.3046
FILPPULA	VALTTERI	F(C)	76	986.267	1.643	2.008	-0.7966	0.0835	-0.8159	0.1813	51.04	-1.1	-1.47	0.3042	0.73	1.0342	32.7291	32.427
PIETRANGELO	ALEX	D	73	1403.73	2.223	1.667	0.1454	-0.3352	0.0713	-0.2549	51.03	-1.24	-1.73	0.2137	0.7694	0.9831	35.3506	30.6273
BOYLE	BRIAN	F(C)	76	777.567	1.929	2.392	-0.4552	0.5455	-0.5578	0.5323	50.99	-1.53	-1.7	0.6173	0.463	1.0803	33.2418	27.6099
VIRTANEN	JAKE	F(RW)	55	575.617	2.085	2.71	0.3402	0.4837	0.3807	0.1107	50.99	4.71	3.45	0.6254	0.5212	1.1466	30.7551	33.5175
MUELLER	MIRCO	D	11	111.95	0	2.144	-2.1896	0.1229	-1.7972	-0.7017	50.99	0.18	0.03	0	0	0	27.027	32.4324
ROUSSEL	ANTOINE	F(LW)	80	940.533	2.041	1.914	-0.4846	-0.5791	-0.5663	-0.6313	50.98	-1.33	-2.2	0.5741	0.8293	1.4035	33.3333	28.8823
KAPANEN	KASPERI	F(RW)	9	109.183	0	1.649	-1.9732	-1.0027	-2.037	-1.8699	50.98	-1.25	2.12	0	0	0	15.7407	45.3704
POULIOT	BENOIT	F(LW)	55	701.1	2.482	3.081	0.3381	0.5445	0.7278	0.8257	50.97	2.36	2.78	0.5991	1.4549	2.0539	29.9145	32.4786
COBURN	BRAYDON	D	80	1122.08	2.406	2.192	0.2033	0.2786	0.1034	0.304	50.93	-1.43	-2.05	0.0535	0.4278	0.4812	30.5336	30.2372
PHANEUF	DION	D	71	1179.65	1.729	2.187	-0.3679	-0.26	-0.3116	0.0082	50.93	0.49	1.21	0.1526	0.6104	0.7629	32.1311	35.3279
EBERLE	JORDAN	F(C)	69	972.7	2.406	2.961	0.2716	0.4205	0.5752	0.6663	50.92	2.86	2.95	0.9253	0.9253	1.8505	32.2718	31.8471
NIETO	MATT	F(LW)	67	782.533	1.457	2.147	-0.8892	0.0615	-1.0867	0.2148	50.89	-0.54	-0.2	0.3834	0.6134	0.9968	33.9142	24.2627
SCHENN	LUKE	D	72	1066.73	2.531	2.419	0.5535	0.5969	0.7908	0.7035	50.88	-2.95	-5.15	0.1687	0.675	0.8437	31.5306	32.3469
OKPOSO	KYLE	F(RW)	79	1125.08	2.293	2.187	0.0346	-0.0014	-0.007	0.0178	50.84	2.02	1.72	0.5866	1.1732	1.7599	30.2718	35.4264
SHAW	ANDREW	F(C)	78	956.25	2.196	1.443	0.3914	-0.8366	0.2752	-0.8366	50.84	0.18	-0.2	0.502	0.8784	1.3804	34.9076	28.9528
LATTA	MICHAEL	F(C)	43	343.75	1.745	1.745	-0.4957	-0.3527	-0.8951	-0.2262	50.83	0.48	1.12	0.5236	0.6982	1.2218	30.6397	31.6498
BIEKSA	KEVIN	D	71	1196.73	1.755	2.306	-0.3823	0.2686	-0.0729	0.4232	50.81	-1.8	-3.44	0.0501	0.3008	0.351	32.101	29.7565
PURCELL	TEDDY	F(RW)	76	1003.02	2.393	2.572	0.3211	0.1293	0.2906	0.2159	50.81	2.3	2.02	0.5982	1.1366	1.7348	29.1282	33.3333
REINHART	SAM	F(C)	79	1036.32	2.084	2.316	0.3784	-0.0301	0.3856	0.1657	50.81	4.38	4.38	0.7527	0.8685	1.6211	31.5684	33.5664
SKINNER	JEFF	F(C)	82	1110.13	2.594	2.432	0.8957	0.0461	0.8928	0.1157	50.79	-0.49	-0.93	1.0269	1.0269	2.0538	28.4355	39.7463
SLAVIN	JACCOB	D	63	1076.02	2.063	2.175	0.042	-0.2271	-0.0992	-0.1062	50.79	-0.85	0.54	0.1115	0.5576	0.6691	32.6848	32.8794
CALLAHAN	RYAN	F(RW)	73	923.083	2.145	2.145	-0.1497	0.2855	-0.0818	0.2774	50.78	-1.23	-1.85	0.455	0.91	1.365	31.4737	36.1053
DE_HAAN	CALVIN	D	72	1244.62	2.218	2.266	-0.1448	0.1276	-0.1826	0.0766	50.77	1.7	1.23	0.0964	0.5303	0.6267	30.6632	31.6107
ODUYA	JOHNNY	D	82	1375.63	1.919	2.268	-0.6811	-0.0549	-0.841	-0.1146	50.76	-3.4	-2.7	0.1308	0.5234	0.6542	31.295	30.7194
GAUDET	TYLER	F(C)	14	123.467	1.944	2.916	0.0074	0.7341	-0.0284	-0.2167	50.76	4.47	1.42	0.486	0.9719	1.4579	38.1356	27.1186
JOSEFSON	JACOB	F(C)	58	636.417	0.471	1.98	-1.3727	-0.1197	-1.4458	0.0054	50.74	5.15	4.85	0.0943	0.0943	0.1886	36.3475	28.9007
PAQUETTE	CEDRIC	F(C)	56	601.167	1.198	1.797	-1.2238	-0.2119	-1.6838	-0.5447	50.74	-1.37	-2.07	0.499	0.2994	0.7984	29.1005	29.1005
ATHANASIOU	ANDREAS	F(C)	37	302.433	2.777	2.777	0.8561	0.7231	1.0562	0.3425	50.73	-1.32	-3.57	1.3887	0.992	2.3807	21.5385	38.4615
HOLZER	KORBINIAN	D	29	386.083	2.176	2.642	0.2092	0.6608	-0.3547	0.1115	50.71	-1.68	-0.04	0	0.4662	0.4662	32.5373	31.6418
SCEVIOUR	COLTON	F(C)	71	724.467	2.319	2.153	0.1108	-0.1458	-0.2109	-0.1527	50.71	-1.03	-2.3	0.8282	0.5797	1.4079	36.1919	26.0174
DROUIN	JONATHAN	F(LW)	21	243.667	3.201	1.477	0.9686	-0.5305	1.2786	-0.3649	50.71	-1.19	0.05	0.985	0.985	1.9699	26.57	37.6812
MARCHENKO	ALEXEY	D	66	947.017	1.901	2.091	-0.2027	-0.0369	-0.1422	0.103	50.68	-1.8	-1.58	0.1267	0.4435	0.5702	34.565	31.5852
KANE	EVANDER	F(LW)	65	1048.78	1.487	2.632	-0.5078	0.4754	-0.4404	0.4736	50.67	4.34	5.27	0.7437	0.4577	1.2014	32.7	34.6
SANTORELLI	MIKE	F(C)	70	657.583	1.642	1.916	-0.3262	-0.1365	-0.3183	0.0005	50.67	-1.5	-2.1	0.7299	0.6387	1.3686	25.9965	36.3951
HAMONIC	TRAVIS	D	72	1399.53	2.229	2.401	-0.1111	0.3303	-0.1513	0.4683	50.67	1.37	1.86	0.1715	0.5145	0.6859	31.307	31.003
MAROON	PATRICK	F(LW)	72	767.75	2.188	2.501	0.0608	0.3679	0.286	0.3948	50.67	-0.86	-2.34	0.5471	0.8597	1.4067	26.3238	38.2753
ZETTERBERG	HENRIK	F(LW)	82	1224.95	1.861	2.204	-0.5435	-0.0543	-0.2081	0.0893	50.66	-0.49	-1.54	0.4898	0.6368	1.1266	25.2613	37.2822
GELINAS	ERIC	D	40	487.05	1.601	1.848	-0.0665	-0.3203	-0.1055	0.2658	50.66	4.57	5.02	0	0.2464	0.2464	22.2506	43.4783
SCHMIDT	NATE	D	72	1158.45	2.175	1.761	-0.5295	-0.3112	-0.2632	-0.258	50.65	-0.62	0.36	0.0518	0.6733	0.7251	28.5714	35.5665
LADD	ANDREW	F(LW)	78	1037.23	2.198	2.198	-0.0972	-0.0956	0.0796	-0.0126	50.62	-1.32	-0.98	0.6363	0.8677	1.504	29.2929	30.2112
BRODZIAK	KYLE	F(C)	76	678.683	1.326	1.591	-0.772	-0.5319	-1.0371	-0.4431	50.62	-1.22	-1.82	0.3536	0.3536	0.7073	39.4046	21.5412
EKBLAD	AARON	D	78	1319.6	2.546	1.955	0.0493	0.0614	0.0405	0.242	50.62	2.49	2.98	0.4092	0.6366	1.0458	27.445	34.6475
BELESKEY	MATT	F(LW)	80	1115.72	2.581	2.044	0.2356	-0.3298	0.2973	-0.3063	50.61	2.13	1.57	0.6991	0.9142	1.6133	30.8561	34.8071
TYUTIN	FEDOR	D	61	921.583	1.823	2.474	-0.4822	-0.0153	-0.5786	-0.1404	50.59	3.81	2.6	0.0651	0.1302	0.1953	31.982	32.0946
HORCOFF	SHAWN	F(C)	59	654.733	1.741	1.65	-0.2772	-0.4814	-0.1826	-0.4941	50.59	-1.99	-2.25	0.4582	0.7331	1.1913	37.0597	26.0337
MARKOV	ANDREI	D	82	1390.53	2.459	2.287	0.2135	-0.0206	0.3692	-0.041	50.55	-2.15	-1.53	0.0431	0.9924	1.0356	31.5615	32.3588
MCCORMICK	MAX	F(LW)	20	205.5	1.46	2.628	-0.6527	0.5476	-0.6306	-0.3919	50.54	3.2	0.27	0.5839	0.5839	1.1679	28.0423	29.1005
ANDREOFF	ANDY	F(C)	60	518.75	1.735	1.619	-0.1035	-0.0845	-0.4394	-0.1758	50.53	-6.37	-6.63	0.9253	0.2313	1.1566	28.3105	39.9543
KLEFBOM	OSCAR	D	30	493.567	2.188	2.674	0.1283	0.0901	0.0328	-0.0515	50.52	1.89	3.01	0.4863	0.6078	1.0941	33.3996	29.0258
KENNEDY	TYLER	F(C)	50	589.733	1.424	2.544	-0.2018	0.4911	-0.4156	0.3355	50.51	5.01	5.75	0.2035	0.8139	1.0174	36.7424	27.6515
WILSON	GARRETT	F(LW)	29	266.767	0.675	1.349	-1.4556	-0.3937	-2.4127	-0.8862	50.49	3.02	0.08	0	0.2249	0.2249	24.8996	39.3574
SCHENN	BRAYDEN	F(C)	80	1015.8	2.54	1.713	0.492	-0.3965	0.7373	-0.3534	50.48	-1.27	0.03	0.8269	1.1223	1.9492	30.6517	33.7067
OLEKSIAK	JAMIE	D	19	227.533	1.582	2.901	-0.8562	0.6633	-0.9227	-0.1225	50.48	-1.79	-2.44	0	0.5274	0.5274	29.4643	36.6071
FIDDLER	VERNON	F(LW)	82	732.967	1.801	1.883	-0.5889	-0.5251	-0.8167	-0.5654	50.44	-1.16	-2.57	0.4912	0.573	1.0642	34.2144	28.1938
PESCE	BRETT	D	69	1104.05	1.467	1.848	-0.7259	-0.7155	-0.7589	-0.6632	50.43	-0.94	-1.45	0.163	0.3804	0.5435	30.444	31.8182
WINNIK	DANIEL	F(C)	76	866.55	1.662	1.662	-0.2134	-0.7778	-0.3826	-0.8003	50.42	0.41	-2.26	0.3462	0.6924	1.0386	36.3296	25.8427
CARLSON	JOHN	D	56	955.667	2.637	1.821	0.1718	-0.2238	0.1384	-0.192	50.41	-0.97	-1.19	0.3139	1.0045	1.3185	32.0896	31.1301
MARLEAU	PATRICK	F(C)	82	1089.83	1.872	2.422	-0.4627	0.5399	-0.4949	0.6002	50.38	-2.18	-1.79	0.6607	0.4955	1.1561	33.178	28.1454
ARMIA	JOEL	F(RW)	43	476.017	1.765	2.017	-0.3722	-0.109	-0.4422	-0.114	50.38	0.01	-0.78	0.3781	0.5042	0.8823	29.199	30.491
ACCIARI	NOEL	F(C)	19	160.117	1.499	2.998	-0.6739	0.6297	-0.6603	0.9186	50.37	2.73	-3.6	0	0.3747	0.3747	23.9669	38.0165
FLEISCHMANN	TOMAS	F(LW)	76	957.517	2.068	2.569	0.0622	0.3165	-0.2291	0.3397	50.33	-1.02	-2.19	0.8146	0.564	1.3786	36.8984	28.4492
VATANEN	SAMI	D	71	1089.5	1.927	2.038	-0.0264	0.0285	0.1518	0.1294	50.33	-2.64	-3.53	0.2754	0.4956	0.771	31.5449	33.4875
JOSI	ROMAN	D	81	1484.62	2.182	2.263	0.2721	0.0963	0.0243	0.3059	50.3	-2.53	-3.95	0.2021	0.8891	1.0912	30.9036	32.2892
NOLAN	JORDAN	F(C)	52	456.517	1.446	1.446	-0.4075	-0.2788	-0.6243	-0.4764	50.3	-5.87	-7.85	0	0.6572	0.6572	31.9261	36.6755
YANDLE	KEITH	D	82	1352.22	2.263	1.775	-0.2963	-0.2066	-0.2513	-0.241	50.29	4.03	4.39	0.0887	0.8874	0.9762	23.6025	45.264
PULOCK	RYAN	D	15	203.817	3.827	2.944	1.6776	0.8417	1.4208	0.7564	50.28	1.02	6.62	0.5888	0.5888	1.1775	28.7582	35.9477
GARRISON	JASON	D	72	1089.15	2.093	2.204	-0.3275	0.3124	-0.181	0.4317	50.26	-2.02	-2.55	0.2204	0.3305	0.5509	33.6024	29.7679
HAMHUIS	DAN	D	58	959.4	1.876	2.376	0.016	0.0533	0.0338	-0.1024	50.21	3.86	3.11	0.0625	0.5003	0.5629	31.8527	34.1278
STROME	RYAN	F(C)	71	950.6	2.462	2.777	0.181	0.8498	0.2652	0.6753	50.21	0.93	0.95	0.3156	1.0099	1.3255	28.4472	37.3913
DESJARDINS	ANDREW	F(C)	77	866.05	0.97	1.801	-1.2088	-0.3179	-1.344	-0.4084	50.2	0.12	-0.35	0.4157	0.3464	0.7621	49.5423	18.8787
JAGR	JAROMIR	F(RW)	79	1089.82	3.689	2.257	1.5289	0.1219	1.7102	0.4379	50.19	5.72	1.83	1.1011	1.5966	2.6977	31.1412	27.7563
LAICH	BROOKS	F(C)	81	727.833	1.484	2.391	-0.7484	0.2309	-1.0942	0.3091	50.19	-0.75	-0.19	0.1649	0.8244	0.9892	32.8358	30.597
LEDDY	NICK	D	81	1471.12	2.202	2.447	-0.1797	0.4555	-0.1563	0.4495	50.18	0.83	0.99	0.0816	0.6526	0.7341	31.728	30.6657
COLE	IAN	D	70	993.017	1.813	2.296	-0.6734	0.4168	-0.8762	0.5379	50.14	-2.97	-3.5	0	0.5438	0.5438	30.8017	34.0717
GOSTISBEHERE	SHAYNE	D	64	951.7	2.837	1.891	0.7326	-0.1992	1.0812	-0.1278	50.14	-1	-1.18	0.4413	0.7565	1.1979	25.7471	40
KREJCI	DAVID	F(C)	72	1045.95	2.811	2.065	0.5026	-0.2218	0.609	-0.2852	50.08	-0.58	0.81	0.631	1.4915	2.1225	32.997	32.6942
NESTEROV	NIKITA	D	57	736.683	1.873	2.036	-0.5511	0.079	-0.6202	0.0793	50.08	-2.64	-3.05	0.0814	0.3258	0.4072	24.575	45.1314
SUSTR	ANDREJ	D	77	1119.78	2.518	2.518	0.2946	0.7654	0.3771	0.8394	50.05	-2.58	-3.32	0.2143	0.8573	1.0716	32.9167	26.3542
EKMAN-LARSSON	OLIVER	D	75	1322.7	2.722	2.54	0.9698	0.6056	1.0145	0.52	50.04	4.62	5.12	0.2722	0.6351	0.9072	33.4217	31.0345
ANISIMOV	ARTEM	F(C)	77	1061.58	2.6	2.543	0.2241	0.2882	0.834	0.6434	50.03	-1.11	-1.07	0.5652	0.7913	1.3565	18.9402	41.9391
SUTER	RYAN	D	82	1728.8	2.325	1.909	0.0237	-0.257	0.3961	-0.048	50.02	2.84	4.25	0.1388	0.6247	0.7635	30.0376	33.799
GIORDANO	MARK	D	82	1478.75	2.516	2.8	0.1849	0.4193	0.3591	0.4008	50.02	2.58	3.02	0.4057	0.7303	1.1361	34.2037	30.0914
SUTTER	BRANDON	F(C)	20	253.45	2.367	1.184	0.5071	-1.1338	0.2658	-0.7498	50	2.35	0.86	0.7102	0.7102	1.4204	31.8386	34.0807
CLAESSON	FREDRIK	D	16	279.983	1.286	2.357	-1.163	0.0964	-1.1272	0.1741	50	1.45	2.68	0	0.4286	0.4286	31.4879	26.2976
HATHAWAY	GARNET	F(RW)	14	155.7	1.541	1.541	-0.6537	-0.9085	-0.6866	-1.1556	50	1.17	0.05	0	0.7707	0.7707	26.9737	35.5263
JOHANSEN	RYAN	F(C)	80	1095.28	2.465	1.808	0.3081	-0.4494	0.5196	-0.7568	49.95	-0.7	0.75	0.493	1.3147	1.8078	31.4103	32.6923
KREIDER	CHRIS	F(C)	79	1025.23	3.102	2.107	0.8296	0.1337	1.041	0.216	49.95	3.34	3.71	0.8778	0.8193	1.6972	31.5676	32.4324
BOUWMEESTER	JAY	D	72	1308.12	1.972	1.881	-0.3341	0.0421	-0.0766	0.0282	49.92	-3.2	-3.57	0.0917	0.6421	0.7339	34.6067	31.161
DUBINSKY	BRANDON	F(C)	75	1009.1	2.438	3.151	0.2766	0.9777	0.2765	0.897	49.9	2.11	2.06	0.654	1.2486	1.9027	36.0313	28.1984
GUNNARSSON	CARL	D	72	1063.75	2.256	2.031	0.0626	0.1787	0.3903	0.2151	49.89	-3.45	-3.71	0.1128	0.282	0.3948	32.3106	31.256
NEIL	CHRIS	F(RW)	80	731.45	1.805	2.051	-0.3381	-0.1241	-0.567	-0.1859	49.88	3.78	2.9	0.3281	0.6562	0.9843	31.3333	23
GRANLUND	MIKAEL	F(C)	82	1115.48	1.775	2.367	-0.7195	0.6552	-0.4613	0.6035	49.88	2.3	3.17	0.3765	0.9682	1.3447	25.9117	38.4837
STEEN	ALEXANDER	F(LW)	67	955.517	2.261	1.884	-0.0105	-0.0266	0.2795	-0.0169	49.86	-2.75	-1.92	0.7535	0.8163	1.5698	32.8717	33.0563
HANIFIN	NOAH	D	79	1176.12	2.143	2.5	0.3025	0.1835	0.2215	0.2032	49.84	-1.71	-1.91	0.153	0.5102	0.6632	28.731	34.9239
MILLER	KEVAN	D	71	1136.02	2.641	2.218	0.3285	-0.1161	0.4019	-0.1523	49.83	0.7	0.41	0.2641	0.6338	0.8979	31.4429	29.8582
BLUNDEN	MIKE	F(RW)	20	170.067	2.47	1.058	0.229	-1.0392	0.2547	-1.6487	49.82	-1.9	-4.77	1.0584	0.7056	1.764	34.9693	29.4479
BOYLE	DAN	D	74	1137.42	2.479	2.163	0.1982	0.2864	0.1644	0.3543	49.81	3.31	3.5	0.2638	0.3165	0.5803	25.285	38.5492
FRANSON	CODY	D	59	801.433	1.348	1.797	-0.5505	-0.5119	-0.6168	-0.7454	49.81	2.7	2.58	0.2246	0.4492	0.6738	32.7801	32.6418
RIELLY	MORGAN	D	82	1443.6	1.912	2.868	0.0885	0.6389	0.0796	0.6147	49.81	-1.81	-2.47	0.1663	0.5819	0.7481	34.1623	30.0393
POLAK	ROMAN	D	79	1261.52	1.807	1.76	-0.1775	-0.6879	-0.4007	-0.5683	49.8	-1.91	-3.09	0.0476	0.7134	0.761	32.8278	31.0437
GAUDREAU	JOHNNY	F(LW)	79	1194.88	2.862	2.611	0.6268	-0.4584	0.838	0.1499	49.8	4.14	2.35	0.9039	1.3558	2.2596	30.3993	37.1638
ATKINSON	CAM	F(RW)	81	1025.32	2.575	3.043	0.5283	0.7964	0.4055	0.8315	49.79	1.8	2.73	0.9948	0.9363	1.9311	34.9449	30.6192
ROZSIVAL	MICHAL	D	51	744.95	2.416	2.175	0.402	0.0801	0.516	0.1707	49.78	-1.13	-0.05	0	0.7249	0.7249	26.4085	36.4437
ELIAS	PATRIK	F(LW)	16	170.383	2.113	1.409	0.3122	-0.6698	0.4817	-0.7324	49.78	2.93	2.12	0.7043	0.7043	1.4086	32.2785	35.443
ALZNER	KARL	D	82	1442.55	1.913	1.664	-0.9662	-0.3062	-0.8743	-0.451	49.77	-3.47	-1.9	0.1248	0.5407	0.6655	34.8636	26.5469
SALOMAKI	MIIKKA	F(RW)	61	637.95	1.317	1.693	-0.6543	-0.5372	-1.2446	-0.578	49.77	-0.51	-3.27	0.2822	0.3762	0.6584	46.6227	17.1334
SAAD	BRANDON	F(LW)	78	1052.7	2.85	2.223	0.795	-0.278	0.7897	-0.218	49.75	1.48	2.11	1.0829	0.9689	2.0519	31.9266	33.8532
BEAGLE	JAY	F(C)	57	660.2	1.727	1.454	-0.8439	-0.7231	-0.7353	-0.4926	49.74	-0.33	-1.76	0.7271	0.7271	1.4541	36.6667	26.1667
PANIK	RICHARD	F(RW)	30	313.617	2.296	1.339	0.2991	-0.7223	0.1889	-0.8217	49.74	-0.38	0.43	1.1479	0.3826	1.5305	27.2388	35.0746
PATERYN	GREG	D	38	564	1.809	2.66	-0.3157	0.4275	-0.5699	0.2336	49.74	-1.25	-0.3	0	0.6383	0.6383	38.1215	25.7827
PRINCE	SHANE	F(C)	62	667.35	2.607	1.888	0.4753	-0.3248	0.4406	-0.6355	49.72	1.68	2.27	0.5394	0.989	1.5284	32.3583	31.2614
NORDSTROM	JOAKIM	F(C)	71	955.133	1.759	2.01	-0.2877	-0.4537	-0.3448	-0.4953	49.69	-3.33	-1.95	0.5654	0.8795	1.4448	32.6019	26.9592
ZUBRUS	DAINIUS	F(C)	50	523.067	1.95	1.835	-0.0822	-0.2753	-0.1355	-0.3143	49.66	-0.97	-3.57	0.2294	0.2294	0.4588	29.6209	27.2512
PETAN	NIC	F(C)	26	252.95	1.423	1.186	-0.713	-1.0807	-1.3558	-1.4156	49.66	-0.01	-0.72	0.4744	0.7116	1.186	28.877	33.1551
ABDELKADER	JUSTIN	F(LW)	82	1077.77	1.893	2.338	-0.3689	0.2616	-0.1534	0.2704	49.64	-2.72	-2.86	0.6124	0.7794	1.3918	25.7277	35.6808
CHARA	ZDENO	D	80	1466.42	2.455	2.087	0.0268	-0.2492	0.0654	-0.2525	49.63	-0.87	0	0.2455	0.6547	0.9002	36.8143	28.6847
GRABOVSKI	MIKHAIL	F(C)	58	722.317	2.575	2.326	0.281	0.2334	0.3969	0.3197	49.61	1.01	-1.4	0.5815	1.0799	1.6613	30.3279	31.6393
BROUWER	TROY	F(RW)	82	1057.93	2.098	1.758	-0.1136	-0.2328	-0.0498	-0.1794	49.61	-3.38	-3.24	0.4537	0.9641	1.4179	39.2826	26.6842
BRODIE	TJ	D	70	1333.3	2.79	2.565	0.6264	-0.0393	0.638	0.2656	49.61	1.66	1.95	0.135	1.17	1.305	33.253	31.245
VAN_RIEMSDYK	TREVOR	D	82	1393.62	1.937	2.239	-0.1657	0.1925	-0.1233	0.2013	49.6	-1.43	-1.61	0.0861	0.3014	0.3875	29.9598	34.0562
TURRIS	KYLE	F(C)	57	840.033	1.857	2.571	-0.7287	0.3592	-0.42	0.615	49.59	1.62	3.76	0.5714	0.6428	1.2142	28.803	38.2793
CULLEN	MATT	F(C)	82	870.983	2.067	1.998	-0.0729	0.0397	-0.4837	0.0405	49.58	-2.82	-4	0.8955	0.7578	1.6533	43.1894	25.8029
KARLSSON	WILLIAM	F(C)	81	950.717	1.956	2.398	-0.2252	-0.0026	-0.4073	-0.0066	49.57	2.82	2.15	0.568	0.6942	1.2622	33.7306	29.3206
GRABNER	MICHAEL	F(RW)	80	859.75	1.605	2.233	-0.2109	-0.439	-0.3945	-0.323	49.56	-1.76	-2.25	0.4187	0.4885	0.9072	37.8349	25.2947
KRONWALL	NIKLAS	D	64	1000.45	1.679	2.459	-0.5003	0.4371	-0.4299	0.528	49.54	-3.25	-2.51	0.1199	0.4198	0.5398	30.3456	35.0972
HARTNELL	SCOTT	F(LW)	79	994.267	2.716	2.897	0.5995	0.663	0.6147	0.6441	49.54	1.17	2.25	0.6035	1.388	1.9914	32.8237	34.8624
GRYBA	ERIC	D	53	810.4	1.925	2.147	-0.0247	-0.5037	-0.2866	-0.7902	49.54	1.2	1.23	0.074	0.3702	0.4442	31.9629	32.8912
DILLON	BRENDEN	D	76	1168.47	1.849	1.746	-0.3407	-0.4144	-0.4538	-0.3167	49.53	-2.18	-3.24	0.1027	0.4621	0.5648	26.6535	33.1688
DUCLAIR	ANTHONY	F(LW)	81	911.917	2.961	1.842	1.2319	-0.4982	1.2674	-0.3228	49.53	3.8	3.87	0.7895	1.1843	1.9739	25.5656	39.7059
RASK	VICTOR	F(C)	80	1055.73	2.387	2.614	0.5322	0.3386	0.6205	0.3282	49.52	-3.16	-2.79	0.7957	0.682	1.4776	29.0155	38.6529
MILLER	J.T.	F(C)	82	1073.58	2.459	2.012	-0.0544	0.1103	0.0407	0.1059	49.51	2.45	2.91	0.9501	0.9501	1.9002	25.9893	34.1176
BJORKSTRAND	OLIVER	F(RW)	12	161.15	3.351	1.489	0.998	-0.8693	1.0924	-1.1926	49.51	0.75	-0.49	1.4893	1.4893	2.9786	36.25	33.75
RIEDER	TOBIAS	F(C)	82	1014.38	2.07	2.78	-0.0854	0.8407	0.0392	0.8582	49.48	3.19	3.73	0.5323	0.8872	1.4196	30.5447	33.0739
PARISE	ZACH	F(LW)	70	984.983	1.949	1.827	-0.3243	-0.2625	-0.2438	-0.1871	49.47	1.01	2.14	0.9137	0.6701	1.5838	24.1241	37.5375
WEBER	MIKE	D	45	623.217	1.637	1.54	-0.2688	-0.6731	-0.1205	-1.3627	49.47	1.28	0.54	0.0963	0.3851	0.4814	32.0215	31.4848
MARTIN	MATT	F(LW)	80	827.667	2.392	2.392	-0.0465	0.1593	0.1198	0.2946	49.44	3.96	-0.31	0.6524	0.5799	1.2324	35.4223	24.7956
BJUGSTAD	NICK	F(C)	67	823.3	2.186	2.551	-0.3632	0.7493	-0.4324	0.6252	49.44	0.55	1.06	0.6559	0.583	1.2389	33.8384	27.2727
TANEV	CHRISTOPHER	D	69	1156.13	1.765	2.18	-0.3337	-0.2244	-0.3655	-0.1716	49.43	3.4	2.19	0.0519	0.519	0.5709	34.5055	26.3736
HANZAL	MARTIN	F(C)	64	808.717	2.374	2.077	0.293	-0.1441	0.5946	-0.0128	49.41	3.04	3.66	0.6677	1.0387	1.7064	32.2335	34.264
SPURGEON	JARED	D	77	1362.35	2.378	2.158	0.2564	0.3812	0.4332	0.4204	49.41	0.61	3.59	0.2642	0.2642	0.5285	28.6741	33.8341
KARLSSON	MELKER	F(C)	65	756.817	1.823	1.744	-0.5733	-0.3212	-0.5183	-0.3457	49.39	-2.84	-3.24	0.7135	0.7928	1.5063	29.6875	29.9716
DESPRES	SIMON	D	32	530.7	2.035	2.261	0.0868	0.2261	-0.0456	0.3641	49.38	-2.84	-4.88	0	0.1131	0.1131	30.6773	30.2789
MOULSON	MATT	F(LW)	81	795.717	1.659	1.96	-0.1768	-0.3285	-0.1784	-0.317	49.37	2.62	2.14	0.377	0.6032	0.9802	31.9092	33.2443
ERICSSON	JONATHAN	D	71	1088.88	2.314	2.094	0.4783	-0.1017	0.3977	0.0442	49.35	-2.7	-2.87	0.1653	0.6612	0.8265	31.7887	31.1399
SEDIN	DANIEL	F(LW)	82	1107.75	2.492	1.679	1.0603	-1.0395	0.8638	-0.8788	49.34	4.72	2.95	0.8666	0.9749	1.8416	24.6587	35.2389
WENNBERG	ALEXANDER	F(C)	69	841.617	2.566	2.281	0.3176	-0.2518	0.4089	-0.1187	49.34	0.94	1.25	0.4277	1.212	1.6397	32.1472	36.319
JOKIPAKKA	JYRKI	D	58	812.2	2.512	2.29	0.2465	-0.1428	0.0735	0.0988	49.34	-1.81	-3.01	0.1477	0.8126	0.9604	30.7107	35.1523
CHIAROT	BEN	D	70	941.433	2.039	2.613	-0.1929	0.5704	-0.3453	0.6048	49.33	-2.6	-2.56	0.0637	0.5736	0.6373	32.1308	30.5524
ZIDLICKY	MAREK	D	53	696.983	2.324	1.55	0.0194	-0.7503	0.1048	-0.7343	49.31	0.26	-2.52	0.3443	0.6887	1.033	26.7658	41.0781
GILBERT	TOM	D	45	652.567	1.655	1.931	-0.6818	-0.4645	-0.8116	-0.1718	49.31	-2.81	-4.54	0.0919	0	0.0919	31.0452	33.3853
SEDIN	HENRIK	F(C)	74	999.75	2.221	1.86	0.0878	-0.4343	0.6126	-0.6224	49.31	3.47	2.69	0.2401	1.5004	1.7404	24.4297	35.8365
BYRON	PAUL	F(LW)	62	705.567	1.446	2.721	-0.8645	0.4576	-0.8817	0.3674	49.3	-2.08	-3.04	0.5953	0.4252	1.0205	35.9694	27.0408
BAILEY	JOSH	F(C)	81	1083.65	2.049	2.436	-0.3016	0.3554	-0.3834	0.3575	49.29	-0.72	-0.11	0.3322	0.9413	1.2735	32.4948	32.4948
WINGELS	TOMMY	F(C)	68	783.633	1.302	2.297	-1.0809	0.3217	-1.1776	0.3039	49.26	-2.54	-3.21	0.4594	0.536	0.9954	33.0556	26.6667
MALONE	BRAD	F(C)	57	472.133	1.398	2.796	-0.4308	0.3628	-0.5672	0.417	49.26	-0.28	-1.96	0.2542	0.5083	0.7625	31.8302	27.0557
JOHANSSON	MARCUS	F(LW)	74	967.2	2.419	1.799	-0.2003	-0.3517	-0.0533	-0.1883	49.25	-2.27	-2.08	0.6203	1.1166	1.737	27.729	34.8808
GIRGENSONS	ZEMGUS	F(C)	71	888.383	1.553	1.283	-0.367	-1.1754	-0.4409	-1.1568	49.25	2.29	2.14	0.3377	0.6078	0.9455	31.8493	31.0502
YAKUPOV	NAIL	F(RW)	60	709.633	2.029	2.79	0.0055	0.2429	-0.104	0.2019	49.24	0.96	0.22	0.5919	0.761	1.3528	28.8274	30.2932
PROUT	DALTON	D	64	940.4	1.978	2.488	-0.2885	0.0385	-0.6007	-0.0903	49.22	1.59	1.1	0.1276	0.3828	0.5104	32.6574	32.5507
VATRANO	FRANK	F(C)	39	440.05	1.773	2.454	-0.5977	0.1532	-0.8681	0.3166	49.22	0.67	-2.12	1.0908	0.1363	1.2271	23.1504	40.0955
EAKIN	CODY	F(C)	82	1037.6	2.082	2.371	-0.5255	0.0321	-0.5211	0.0387	49.2	-4.48	-4.55	0.4626	0.9252	1.3878	31.1173	30.2862
FAYNE	MARK	D	69	1008.72	2.082	2.558	0.0955	-0.0251	0.0951	0.1207	49.15	0.63	0.6	0.119	0.2379	0.3569	33.5125	25.9857
THOMPSON	NATE	F(C)	49	469.9	1.405	1.66	-0.5158	-0.4557	-0.8774	-0.2913	49.14	-3.13	-4.3	0.2554	0.3831	0.6384	32.967	30.5494
STEPAN	DEREK	F(C)	72	930.983	2.965	2.256	0.5362	0.3439	0.615	0.5807	49.13	1.95	2.6	0.8378	1.3534	2.1912	31.7982	31.3596
HAMILTON	DOUGIE	D	82	1309.58	2.062	2.566	-0.4496	-0.0406	-0.3425	0.0254	49.13	1.66	1.56	0.2749	0.7331	1.008	32.7481	32.2901
MACDONALD	ANDREW	D	28	464.333	3.101	2.197	0.9354	0.2797	1.155	0.042	49.1	-2.26	-6.07	0.1292	0.6461	0.7753	30.25	36.25
GERBE	NATHAN	F(C)	47	522.867	1.262	2.984	-0.7446	0.6997	-0.3871	0.5755	49.07	-2.11	-2.65	0.2295	0.3443	0.5738	31.8735	27.4939
RASMUSSEN	DENNIS	F(C)	44	398.767	2.859	1.354	1.1564	-0.8474	1.0048	-0.7058	49.06	-0.76	-0.88	0.6019	0.7523	1.3542	30.6494	33.7662
BOURQUE	GABRIEL	F(LW)	22	212.167	1.98	2.262	0.071	0.1917	-0.2887	0.4331	49.05	-2.9	-5.25	0.2828	0.8484	1.1312	43.7838	18.3784
JOHNS	STEPHEN	D	14	232.633	1.29	2.579	-1.0455	0.2841	-1.8888	0.99	49.05	-3	0.1	0.2579	0.2579	0.5158	30.3965	27.3128
HOFFMAN	MIKE	F(C)	78	1064.28	2.762	2.368	0.7089	0.017	0.8032	0.2527	49	1.72	2.32	0.9584	1.2966	2.255	27.1854	41.6907
FEHR	ERIC	F(C)	55	544.85	1.542	2.313	-0.6834	0.4746	-1.108	0.3694	48.94	-3.17	-5.88	0.3304	0.5506	0.881	47.01	19.7674
BENN	JORDIE	D	64	841.483	2.496	2.424	0.1778	0.158	-0.0659	0.108	48.92	-3.8	-4.78	0.1426	0.5704	0.713	29.7701	35.8621
HAYES	KEVIN	F(RW)	79	925.683	2.657	1.815	0.3884	-0.1052	0.2957	-0.1804	48.91	1.18	2.33	0.713	1.1667	1.8797	24.3775	38.0079
KUKAN	DEAN	D	8	131.833	4.551	0.91	2.3225	-1.4638	2.1102	-2.1965	48.91	0.36	4.86	0	0	0	38.2353	30.3922
SUNDQVIST	OSKAR	F(C)	18	176.083	1.363	1.704	-1.0761	-0.2995	-2.0572	-0.8614	48.85	-3.89	-4.14	0	1.0222	1.0222	25.3623	29.7101
DEKEYSER	DANNY	D	78	1363.77	1.76	2.068	-0.6491	-0.0859	-0.2947	-0.1168	48.84	-4.03	-5.05	0.22	0.44	0.6599	32.8859	28.6353
FOWLER	CAM	D	69	1135.75	2.06	2.589	0.1286	0.6981	0.2567	0.8132	48.82	-4.7	-4.94	0.1057	0.3698	0.4755	33.4597	26.9194
FROESE	BYRON	F(C)	56	536.1	1.567	2.686	-0.3217	0.327	-0.4024	-0.0538	48.81	-2.61	-2.91	0.2238	0.3358	0.5596	46.1847	21.2851
GAUNCE	BRENDAN	F(C)	20	219.883	0.546	2.729	-1.2896	0.3247	-1.4754	-0.1009	48.8	2.45	3.51	0.2729	0	0.2729	38.4236	27.0936
SHINKARUK	HUNTER	F(C)	8	101.15	0.593	2.966	-1.7438	0.5116	-2.8619	0.2018	48.8	-0.09	0.06	0.5932	0	0.5932	39.7959	23.4694
SEKERA	ANDREJ	D	81	1365.1	1.89	2.505	-0.2509	-0.1288	-0.1935	-0.1289	48.79	0.14	0.11	0.044	0.3516	0.3956	32.7696	26.8499
QUINCEY	KYLE	D	47	787.417	1.981	2.286	-0.113	0.1894	-0.0279	-0.1933	48.79	-3.41	-4.91	0.0762	0.4572	0.5334	31.1346	29.1557
SEVERSON	DAMON	D	72	1102.65	2.013	2.285	0.5387	0.2528	0.4308	0.4919	48.79	3.98	3.24	0.0544	0.7618	0.8162	26.0306	34.3934
MCQUAID	ADAM	D	64	968.317	1.859	1.921	-0.7832	-0.4313	-0.6348	-0.3745	48.78	-1.8	-1.6	0	0.4337	0.4337	33.214	33.3035
SCHULTZ	JUSTIN	D	63	920.35	2.412	2.673	0.3874	0.2674	0.0736	0.3636	48.78	-0.59	-2.05	0.1304	0.5215	0.6519	33.3333	31.5476
BENNETT	SAM	F(C)	77	970.05	2.35	2.474	0.0363	-0.1569	0.0504	-0.0669	48.78	0.52	0.74	0.8659	0.8041	1.67	28.2658	33.4459
STREIT	MARK	D	62	993.733	2.053	1.751	-0.0073	-0.3319	-0.1723	-0.506	48.77	-2.13	-2.7	0.2415	0.5434	0.7849	32.8502	28.9855
HUDLER	JIRI	F(RW)	72	912.283	2.96	3.091	0.5601	0.7031	0.5981	0.8241	48.77	0.44	0.54	0.7892	1.3154	2.1046	27.8756	38.2383
LECAVALIER	VINCENT	F(C)	49	535.85	1.792	1.68	-0.2114	-0.2683	-0.5207	-0.4015	48.76	-6.84	-9.07	0.3359	0.7838	1.1197	32.1942	37.4101
PARDY	ADAM	D	23	305.783	1.374	3.139	-0.8464	0.8245	-1.0898	1.369	48.75	-1.35	-3.28	0	0.5887	0.5887	28.5185	37.037
FERLAND	MICHEAL	F(LW)	71	789.333	2.052	2.889	-0.3299	0.4385	-0.2834	0.5755	48.72	0.72	1.14	0.228	0.9882	1.2162	35.5609	27.4463
CAMMALLERI	MIKE	F(LW)	42	611.35	3.141	1.865	1.4491	-0.2633	2.0473	0.2029	48.7	2.85	2.63	0.9814	1.4722	2.4536	24.2049	39.3993
PORTER	KEVIN	F(C)	41	379.667	0.948	1.58	-1.3628	-0.3842	-1.6866	-0.4978	48.69	-4.05	-5.33	0	0.4741	0.4741	40.8537	24.3902
CLUTTERBUCK	CAL	F(RW)	77	746.783	2.33	2.169	-0.0342	-0.2429	0.0367	0.0953	48.68	1.42	-1.39	0.8838	0.5624	1.4462	36.4789	25.0704
THEODORE	SHEA	D	19	273.1	2.636	0.879	0.686	-1.2131	-0.1553	-1.6241	48.64	-3.66	-6.2	0.2197	0.8788	1.0985	34.3874	37.9447
O_REILLY	RYAN	F(C)	71	1068.15	1.966	2.64	0.2232	0.4557	0.204	0.5005	48.63	0.95	1	0.4494	0.8988	1.3481	35.4812	30.8787
ANDERSSON	JOAKIM	F(C)	29	206.833	1.45	1.16	-0.4515	-1.0243	0.0071	-0.5922	48.63	-2.14	-2.15	0.2901	0.5802	0.8703	36.747	32.5301
NELSON	BROCK	F(C)	81	1049.53	2.401	2.058	0.1275	-0.1444	0.0984	-0.1623	48.63	-1.43	-1.26	1.2005	0.5717	1.7722	26.3158	36.0412
STEMPNIAK	LEE	F(RW)	82	1092.17	2.582	2.252	0.584	0.1815	1.2293	0.3844	48.61	1.09	0.27	0.6592	1.0987	1.758	30.2916	34.9012
ZUCKER	JASON	F(LW)	71	946.483	1.965	2.155	-0.3297	0.2503	-0.2024	0.1602	48.61	0.34	1.26	0.6973	0.4437	1.1411	31.0497	32.1547
OESTERLE	JORDAN	D	17	290.683	2.477	2.064	0.4983	-0.5299	0.5534	-0.5807	48.61	0.09	2.63	0	0.8256	0.8256	34.8178	34.0081
SCHLEMKO	DAVID	D	67	956.367	1.631	2.572	-0.0456	0.6415	-0.0751	0.7306	48.59	2.55	2.99	0.3137	0.1255	0.4392	26.4669	36.829
CIZIKAS	CASEY	F(C)	80	816.05	2.353	2.426	-0.243	0.2518	0.061	0.3288	48.59	1.64	-1.35	0.5147	1.3234	1.8381	36.0963	24.8663
BOYCHUK	JOHNNY	D	70	1214.85	2.371	1.729	0.0926	-0.6888	0.1571	-0.5659	48.57	-1.77	-0.12	0.3951	0.5927	0.9878	33.3043	30.6888
PETROVIC	ALEX	D	66	963.217	2.741	1.931	0.4364	0.0342	0.4231	-0.1074	48.55	-0.29	-0.15	0.1246	0.8721	0.9967	34.8862	30.0108
HANLEY	JOEL	D	10	137.35	3.495	3.495	1.6629	1.2044	0.9013	1.42	48.5	-2.43	0.92	0	2.621	2.621	32.8571	35
FAST	JESPER	F(RW)	79	962.017	2.308	2.058	-0.1938	0.1732	-0.1594	0.1094	48.49	1.17	1.38	0.4366	1.0603	1.4969	35.2194	29.6767
TLUSTY	JIRI	F(C)	30	362.5	0.993	0.993	-0.7416	-1.0704	-0.6428	-1.2634	48.45	2.58	1.1	0.1655	0.1655	0.331	37.4251	27.2455
WIERCIOCH	PATRICK	D	52	813.133	1.992	1.919	-0.2417	-0.333	-0.2055	-0.5984	48.4	1.32	1.2	0	0.1476	0.1476	31.2417	34.8465
BURMISTROV	ALEXANDER	F(C)	81	1044.37	1.494	2.298	-0.8426	0.0351	-1.0379	0.1342	48.38	-3.29	-4.1	0.2873	0.6894	0.9767	28.6511	30.9922
MONAHAN	SEAN	F(C)	81	1135.13	2.96	2.749	0.823	-0.0908	0.9461	0.2799	48.37	0.31	0.07	1.0043	0.9514	1.9557	30.9295	36.6186
KLEIN	KEVIN	D	69	1174.48	2.554	1.839	0.1403	-0.1483	0.1304	0.1233	48.35	1.05	2.73	0.3576	0.6641	1.0217	34.4248	27.9646
WEBER	YANNICK	D	45	680.567	1.675	2.469	-0.1781	0.2154	0.0151	0.2418	48.32	1.16	0.94	0	0.1763	0.1763	28.5956	37.0558
COLBORNE	JOE	F(C)	73	903.883	2.921	2.921	0.8375	0.4739	0.8287	0.4839	48.24	0.14	-0.21	0.8629	1.4604	2.3233	35.4994	27.9182
MITCHELL	TORREY	F(C)	71	760.567	1.578	1.736	-0.6036	-0.8442	-0.8085	-0.8325	48.22	-1.86	-3.7	0.7889	0.3156	1.1044	43.5741	21.9094
GRIMALDI	ROCCO	F(C)	20	221.233	1.898	2.983	-0.422	1.0327	-0.7307	0.9118	48.22	0.01	-0.41	0.8136	0.5424	1.356	30.102	36.2245
BARKOV	ALEKSANDER	F(C)	66	907.833	3.305	2.181	0.5843	0.0154	1.114	0.4896	48.2	-0.15	-0.9	1.1236	1.1236	2.2471	32.3596	27.6404
KRUGER	MARCUS	F(C)	41	443.3	1.083	2.03	-0.8837	-0.0178	-1.1181	-0.1707	48.19	-2.51	-3.65	0	0.5414	0.5414	57.5	13.2692
SVEDBERG	VIKTOR	D	27	388.25	1.854	2.627	-0.1556	0.5191	-0.1993	0.2422	48.18	-1.82	-3.4	0.3091	0.3091	0.6182	29.9479	30.2083
BURROWS	ALEX	F(LW)	79	877.317	1.231	1.915	-0.7406	-0.4989	-0.8393	-0.4628	48.16	1.51	1.26	0.342	0.5471	0.8891	31.5917	31.3487
TROTMAN	ZACH	D	38	607.083	2.668	2.668	0.3098	0.4959	0.069	0.5104	48.15	-1.9	-0.61	0.1977	0.3953	0.593	36.246	27.6699
ZIBANEJAD	MIKA	F(C)	81	1022.85	2.816	2.288	0.7419	0.0355	0.7656	0.0912	48.12	1.24	0.6	0.8799	0.9972	1.8771	26.8519	39.9074
ZUCCARELLO	MATS	F(C)	81	1203.15	2.743	2.244	0.2672	0.4005	0.4272	0.4091	48.11	0.58	0.98	0.8976	0.9974	1.895	26.0589	36.6483
MATTHIAS	SHAWN	F(C)	71	821.65	2.41	3.286	0.4593	1.0496	0.4579	1.146	48.09	-1.86	-1.2	0.8763	1.0954	1.9716	31.4951	35.2941
HICKEY	THOMAS	D	62	884.283	2.578	1.9	0.3601	-0.3353	0.2898	-0.5561	48.09	-1.69	-1.06	0.2714	0.7464	1.0178	29.9864	35.4138
CHORNEY	TAYLOR	D	55	653.783	2.937	2.203	0.591	0.175	0.39	0.4648	48.04	-3.6	-2.73	0.0918	0.4589	0.5506	20.5703	41.1405
ELLIOTT	STEFAN	D	21	266.733	2.024	2.474	0.0325	0.3439	-0.6747	-0.0612	48	0.94	0.47	0.6748	0.6748	1.3497	26.7943	35.8852
NUGENT-HOPKINS	RYAN	F(C)	55	795.117	2.415	2.868	0.3634	0.333	0.7145	0.4936	47.92	-1.67	-1.05	0.4528	0.9055	1.3583	30.0512	31.3299
CLENDENING	ADAM	D	29	391.567	2.758	1.686	0.6956	-0.8341	1.1283	-0.3205	47.9	-1.67	-2.99	0.1532	0.9194	1.0726	30.2115	35.6495
LINDBERG	OSCAR	F(C)	68	734.817	2.368	1.47	0.071	-0.5452	-0.1299	-0.4211	47.9	-0.02	0.54	0.8165	1.0615	1.878	23.9274	36.4686
CHIMERA	JASON	F(LW)	82	923.717	2.144	2.338	-0.3227	0.6593	-0.4231	0.5079	47.83	-3.01	-4.13	0.7795	0.7795	1.5589	31.331	29.0931
TIERNEY	CHRIS	F(C)	79	890.267	1.483	2.831	-0.6881	1.0868	-1.0204	1.0661	47.8	-3.8	-5.06	0.2022	0.7414	0.9435	30.9878	25.7104
TERRY	CHRIS	F(LW)	68	714.55	1.595	2.351	-0.3431	-0.1255	-0.4663	-0.0313	47.78	-3.49	-4.58	0.6718	0.2519	0.9237	30.3544	32.0493
COLAIACOVO	CARLO	D	36	495.733	1.694	3.026	-0.1379	0.9277	-0.2509	1.2702	47.77	-0.12	1.56	0.121	0.2421	0.3631	27.791	36.8171
HUBERDEAU	JONATHAN	F(C)	76	1065.9	3.209	2.139	0.7027	0.0429	0.977	0.3823	47.76	-1.28	-0.82	0.7318	1.5761	2.3079	33.1132	24.3396
COPP	ANDREW	F(C)	77	550.05	2.073	1.091	0.2231	-1.1372	-0.2271	-1.2673	47.75	-1.61	-4.02	0.7636	0.6545	1.4181	33.5632	28.5057
HANSEN	JANNIK	F(RW)	67	890.417	3.032	1.887	1.4623	-0.3761	1.434	-0.4591	47.73	0.26	0.05	1.2129	1.0108	2.2237	24.0535	34.8552
DUMBA	MATT	D	81	1103.48	2.556	2.175	0.6838	0.3492	0.5939	0.3441	47.71	0.44	0.09	0.2175	0.435	0.6525	29.3489	38.484
DI_GIUSEPPE	PHILLIP	F(LW)	41	541.2	2.661	2.328	0.709	-0.0503	0.5769	-0.0008	47.71	-4.45	-2.48	0.6652	1.1086	1.7738	31.7125	33.1924
STONE	MICHAEL	D	75	1239.15	1.985	2.179	-0.1966	0.0081	-0.1179	-0.0335	47.65	0.82	1.02	0.2421	0.581	0.8231	34.2791	30.3681
MURRAY	RYAN	D	82	1399.2	2.444	2.487	0.3476	0.0171	0.2988	0.0794	47.65	-1.29	-0.55	0.1286	0.3859	0.5146	33.2868	30.2861
THORNTON	SHAWN	F(LW)	50	428.133	1.121	1.401	-1.0393	-0.3493	-1.8932	-0.7604	47.63	0.32	-1.41	0.1401	0.5606	0.7007	28.4916	38.2682
JOORIS	JOSH	F(RW)	59	609.217	1.674	1.97	-0.5238	-0.7089	-0.7921	-0.8219	47.61	0.02	-0.92	0.3939	0.6894	1.0834	35.2234	26.8041
DOAN	SHANE	F(RW)	72	946.167	2.663	2.156	0.9856	-0.0139	0.8626	0.1238	47.6	1.51	0.53	0.8878	0.8244	1.7122	32.4123	29.118
LAUGHTON	SCOTT	F(LW)	71	668.917	2.063	1.794	0.072	-0.2041	0.0126	-0.2565	47.58	-3.41	-3.76	0.6279	1.2558	1.8836	29.8951	35.4895
SEABROOK	BRENT	D	81	1379.65	1.914	2.087	-0.2625	-0.1018	-0.1945	0.0029	47.53	-5.03	-4.78	0.2609	0.3914	0.6523	29.4118	34.5679
MCCANN	JARED	F(C)	69	753.933	1.91	2.308	0.193	-0.0334	-0.0181	-0.0434	47.51	0.68	0.56	0.6367	0.4775	1.1142	28.3677	32.8051
PIRRI	BRANDON	F(C)	61	731.833	1.886	2.132	-0.5318	0.1879	-0.5884	0.0974	47.51	-1.4	-0.75	0.7379	0.5739	1.3118	31.8393	33.5394
MCDONAGH	RYAN	D	73	1224.98	3.233	2.155	1.1529	0.2802	1.1445	0.1942	47.5	0.85	0.35	0.3429	0.7837	1.1265	37.0732	27.1545
REAVES	RYAN	F(RW)	64	511.233	0.822	1.408	-1.472	-0.8045	-1.5167	-0.4575	47.49	-5.81	-4.49	0.3521	0.1174	0.4695	28.2322	26.3852
SAVARD	DAVID	D	65	1124.63	2.294	2.401	0.0302	-0.06	0.251	0.0223	47.48	-0.78	-1.13	0.1601	0.7469	0.907	35.6436	28.2628
MCGINN	JAMIE	F(LW)	84	970.7	2.163	2.472	0.3328	0.3067	0.4023	0.3243	47.47	-1.55	-0.95	0.8035	0.7417	1.5453	36.551	30.8026
CARLE	MATT	D	64	921.783	2.148	2.018	-0.2089	0.0239	-0.281	0.0863	47.46	-6.09	-7.11	0.1302	0.3255	0.4556	32.9453	28.638
STALBERG	VIKTOR	F(LW)	75	799.017	2.103	1.502	-0.1597	-0.441	-0.355	-0.4937	47.43	0.92	0.21	0.6007	0.826	1.4268	31.8052	29.0831
WEAL	JORDAN	F(C)	14	117.133	1.024	0.512	-0.9604	-1.328	-1.5665	-0.8912	47.4	-5.36	-7.6	0	0	0	28	33.3333
BRASSARD	DERICK	F(C)	80	1133.48	2.594	1.853	0.1048	-0.1804	0.1858	-0.1214	47.39	-0.83	0.2	0.8469	0.794	1.641	27.1095	37.8815
DOWNIE	STEVE	F(RW)	26	223.4	2.417	1.88	0.75	-0.2573	0.0643	-1.1723	47.38	1.32	-1.35	0.8057	0.8057	1.6115	35.1759	23.1156
MCCABE	JAKE	D	77	1295.68	1.852	2.038	-0.0488	-0.3915	-0.0217	-0.231	47.34	-0.71	-0.04	0.1389	0.3705	0.5094	33.0148	31.7116
RUUTU	TUOMO	F(RW)	33	363.9	0.824	2.143	-0.7234	0.0821	-1.2972	-0.171	47.33	1.34	2.16	0	0.1649	0.1649	33.1325	22.8916
SCUDERI	ROB	D	63	866.2	2.286	2.009	0.0458	0.0669	0.3129	0.0636	47.31	-6.56	-4.98	0	0.6234	0.6234	29.8113	33.9623
KULEMIN	NIKOLAI	F(LW)	81	950.2	2.652	1.705	0.4676	-0.6203	0.4596	-0.5873	47.31	-2.88	-2.9	0.5683	0.7577	1.326	33.2233	30.363
STRAIT	BRIAN	D	52	707.75	1.95	1.95	-0.5013	-0.2622	-0.1557	-0.091	47.3	-2.48	-4.04	0.0848	0.3391	0.4239	31.0019	36.862
SMITH-PELLY	DEVANTE	F(RW)	64	702.583	2.391	2.391	0.443	0.1726	0.1892	0.266	47.3	-2.4	-3.46	1.1956	0.7686	1.9642	38.1974	25.608
MARTINOOK	JORDAN	F(LW)	81	968	1.612	2.231	-0.5196	0.1644	-0.5689	0.0945	47.29	1.11	0.7	0.4339	0.7438	1.1777	33.6623	26.7544
KULIKOV	DMITRY	D	74	1211.2	2.18	2.13	-0.461	0.2797	-0.5961	0.3061	47.28	-2.39	-3.36	0.0495	0.4954	0.5449	31.7259	30.4569
SCANDELLA	MARCO	D	73	1254.85	2.104	1.721	0.0475	-0.318	0.0782	-0.2773	47.27	0.14	-1.87	0.1434	0.6694	0.8128	35.1515	28.7446
LANDER	ANTON	F(C)	61	550.8	0.871	1.961	-1.1625	-0.6844	-1.2752	-0.6602	47.27	-0.65	-2.72	0.1089	0.2179	0.3268	41.8868	25.6604
KAMPFER	STEVEN	D	47	631.35	1.901	1.426	-0.5151	-0.5549	-0.6068	-0.7348	47.26	-1.79	-2.03	0	0.2851	0.2851	33.7288	31.3559
KUHNHACKL	TOM	F(RW)	42	465.55	2.191	2.062	0.0674	0.1027	-1.2013	0.019	47.26	-5.72	-9.79	0.3866	1.1599	1.5466	42.4036	20.1814
COYLE	CHARLIE	F(C)	82	1125.13	2.026	1.973	-0.2069	-0.053	-0.1097	0.0527	47.25	-1	-0.6	0.7999	0.6933	1.4932	30.2326	32.2674
GAZDIC	LUKE	F(LW)	29	179.417	1.338	3.344	-0.3392	0.9277	-1.2498	0.6591	47.25	-0.72	-0.65	0.3344	0	0.3344	34.5029	25.731
HUNWICK	MATT	D	60	1052.6	1.653	2.679	-0.2913	0.3159	-0.4003	0.5248	47.2	-5.52	-6.29	0.114	0.285	0.399	35.3581	27.7425
PAGEAU	JEAN-GABRIEL	F(C)	82	1079.17	2.28	2.002	0.2221	-0.248	0.0581	-0.3037	47.2	-0.15	-0.45	0.4448	1.0008	1.4456	40.131	22.1703
FLYNN	BRIAN	F(C)	56	548.933	1.421	1.967	-0.8332	-0.3916	-0.9164	-0.2558	47.16	-3.93	-6.8	0.2186	0.4372	0.6558	46.8354	21.8354
SEIDENBERG	DENNIS	D	61	1009.65	2.318	2.436	-0.0217	0.0967	0.0047	0.2777	47.14	-2.29	-2.72	0.0594	0.5943	0.6537	31.7372	32.7394
CONNAUTON	KEVIN	D	65	936.433	2.371	1.794	0.2902	-0.5159	0.5795	-0.6431	47.14	-0.34	0.33	0.3204	0.3844	0.7048	31.3725	33.218
EDLER	ALEXANDER	D	52	914.233	2.297	2.231	0.6487	-0.0101	0.6027	0.3864	47.1	-1.16	-0.14	0.1969	0.4594	0.6563	36.0153	25.5747
NASH	RICK	F(LW)	60	762.033	2.677	2.047	0.2027	0.1096	0.2388	-0.0586	47.06	-0.81	-0.67	0.5512	1.1811	1.7322	25.844	37.6019
GOLOUBEF	CODY	D	43	598.417	2.206	2.005	-0.0603	-0.4563	0.2806	-0.5344	47.01	-1.07	-0.67	0.1003	0.7019	0.8021	38.8489	33.4532
VRBATA	RADIM	F(RW)	63	775.783	1.547	2.784	-0.4106	0.5277	-0.4431	0.7944	47	-0.2	-0.69	0.6187	0.464	1.0828	34.7656	32.9427
BOURQUE	RENE	F(RW)	49	494.017	1.7	2.551	-0.4216	0.2918	-0.6857	-0.1338	46.99	0.18	-1.06	0.2429	0.6073	0.8502	35.2818	22.7557
SCHULTZ	NICK	D	81	1158.4	1.916	1.916	-0.272	-0.0967	-0.1725	-0.059	46.97	-5.23	-5.14	0.0518	0.4144	0.4662	36.4501	24.8811
STUART	MARK	D	64	845.7	1.632	2.27	-0.7239	0.2	-0.8311	0.3056	46.95	-5.26	-6.03	0	0.0709	0.0709	28.2776	30.3342
MORROW	JOE	D	33	466.183	2.574	3.089	0.3714	0.8487	-0.0207	1.0888	46.9	-1.18	-2.66	0.1287	0.5148	0.6435	32.9439	31.3084
CRACKNELL	ADAM	F(RW)	52	586.65	1.125	1.432	-0.686	-1.0742	-1.0078	-0.7009	46.87	-0.12	-0.33	0.5114	0.5114	1.0228	36.8635	28.9206
LARSSON	JOHAN	F(LW)	74	966.85	1.551	1.676	-0.3573	-0.7393	-0.1824	-0.6742	46.86	-0.54	-1.05	0.4965	0.2482	0.7447	37.788	23.3871
LOWRY	ADAM	F(LW)	74	855.083	1.684	2.316	-0.3727	0.198	-0.8098	0.0962	46.85	-3.99	-5.62	0.4912	0.5613	1.0525	32.8851	28.7286
CALVERT	MATT	F(LW)	73	920.65	2.151	1.955	0.0569	-0.7106	-0.1951	-0.6487	46.84	-1.72	-1.39	0.5865	0.8472	1.4338	34.7271	28.4553
SPOONER	RYAN	F(C)	80	925.9	2.462	2.398	0.1735	0.0796	0.0844	0.1221	46.84	-3.2	-3.3	0.4536	1.5552	2.0089	29.7872	36.3942
SMITH	BEN	F(RW)	22	223.383	1.88	2.149	0.0106	-0.3732	0.2949	-0.3732	46.79	-5.8	-5.48	0.5372	0.5372	1.0744	41.791	21.8905
BIEGA	ALEX	D	51	770.85	2.102	2.569	0.3262	0.2516	0.176	0.2508	46.76	-0.1	1.35	0	0.5449	0.5449	30.1092	39.6256
GIONTA	BRIAN	F(RW)	79	1070.85	1.905	2.073	0.1755	-0.1466	0.0802	-0.2297	46.73	-0.87	-0.8	0.5043	0.8965	1.4008	36.3902	25.4634
LESSIO	LUCAS	F(LW)	12	119.767	2.004	1.002	0.0645	-1.4657	0.3229	-1.3256	46.73	-1.97	-2.02	0.501	0.501	1.0019	38.0952	33.3333
EICHEL	JACK	F(C)	81	1175.32	1.991	2.553	0.2648	0.4828	0.2453	0.4795	46.7	-1.65	-1.35	0.6126	0.8679	1.4805	31.6699	36.1804
JENNER	BOONE	F(C)	82	1123.53	2.19	2.724	-0.1561	0.3987	-0.0879	0.4031	46.69	-2.62	-1.87	1.0147	0.6408	1.6555	35.3669	28.4419
GUDBRANSON	ERIK	D	64	1016.72	2.124	2.065	-0.4992	0.1891	-0.5109	0.029	46.67	-2.66	-2.91	0.118	0.3541	0.4721	36.1251	26.9425
RAYMOND	MASON	F(LW)	29	315.65	1.901	2.091	-0.4154	-0.5338	-0.9114	-0.1805	46.66	-1.3	-1.63	0.7603	0.1901	0.9504	29.682	31.8021
MOEN	TRAVIS	F(LW)	23	177.267	0.677	2.031	-1.6216	-0.2076	-2.1809	-0.7621	46.62	-5.04	-7.15	0	0.3385	0.3385	30.2469	32.0988
METHOT	MARC	D	69	1221.08	2.555	2.457	0.4081	0.1787	0.6169	0.4608	46.61	-2.79	-0.86	0.1965	0.2948	0.4914	31.0078	31.0853
TENNYSON	MATT	D	29	262.1	2.518	2.518	0.637	0.5728	0.085	0.2403	46.59	-4.29	-3.64	0.2289	0.4578	0.6868	23.166	35.9073
FOLIGNO	MARCUS	F(LW)	75	922.1	2.147	2.147	0.537	-0.0443	0.4422	-0.1335	46.58	-0.51	-1.28	0.3904	0.7158	1.1062	35.3535	24.2424
MURPHY	CONNOR	D	78	1280.1	2.203	2.015	0.0844	-0.2586	0.2393	-0.0267	46.58	-1.24	-0.22	0.1875	0.375	0.5625	33.8565	30.0448
TOOTOO	JORDIN	F(RW)	66	670.65	0.537	2.326	-1.1462	0.348	-1.3955	0.4671	46.54	0.31	-0.05	0.1789	0.1789	0.3579	37.0826	24.2531
SPRONG	DANIEL	F(RW)	18	148.933	0.806	1.209	-1.3978	-0.7581	-1.1912	-0.962	46.54	-4.83	-4.44	0.8057	0	0.8057	31.5436	34.8993
REDMOND	ZACH	D	37	423.683	2.549	1.983	0.6457	-0.3274	0.7015	-0.5409	46.5	2.95	1.37	0.1416	0.5665	0.7081	25.5494	33.5165
BELLEMARE	PIERRE-EDOUARD	F(LW)	74	777.867	1.157	2.083	-0.8523	0.1107	-1.2725	0.1881	46.48	-2.34	-5.54	0.3857	0.3085	0.6942	32.0373	32.1928
SMID	LADISLAV	D	22	241.6	1.738	3.725	-0.5248	1.299	-0.7455	1.6929	46.46	-0.98	-2.84	0	0	0	31.8627	30.3922
MERRILL	JON	D	47	703	1.792	2.987	0.2638	1.0755	-0.0006	1.0349	46.44	-0.48	-0.05	0.0853	0.256	0.3414	25.8929	35.7143
HIGGINS	CHRIS	F(LW)	33	377.483	1.113	2.702	-0.7638	0.294	-0.7451	0.5933	46.42	-0.94	-2.26	0.3179	0.1589	0.4768	37.6	32
DOMI	MAX	F(C)	81	1013.83	2.426	1.835	0.3757	-0.5352	0.5626	-0.473	46.39	-0.8	-0.67	0.651	1.0653	1.7163	27.2008	35.8061
WILSON	TOM	F(RW)	82	903.95	2.39	2.257	0.1888	0.4596	-0.1011	0.3987	46.38	-5.24	-5.95	0.3983	0.7965	1.1948	31.0847	31.8783
MACKINNON	NATHAN	F(C)	72	1031.33	2.618	2.385	0.5285	0.1172	0.7415	0.2085	46.36	2.79	3.57	0.5818	1.0472	1.629	27.7286	36.1849
JOHNSON	JACK	D	60	1062.48	1.807	2.315	-0.7419	-0.2031	-0.4689	-0.0276	46.35	-2.54	-3.02	0.1694	0.1694	0.3388	34.1575	27.1978
SCHALLER	TIM	F(C)	17	120.817	1.986	0.993	0.1642	-1.3109	0.2226	-1.2746	46.35	-0.73	0.81	0	0.9932	0.9932	26.6667	29.5238
MCCLEMENT	JAY	F(C)	77	727.333	1.485	2.887	-0.4363	0.5517	-0.6119	0.6559	46.32	-5.14	-6.36	0.165	0.6599	0.8249	35.6643	25.5245
VERMETTE	ANTOINE	F(C)	76	919.467	2.153	2.741	0.0251	0.5915	0.1428	0.9171	46.3	-0.96	-0.59	0.522	0.522	1.0441	33.5678	32.1608
REINHART	GRIFFIN	D	29	455.3	1.977	2.767	-0.0639	0.4119	-0.1581	0.1151	46.26	-2.95	-3.85	0	0.1318	0.1318	30.6954	34.5324
VANDEVELDE	CHRIS	F(C)	79	863.833	1.25	2.014	-0.6097	-0.1861	-1.0231	0.0567	46.23	-1.97	-6.1	0.0695	0.6946	0.764	32.5714	32.5714
KHAIRA	JUJHAR	F(LW)	15	153.867	1.95	2.73	0.0122	0.1937	0.1191	0.899	46.23	-2.53	1.97	0	0.3899	0.3899	40.9091	18.9394
PAUL	NICK	F(LW)	24	277.883	1.727	2.159	-0.4026	-0.0124	-1.0213	0.4413	46.22	-0.23	-1.95	0.4318	0.6478	1.0796	40.4255	22.9787
HAYES	JIMMY	F(RW)	75	928.133	2.004	2.78	-0.509	0.6168	-0.4514	0.7485	46.2	-3.78	-3.81	0.5818	0.7758	1.3576	30.6805	35.2941
BOGOSIAN	ZACH	D	64	1165.93	2.161	2.522	0.4553	0.4138	0.5143	0.4084	46.19	-2.45	-0.83	0.1029	0.4631	0.5661	33.3333	32.6941
BAERTSCHI	SVEN	F(LW)	69	776.183	1.933	2.319	0.1386	-0.3141	0.0989	0.1562	46.18	-0.98	-1.25	0.9276	0.5411	1.4687	36.2759	33.5172
LUPUL	JOFFREY	F(RW)	46	534.567	1.459	2.582	-0.3587	0.2915	-0.6145	0.326	46.15	-5.16	-5.26	0.6734	0.1122	0.7857	33.0813	27.7883
COMEAU	BLAKE	F(LW)	81	1061.88	1.752	1.921	-0.5945	-0.6114	-0.5585	-0.5617	46.15	2.25	2.79	0.339	0.8476	1.1866	40.8998	24.3354
HOWDEN	QUINTON	F(C)	58	582	1.649	1.753	-0.4107	-0.0995	-0.8857	-0.3647	46.1	-1.3	-2.82	0.5155	0.5155	1.0309	32.7122	34.1615
DORSETT	DEREK	F(RW)	71	816.117	1.617	2.72	-0.1588	0.5737	-0.3998	0.4711	46.08	-0.88	-1.33	0.2941	0.5882	0.8822	35.3285	30.5109
UMBERGER	RJ	F(C)	39	368.933	2.439	2.114	0.5054	0.2414	0.3795	0.1778	46.06	-4.87	-4.65	0.1626	1.301	1.4637	31.1429	34
HUTTON	BEN	D	75	1174.98	1.583	2.196	-0.3839	-0.1685	-0.4799	-0.2354	46.04	-1.52	-1.84	0.0511	0.766	0.817	30.8824	33.6275
WHITE	RYAN	F(C)	73	758.35	1.345	2.136	-0.4022	0.1162	-1.0501	0.1252	46.04	-3.4	-5.71	0.3956	0.3956	0.7912	32.3529	33.9869
GRANT	DEREK	F(C)	15	142.4	0	3.371	-2.1834	0.9386	-2.4881	0.4846	46.01	-1.68	-0.94	0	0	0	39.0625	26.5625
RYAN	BOBBY	F(RW)	81	1064.05	2.537	2.707	0.2848	0.6314	0.3758	0.6509	45.98	-2.64	-2.31	0.6767	1.0714	1.748	25.2884	40.1952
PAKARINEN	IIRO	F(RW)	63	570.65	1.367	2.208	-0.5657	-0.382	-0.9465	-0.6468	45.98	-2.49	-4.09	0.5257	0.6309	1.1566	31.3514	30.0901
BOUMA	LANCE	F(LW)	44	443.4	1.353	2.706	-0.9011	0.29	-0.8424	0.2948	45.97	-2.79	-3.37	0.1353	0.406	0.5413	32.0276	29.0323
MCGINN	BROCK	F(LW)	21	218.767	1.646	5.211	-0.305	3.0052	-0.2303	3.8604	45.92	-5.59	-7.52	0.8228	0.2743	1.0971	32.4742	30.4124
BARTKOWSKI	MATT	D	80	1313.15	1.782	2.696	-0.1428	0.5475	-0.1789	0.5696	45.89	-1.84	-1.65	0.2285	0.4569	0.6854	31.0473	36.608
WIDEMAN	CHRIS	D	64	816.533	2.351	2.057	0.2329	-0.1572	0.149	-0.0653	45.89	-1.28	-2.07	0.3674	0.2939	0.6613	33.0946	31.9484
KALININ	SERGEY	F(C)	78	902.3	1.396	1.995	-0.2706	-0.0378	-0.359	-0.1507	45.87	-0.4	-0.45	0.3325	0.4655	0.798	34.4743	27.5061
KERO	TANNER	F(C)	17	171.267	1.752	2.803	-0.1668	0.5984	-0.5766	0.4743	45.87	-4.75	-8.06	0	0.7007	0.7007	31.8182	38.6364
HALISCHUK	MATT	F(RW)	30	269.95	1.111	0.889	-0.9634	-1.2215	-1.5567	-1.3685	45.83	-4.01	-6.43	0	0.6668	0.6668	35.7143	29.3651
GORMLEY	BRANDON	D	26	306.583	2.544	3.131	0.5845	1.0604	0.5272	1.0493	45.81	2.32	1.46	0	0.1957	0.1957	28.2158	31.9502
HORVAT	BO	F(C)	82	1005.97	2.088	3.221	0.4516	1.13	0.2917	1.2208	45.81	-1.88	-1.88	0.5964	0.835	1.4315	41.2214	29.9618
RICHARDSON	BRAD	F(RW)	82	1057.72	2.269	1.645	0.3385	-1.0752	0.3164	-0.707	45.8	-2.16	-1.41	0.5105	0.8509	1.3614	31.8618	28.5988
PEDAN	ANDREY	D	13	135.067	0.444	1.777	-1.3167	-0.69	-0.7937	-1.3179	45.8	-1.19	1.24	0	0	0	28.5714	39.8496
FALK	JUSTIN	D	24	317.183	2.837	2.648	0.6977	0.1734	0.1472	0.467	45.75	-1.49	-2.29	0	0.7567	0.7567	37.8125	28.75
ETEM	EMERSON	F(RW)	58	727.067	1.981	2.806	0.1694	0.6311	-0.2169	0.377	45.75	-1.22	-1.43	0.4951	0.6602	1.1553	38.746	27.492
BOEDKER	MIKKEL	F(LW)	80	1081.98	1.83	3.272	-0.4627	1.2519	-0.5294	1.2331	45.74	-1.21	-1.15	0.5545	0.7764	1.3309	30.2536	32.2464
BERNIER	STEVE	F(RW)	24	260.733	1.841	1.381	-0.5569	-0.9004	-0.3444	-0.6761	45.71	-3.28	-3.03	0.2301	1.1506	1.3807	30.9735	26.5487
WAGNER	CHRIS	F(RW)	43	365.183	1.15	1.479	-0.7975	-0.7856	-0.5863	-0.8726	45.71	-1.22	-0.69	0.6572	0.3286	0.9858	28.254	25.3968
BITETTO	ANTHONY	D	28	333.167	1.981	1.981	-0.1241	-0.0416	-0.7635	-0.2862	45.7	-7.85	-6.12	0.1801	0.9005	1.0805	30.7692	36.4372
HENRIQUE	ADAM	F(C)	80	1060.52	2.659	2.093	1.0601	-0.01	1.3335	0.105	45.68	-1.85	-0.39	1.0184	0.6223	1.6407	32.0926	32.998
GORGES	JOSH	D	77	1336.52	1.661	2.245	-0.2674	-0.1412	-0.2368	0.0471	45.67	-2.3	-3.05	0.0898	0.4489	0.5387	36.3636	26.3422
ENNIS	TYLER	F(C)	23	332.467	1.083	2.346	-0.7753	0.1218	-0.6364	0.3279	45.63	-2.38	-3.57	0.1805	0.9023	1.0828	33.4459	28.0405
SPALING	NICK	F(C)	58	674.383	1.779	2.224	-0.0579	0.021	-0.499	0.09	45.63	-5.43	-9.78	0.2669	0.7118	0.9787	34.8228	24.1911
REILLY	MIKE	D	29	279.017	1.935	2.796	-0.1418	0.9229	-0.3986	1.184	45.63	-1.34	-2	0.215	0.8602	1.0752	23.4286	45.7143
BLANDISI	JOSEPH	F(C)	41	529.9	1.698	2.717	-0.0735	0.8157	0.051	0.6477	45.6	-1.06	0.1	0.1132	1.0191	1.1323	34.026	28.3117
GOMEZ	SCOTT	F(C)	34	319.05	1.316	2.633	-0.993	0.6497	-1.0553	0.7629	45.58	-4.62	-5.74	0.1881	0.5642	0.7522	21.9608	40
ZAJAC	TRAVIS	F(C)	74	992.4	1.874	1.693	0.2114	-0.244	0.1981	-0.5101	45.58	-1.08	-0.78	0.3023	0.9069	1.2092	38.7841	26.8344
HENDRICKS	MATT	F(C)	68	713.15	1.178	1.178	-0.6807	-1.7132	-1.2072	-1.7558	45.56	-2.16	-3.44	0.3365	0.4207	0.7572	39.403	26.1194
MATTEAU	STEFAN	F(C)	32	313.25	0.766	3.065	-0.949	0.9123	-1.5912	1.3593	45.53	-2.21	-1.67	0.1915	0.1915	0.3831	32.3308	29.6992
MICHALEK	MILAN	F(LW)	45	535.733	2.128	1.68	0.0094	-0.6974	-0.0519	-0.9432	45.52	-3.14	-3.54	0.448	0.56	1.008	38.3363	23.1465
ZADOROV	NIKITA	D	22	335.817	1.608	2.323	-0.4836	0.0118	-0.5979	0.205	45.52	1.74	2.41	0	0.3573	0.3573	38.8514	28.3784
NURSE	DARNELL	D	69	1176.5	2.091	2.907	0.0191	0.5376	0.0334	0.7085	45.52	-4.81	-5.37	0.153	0.153	0.306	34.8882	30.4179
THORBURN	CHRIS	F(RW)	82	760.867	1.656	1.893	-0.4568	-0.2216	-0.7216	-0.3884	45.51	-5.83	-7.26	0.3943	0.4731	0.8674	31.5013	31.5013
LANDESKOG	GABRIEL	F(LW)	75	1028.15	2.334	2.276	0.1675	-0.1065	0.3917	-0.0931	45.49	0.99	1.75	0.7586	1.0504	1.8091	30.9257	34.1811
KASSIAN	ZACK	F(RW)	36	423.733	1.274	2.407	-0.7715	-0.0542	-1.1298	-0.1384	45.48	-3.12	-4.23	0.4248	0.708	1.1328	31.2655	29.5285
VANEK	THOMAS	F(LW)	74	901.233	2.197	2.197	0.1515	0.2605	0.0286	0.4167	45.42	-2.79	-2.94	0.6658	0.9321	1.5978	26.699	39.9272
BARTLEY	VICTOR	D	10	130.733	2.754	1.836	0.683	-0.5677	0.5444	-1.3932	45.42	-5.32	-4.79	0	0	0	38.3333	32.5
RISTOLAINEN	RASMUS	D	82	1491.7	1.77	2.413	0.0069	0.2638	-0.065	0.2888	45.42	-3.22	-3.43	0.1609	0.5631	0.724	36.0102	27.8521
PALMIERI	KYLE	F(C)	82	1101.72	1.797	1.362	0.0925	-0.9106	0.1722	-0.9352	45.41	-1.35	-1.07	0.8169	0.7624	1.5794	36.6013	27.451
WATSON	AUSTIN	F(LW)	57	514.983	1.515	2.33	-0.257	0.2854	-0.7678	0.3195	45.39	-5.04	-8.83	0.233	0.6991	0.9321	55.0898	12.3752
LEGWAND	DAVID	F(C)	79	562.25	1.814	2.561	0.0412	0.3845	-0.019	0.4163	45.38	-1.72	-2.26	0.4269	0.6403	1.0671	30.1486	32.2718
MACKENZIE	DEREK	F(C)	64	640.117	1.593	0.937	-0.3942	-1.1245	-1.1353	-1.2356	45.38	-2.34	-3.23	0.5624	0.5624	1.1248	36.1199	33.7539
STAAL	MARC	D	77	1297.67	1.988	2.034	-0.6137	0.1044	-0.7022	0.249	45.34	-3.26	-2.5	0.0925	0.6011	0.6936	33.2712	22.74
DUCHENE	MATT	F(C)	76	1103.77	2.501	2.446	0.3481	0.1244	0.578	0.1872	45.33	1.43	2.08	1.1415	1.0328	2.1744	26.7233	36.0718
TANGUAY	ALEX	F(LW)	70	880.417	2.726	1.976	0.6477	-0.3923	1.2129	-0.0328	45.31	0.35	1.84	0.477	1.2267	1.7037	30.1337	35.6015
RUSSELL	KRIS	D	62	1157.75	2.643	2.902	0.3138	0.4203	0.7069	0.5465	45.29	-4.71	-3.89	0.0518	0.5182	0.5701	33.0275	32.4771
ENGELLAND	DERYK	D	69	947.867	2.216	2.279	0.0494	-0.3955	-0.1335	-0.3701	45.27	-3.67	-3.72	0.1899	0.5064	0.6963	31.9429	27.9912
SODERBERG	CARL	F(C)	82	1062.68	2.146	2.202	0.1582	-0.1444	0.0247	-0.1521	45.27	0.79	1.49	0.2258	1.2986	1.5244	41.0678	24.846
RYCHEL	KERBY	F(LW)	32	301.55	2.587	1.393	0.6215	-1.0035	0.3485	-0.6507	45.22	-1.82	-1.95	0.3979	1.3928	1.7907	35.7143	28.5714
DAHLBECK	KLAS	D	71	903.283	1.594	2.192	-0.5694	0.0029	-0.6468	0.1273	45.22	-1.34	-1.57	0.1328	0.3321	0.465	30.4462	33.4646
BOROWIECKI	MARK	D	63	751.033	1.438	2.077	-0.9686	-0.175	-0.9546	-0.3155	45.19	-2.91	-3.21	0	0.0799	0.0799	36.7751	24.8939
PELUSO	ANTHONY	F(RW)	35	221.483	2.167	1.084	0.1668	-0.9892	0.2232	-1.1984	45.18	-4.86	-8.42	0.2709	1.0836	1.3545	30.2469	32.716
NYSTROM	ERIC	F(LW)	46	452.483	0.928	2.122	-0.9863	0.0308	-1.3029	0.1609	45.17	-4.26	-9.48	0.663	0	0.663	57.62	10.856
SHAW	LOGAN	F(RW)	53	555.017	1.081	1.946	-1.3063	0.0846	-1.8159	0.0146	45.16	-3.43	-4.71	0.2162	0.2162	0.4324	33.2727	31.2727
PROSSER	NATE	D	54	531.083	1.356	1.582	-0.8196	-0.3846	-0.8824	-0.5092	45.15	-1.64	-4.15	0	0.226	0.226	38.4798	23.2779
TIKHONOV	VIKTOR	F(RW)	50	524.7	0.8	1.715	-1.2887	-0.4794	-1.2457	-0.1659	45.13	-2.9	-2.15	0.1144	0.3431	0.4574	33.6887	30.064
GLENDENING	LUKE	F(C)	81	882.2	1.836	2.04	-0.1507	-0.1266	-0.251	-0.1493	45.13	-7.75	-8.46	0.3401	0.7481	1.0882	45.5357	21.4286
LETESTU	MARK	F(C)	82	885.583	1.152	2.439	-0.8121	-0.0175	-1.1474	-0.1574	45.1	-2.8	-4.65	0.271	0.3388	0.6098	42.1842	24.6253
HAULA	ERIK	F(LW)	76	790.85	2.731	1.517	0.8601	-0.5577	0.7956	-0.4814	45.03	-2.33	-2.99	0.7587	1.2139	1.9726	44.0741	25.0617
SCHROEDER	JORDAN	F(C)	26	238.067	2.268	1.764	0.3397	-0.2016	-0.0108	-0.398	45	-1.09	-0.46	0.5041	0.5041	1.0081	32.6829	28.7805
HOLDEN	NICK	D	82	1478.13	2.395	2.557	0.2971	0.3763	0.4311	0.3946	44.96	1.22	1.28	0.203	0.4871	0.6901	33.2119	28.5506
LARSSON	ADAM	D	82	1467.47	1.676	1.349	-0.11	-1.0219	0.0038	-1.0972	44.87	-1.33	-2.02	0.0409	0.4906	0.5315	44.3548	20.6989
FONTAINE	JUSTIN	F(RW)	60	611.517	2.551	2.355	0.6125	0.5177	0.5652	0.6105	44.87	-1.99	-4.46	0.4906	0.9812	1.4718	35.4662	28.1536
GRANBERG	PETTER	D	27	352.233	1.874	1.703	-0.4129	-0.4302	-0.5229	-0.5671	44.85	-8.35	-7.36	0	0.3407	0.3407	31.5113	30.2251
WIDEMAN	DENNIS	D	51	785.25	1.987	2.521	-0.4065	-0.0585	-0.4147	-0.0539	44.83	-3.68	-3.57	0	0.6877	0.6877	31.6354	33.244
BRODIN	JONAS	D	68	1206.32	1.542	1.691	-0.8508	-0.3498	-0.7096	-0.3583	44.8	-3.75	-3.86	0.0995	0.199	0.2984	37.6923	24.9038
MELCHIORI	JULIAN	D	11	143.7	2.088	1.67	0.0968	-0.6551	-1.1343	-0.3802	44.77	-7.02	-5.69	0	0	0	30.4348	38.2609
VEY	LINDEN	F(RW)	41	505.433	1.187	2.137	-0.7042	-0.3531	-0.7597	-0.2868	44.74	-2.74	-2.59	0.1187	0.7123	0.831	39.4495	33.4862
MCCARRON	MICHAEL	F(RW)	20	206.6	1.162	2.904	-0.9371	0.6045	-1.3921	0.2706	44.74	-4.9	-4.87	0.2904	0.2904	0.5808	36.1502	25.8216
BROWN	MIKE	F(RW)	58	441.383	1.087	1.903	-0.8729	-0.2765	-1.4885	-0.4203	44.66	-4.73	-5.94	0.2719	0.4078	0.6797	30.1136	26.7045
GOODROW	BARCLAY	F(C)	14	127.533	1.411	1.882	-0.5444	-0.2156	-0.9889	-0.4093	44.65	-4.76	-6.58	0	0.4705	0.4705	31.6327	34.6939
GROSSMANN	NICKLAS	D	58	829	1.52	1.809	-0.691	-0.4731	-0.5812	-0.4886	44.64	-2.99	-4.58	0.2171	0.2895	0.5066	36.8421	24.812
BARRIE	TYSON	D	78	1435.35	2.383	2.341	0.2497	-0.0587	0.3559	0.0508	44.62	0.42	0.54	0.3762	0.5016	0.8778	33.2037	29.549
DZINGEL	RYAN	F(C)	30	303.817	2.765	1.975	0.6403	-0.2845	0.4046	-0.0635	44.53	-2.75	-4.19	0.5925	0.9874	1.5799	28.7402	31.8898
CECI	CODY	D	75	1164.92	1.957	1.854	-0.3335	-0.4615	-0.6006	-0.6299	44.52	-4.2	-4.43	0.412	0.5666	0.9786	33.4888	29.0112
SBISA	LUCA	D	41	617.4	2.138	1.749	0.3542	-0.6428	0.3689	-0.6833	44.45	-3.36	-3.8	0.0972	0.3887	0.4859	31.9915	34.7458
PRUST	BRANDON	F(LW)	35	415.717	1.155	1.732	-0.6818	-0.6414	-0.8726	-0.201	44.38	-3.27	-0.88	0.1443	0.866	1.0103	38.8571	31.1429
CHIPCHURA	KYLE	F(C)	70	636.433	1.414	2.357	-0.5103	0.3295	-0.8554	0.0873	44.37	-2.35	-2.59	0.2828	0.5657	0.8485	40.9807	24.6935
MASHINTER	BRANDON	F(LW)	41	303.683	1.185	2.371	-0.9066	0.3514	-0.9578	0.264	44.36	-6.25	-7	0.7903	0.1976	0.9879	32.0388	29.7735
O_NEILL	BRIAN	F(C)	22	208.133	0.865	1.441	-0.5914	-0.684	-1.2744	-0.2394	44.3	-2.46	-4.82	0	0.5766	0.5766	35.2941	20.8556
GRANLUND	MARKUS	F(C)	47	541.25	1.885	2.771	-0.3284	0.236	-0.6963	0.2258	44.3	-3.51	-4.13	0.3326	0.3326	0.6651	28.2051	34.6154
GIONTA	STEPHEN	F(RW)	82	830.367	1.084	1.951	-0.4138	-0.3109	-0.7513	-0.1013	44.28	-1.96	-2.37	0.0723	0.6503	0.7226	32.8446	23.9003
SKJEI	BRADY	D	7	100.25	1.197	1.796	-1.3276	-0.1398	-1.5149	-0.6452	44.26	-4.04	-5.74	0	0	0	32.8947	23.6842
JOHNSON	ERIK	D	73	1238.63	1.938	2.519	-0.3016	0.3811	-0.4246	0.2924	44.17	-0.1	0.56	0.2906	0.5328	0.8235	37.4606	27.6025
FARNHAM	BOBBY	F(RW)	53	482.917	1.491	1.739	0.2274	-0.4323	-0.0849	-0.3419	44.15	-1.9	-1.94	0.994	0.2485	1.2425	32.5459	24.4094
GRIGORENKO	MIKHAIL	F(C)	74	816.167	2.794	2.132	0.8854	-0.2974	0.7805	-0.2166	44.13	0.11	0.24	0.3676	1.2497	1.6173	29.7931	32.9655
BOUCHER	REID	F(C)	39	467.583	1.668	2.823	0.0843	1.0839	0.1542	0.7468	43.96	-2.9	-1.25	0.7699	0.7699	1.5398	34.8993	31.5436
KOSTKA	MICHAEL	D	15	206.85	3.191	1.74	1.0718	-0.4352	1.1317	-0.433	43.95	-2.68	-4.54	0	0.2901	0.2901	40.1163	27.3256
STAJAN	MATT	F(C)	80	875.533	1.713	2.33	-0.6173	-0.3542	-0.7792	-0.283	43.94	-4.82	-5.41	0.2741	0.6853	0.9594	39.1528	21.4377
MICHALEK	ZBYNEK	D	70	951.717	2.08	2.27	0.2024	0.1414	0.1822	0.1307	43.91	-3.73	-2.93	0.1261	0.2522	0.3783	33.5723	30.466
BOLLIG	BRANDON	F(LW)	54	493.033	1.217	2.434	-1.0198	-0.0335	-1.2508	-0.2891	43.89	-4.52	-4.86	0.2434	0.2434	0.4868	36.019	23.2227
HALEY	MICHEAL	F(C)	16	113.017	0.531	1.593	-1.391	-0.4373	-1.9838	-0.3632	43.86	-5.53	-7.71	0.5309	0	0.5309	22.3684	23.6842
CHIASSON	ALEX	F(RW)	77	827.9	1.812	1.667	-0.4956	-0.6862	-0.5968	-0.5951	43.78	-3.77	-4.59	0.2899	0.4348	0.7247	37.5904	23.3735
MCKEGG	GREG	F(C)	15	117.617	1.53	1.02	-0.3557	-0.7203	-0.8471	-0.2202	43.75	-6.01	-7.12	1.0203	0	1.0203	28.0702	31.5789
GREENE	ANDY	D	82	1459.07	1.604	1.439	-0.3617	-0.8022	-0.1127	-0.9489	43.73	-4.56	-3.81	0.0411	0.2467	0.2879	43.571	20.5197
MOORE	JOHN	D	73	1107.78	1.896	2.491	0.262	0.5791	0.2706	0.5826	43.73	-4.29	-3.33	0.0542	0.4875	0.5416	32.1429	29.9603
GORDON	BOYD	F(C)	65	592.5	0.709	1.62	-1.4254	-0.604	-1.6478	-0.4387	43.72	-3.34	-3.6	0.1013	0.2025	0.3038	55.3323	18.0835
BOLLAND	DAVE	F(C)	25	273.017	1.538	2.198	-0.8817	0.3384	-0.6889	0.7565	43.43	-5.57	-5.78	0.2198	0.2198	0.4395	37.4593	29.6417
MCLEOD	CODY	F(LW)	82	768.317	1.796	1.718	-0.1183	-0.7167	-0.4129	-0.7407	43.42	0.44	-0.92	0.5466	0.3905	0.9371	35.2256	21.8341
TRYAMKIN	NIKITA	D	13	207.183	2.027	2.896	0.2346	0.5709	0.353	0.1057	43.29	-4.37	-5.17	0.2896	0.2896	0.5792	33.6406	34.1014
JONES	DAVID	F(RW)	75	883.05	2.106	2.31	-0.1407	-0.1479	-0.1548	-0.2553	43.2	-5.15	-5.53	0.6795	0.4756	1.1551	38.5051	25.5946
BEAUCHEMIN	FRANCOIS	D	82	1489.15	1.894	2.176	-0.5096	-0.3136	-0.3787	-0.2216	43.07	-2.46	-1.8	0.2417	0.5238	0.7655	37.5256	28.1613
ANDERSON	JOSH	F(RW)	12	126.617	2.369	1.895	0.229	-0.3744	-0.4171	-0.3602	43.06	-4.36	-3.39	0.4739	1.4216	1.8955	42.735	25.641
KORPIKOSKI	LAURI	F(LW)	71	764.1	1.335	2.591	-0.5057	0.2187	-0.8196	0.2076	43.04	-6	-7.05	0.3926	0.6282	1.0208	36.6806	27.6151
TINORDI	JARRED	D	10	122.317	1.472	3.434	-0.6101	1.2131	-0.1426	0.9227	42.99	-5.25	-11.47	0	0	0	34.7826	34.7826
OLSEN	DYLAN	D	8	108.783	1.655	2.206	-0.7309	0.3206	-1.068	1.159	42.86	-5.21	-1.51	0	0.5516	0.5516	35.9649	31.5789
LAZAR	CURTIS	F(C)	76	864.75	1.526	2.359	-0.8147	0.2367	-0.7862	0.1963	42.84	-5.15	-6.22	0.2082	0.6245	0.8326	33.6011	25.1673
COWEN	JARED	D	37	529.067	2.268	2.041	0.115	-0.1723	-0.0832	-0.55	42.83	-5.06	-4.85	0	0.4536	0.4536	36.478	28.5115
KLINKHAMMER	ROB	F(C)	14	125.583	0.478	3.344	-1.5156	0.8492	-1.4766	1.1728	42.79	-5.9	-8.42	0.4778	0	0.4778	28.1818	23.6364
MOORE	DOMINIC	F(C)	80	860.95	1.603	1.673	-0.5998	-0.4597	-0.9975	-0.3565	42.76	-4.23	-6.1	0.4181	0.5575	0.9757	49.4924	14.5939
MARTINSEN	ANDREAS	F(LW)	55	588.683	1.937	2.14	-0.1432	-0.155	-0.3011	0.0205	42.7	-1.74	-1.81	0.4077	0.7135	1.1211	36.0377	26.0377
FERRARO	LANDON	F(C)	68	621.6	1.448	2.317	-0.8008	-0.2849	-1.1017	0.0603	42.68	-5.17	-8.02	0.3861	0.5792	0.9653	31.2044	30.1095
BIGRAS	CHRIS	D	31	390.717	1.229	1.843	-0.988	-0.6174	-0.869	-0.6963	42.59	-1.83	-2.32	0	0.3071	0.3071	22.9167	34.8214
SISLO	MIKE	F(RW)	18	199.667	1.202	1.803	-0.3547	-0.2911	-0.6572	-0.2421	42.58	-4.09	-1.45	0.601	0.3005	0.9015	30.9091	32.7273
FOLIN	CHRISTIAN	D	26	322.25	1.676	2.048	-0.3624	0.1584	-0.8637	-0.0796	42.47	-4.68	-7.4	0	0.7448	0.7448	34.4569	31.4607
DUPUIS	PASCAL	F(LW)	18	216.667	2.769	2.215	0.2189	0.2294	1.089	0.634	42.45	-11.7	-5.43	0.5538	0.5538	1.1077	39.4422	29.4821
IGINLA	JAROME	F(RW)	82	1008.98	2.081	2.676	-0.1287	0.502	-0.0624	0.4906	42.41	-2.47	-2.4	0.4757	1.0704	1.5461	33.9041	30.9361
MITCHELL	WILLIE	D	46	731.85	2.132	2.378	-0.441	0.5865	-0.0015	0.7367	42.39	-7.84	-7.65	0.082	0.3279	0.4099	41.1765	24.6499
PUEMPEL	MATT	F(LW)	26	278.1	1.51	2.157	-0.8254	-0.0184	-1.1492	0.4047	42.36	-4.96	-6.46	0.4315	0.2157	0.6472	32.3308	31.203
KEMPPAINEN	JOONAS	F(C)	44	465.45	1.547	2.32	-0.8379	-0.09	-1.3638	0.1737	42.25	-6.34	-7.93	0.1289	0.3867	0.5156	38.2284	30.303
GLASS	TANNER	F(LW)	57	549.317	1.638	2.185	-0.5504	0.4042	-0.8311	0.1445	42.23	-4.67	-6.91	0.3277	0.3277	0.6554	40.0419	19.4969
DESLAURIERS	NICOLAS	F(LW)	70	696.933	1.464	2.927	-0.4295	0.8282	-0.4773	0.8747	42.12	-6.27	-7.13	0.5165	0.5165	1.0331	32.8549	31.4195
BODNARCHUK	ANDREW	D	37	441.8	2.037	3.259	-0.1332	0.9842	-0.2439	0.9784	42.09	-4.16	-3.83	0	0.5432	0.5432	28.642	29.3827
MITCHELL	JOHN	F(C)	71	852.65	1.548	2.111	-0.6921	-0.1924	-0.6914	-0.1999	42.07	-2.04	-1.95	0.563	0.6333	1.1963	38.2429	25.323
PELECH	ADAM	D	9	129.583	1.389	3.241	-0.8245	0.9485	-1.7336	1.1594	42.06	-6.83	-6.85	0	0	0	36.1111	27.7778
KNIGHT	CORBAN	F(C)	20	189.3	2.219	1.585	0.2603	-0.2194	-0.7793	-0.0808	42.01	-5.49	-5.82	0.6339	1.2678	1.9017	36.6013	32.0261
DE_LA_ROSE	JACOB	F(LW)	22	238.35	1.51	3.021	-0.4476	0.8079	-0.968	0.6153	42.01	-8.5	-9.24	0	0.2517	0.2517	49.3507	16.8831
GOLDOBIN	NIKOLAY	F(RW)	9	100.067	1.799	1.199	-0.5079	-0.9081	-0.6492	-0.7242	41.94	-9.79	-7.17	0.5996	0.5996	1.1992	35.1648	29.6703
MERSCH	MICHAEL	F(LW)	17	160.683	1.494	1.12	-0.3431	-0.6911	-0.781	-0.4265	41.88	-14.72	-14.69	0.3734	0.7468	1.1202	33.8235	32.3529
SKILLE	JACK	F(RW)	74	625.85	1.726	2.109	-0.2167	-0.1111	-0.5556	-0.2343	41.76	-2.3	-3.64	0.6711	0.5752	1.2463	33.2263	24.077
GIRARDI	DAN	D	74	1245.38	2.313	1.831	-0.2904	-0.222	-0.2549	-0.0571	41.7	-8.66	-8.31	0.0482	0.5781	0.6263	37.0912	25.2151
HELGESON	SETH	D	19	253.733	0.473	1.655	-1.1967	-0.6021	-0.9108	-0.8355	41.59	-5.89	-2.61	0	0.2365	0.2365	27.5132	37.5661
PORTER	CHRIS	F(LW)	61	502.8	1.193	1.79	-1.0302	-0.1043	-0.874	-0.1297	41.57	-3.88	-7.68	0.4773	0.358	0.8353	46.0417	21.875
O_REILLY	CAL	F(C)	20	170.3	2.114	2.114	0.3291	-0.1265	0.0064	0.0064	41.3	-6.3	-4.99	0.7046	1.057	1.7616	34.0136	33.3333
CAMPBELL	GREGORY	F(C)	82	712.067	1.432	1.938	-0.878	-0.5365	-1.002	-0.6087	41.19	-7.07	-8.25	0.2528	0.5898	0.8426	32.4238	25.2006
BRICKLEY	CONNOR	F(LW)	23	197	1.523	1.218	-0.5446	-0.6421	-0.9574	-0.2285	40.77	-6.78	-8.47	0.3046	1.2183	1.5228	30.719	39.2157
TALBOT	MAXIME	F(C)	38	352	1.534	3.75	-0.7843	1.453	-1.0016	1.5006	40.52	-6.44	-10.12	0.3409	0.6818	1.0227	39.0909	23.9394
CLARKSON	DAVID	F(RW)	23	204.533	1.173	3.52	-0.9035	1.2143	-1.304	0.708	40.16	-7.07	-7.89	0.5867	0.5867	1.1734	26.1438	28.1046
GUENIN	NATE	D	29	327.983	2.012	1.646	-0.1108	-0.7692	-0.3705	-0.3392	39.97	-4.61	-3.69	0	0	0	28.1022	32.8467
RANDELL	TYLER	F(RW)	27	188.033	2.872	3.51	0.8859	1.1985	0.564	1.4706	39.87	-6.8	-10.3	1.9146	0	1.9146	30.2013	32.2148
CARTER	RYAN	F(C)	60	545.183	1.431	1.761	-0.6936	-0.1337	-1.109	-0.1439	39.46	-6.7	-11	0.6603	0.5503	1.2106	47.6562	19.5312
KELLY	CHRIS	F(C)	11	113.217	2.65	2.12	0.3879	-0.4587	-0.1421	-0.5251	39.13	-8.63	-14.69	0.53	0	0.53	32	31
MILLER	DREW	F(LW)	28	273.033	1.099	2.198	-0.9592	0.1298	-1.3252	0.5064	39.07	-11.99	-13.7	0.2198	0	0.2198	43.038	17.2996
RINALDO	ZAC	F(C)	52	418.283	1.578	2.295	-0.7367	-0.6204	-1.2094	-0.0037	38.81	-8.1	-11.61	0.1434	0.2869	0.4303	30.1408	28.4507
GAUSTAD	PAUL	F(C)	63	568.4	0.633	2.217	-1.4874	0.1331	-1.6832	0.2205	38.51	-14.38	-15.1	0.1056	0.1056	0.2111	64.9068	4.8137
BASS	CODY	F(C)	17	125.517	0.478	1.434	-1.2318	-0.6726	-1.965	-1.0089	38.5	-10.4	-16.28	0	0	0	65.625	3.9062
STOLL	JARRET	F(C)	80	802.75	1.271	1.345	-0.9665	-0.6885	-1.2085	-0.6025	37.34	-9.78	-11.53	0.299	0.3737	0.6727	52.9338	14.2322
EVERBERG	DENNIS	F(RW)	15	119.75	0.501	3.507	-1.6413	1.3185	-2.188	1.5422	36.57	-7.97	-11.85	0	0	0	42.2764	17.0732
PAILLE	DANIEL	F(LW)	12	114.583	1.047	2.095	-1.0842	0.1723	-1.8949	0.9432	35	-11.24	-16.68	0	0	0	44.7917	14.5833
BOLL	JARED	F(RW)	30	198.55	1.511	2.115	-0.4479	-0.2585	-0.7774	-0.8197	33.82	-13.57	-16.23	0.3022	0.6044	0.9066	30.3867	23.7569
DZIURZYNSKI	DAVE	F(LW)	14	137.383	1.747	3.494	-0.4028	1.4618	-0.2814	1.2402	32.76	-14.6	-15.95	0.4367	1.3102	1.7469	47.7273	16.6667

## Sheet: NHL_Data16-17
LastName	FirstName	Pos	GP	TOI	GF60	GA60	GF60_RelTM	GA60_RelTM	GF60_Rel	GA60_Rel	CF_Pct	CF_Pct_RelTM	CF_Pct_Rel	Goals_per60	Assists_per60	Points_per60	DZFO_Pct	OZFO_Pct
BERGERON	PATRICE	F(C)	79	1035.22	2.55	2.144	-0.3239	-0.682	0.5501	-0.1668	61.12	9.14	8.89	0.6375	0.8694	1.5069	29.7166	35.5466
MARCHAND	BRAD	F(C)	80	1097.43	3.062	2.515	1.3947	0.287	1.153	0.3368	60.3	8.07	7.92	1.0388	1.3668	2.4056	29.2857	35.0794
MCNABB	BRAYDEN	D	49	701.15	1.54	1.54	-0.409	-0.522	-0.2867	-0.8958	60.25	6.35	5.63	0.1711	0.1711	0.3423	23.0885	43.1784
MILLER	COLIN	D	61	805.783	2.159	1.936	0.1163	-0.3549	-0.3612	-0.5253	60.04	7.51	6.83	0.3723	0.3723	0.7446	23.2095	41.9098
GOURDE	YANNI	F(C)	20	252.45	1.664	2.139	-0.3398	-0.0058	-0.6122	0.0317	58.81	9.06	10.58	0.9507	0.2377	1.1884	27.2277	30.198
VATRANO	FRANK	F(C)	44	495.35	2.059	2.301	-0.1829	-0.025	-0.3573	-0.3452	57.71	3.73	3.72	0.7268	0.8479	1.5746	20.3252	40.8537
DOWD	NIC	F(C)	70	741.767	1.213	1.941	-0.7595	0.0675	-0.8894	-0.071	57.64	3.58	2.83	0.3236	0.6471	0.9707	25.0809	44.4984
KRUG	TOREY	D	81	1343.83	1.92	2.188	-0.4078	-0.1722	-0.4546	-0.1141	57.36	3.96	4.07	0.0893	0.759	0.8483	26.6391	37.7502
KEMPE	ADRIAN	F(LW)	25	267.6	0.897	1.121	-1.1152	-0.9501	-1.0766	-1.0434	57.21	1.74	2.2	0.4484	0.2242	0.6726	32.3529	40.3361
LADUE	PAUL	D	22	296.983	2.02	2.222	0.1897	0.1891	0.8606	0.2895	57.2	1.64	2.22	0	0.8081	0.8081	26.3158	42.915
TOFFOLI	TYLER	F(C)	63	792.067	2.121	2.121	0.0562	0.0918	0.3862	0.066	57.13	3.61	2.97	0.606	0.6818	1.2878	27.0809	38.8042
PASTRNAK	DAVID	F(RW)	75	1067.53	2.979	2.361	0.8655	0.0127	1.0031	0.0475	57.1	2.38	3.62	1.0117	1.1241	2.1358	28.446	35.9965
REDMOND	ZACH	D	16	195.433	3.684	1.842	1.5194	-0.1473	1.3855	-0.352	57.05	5.23	-0.86	0	1.5351	1.5351	32.5153	30.0613
BLIDH	ANTON	F(LW)	19	157.417	1.143	1.525	-0.8813	-0.7794	-1.2121	-1.5039	57.04	4.68	-0.07	0.3812	0.3812	0.7623	26.7176	41.2214
MEIER	TIMO	F(RW)	34	399.617	1.802	1.652	-0.4655	-0.3901	-1.1055	-0.9697	56.83	6.39	7.42	0.4504	0.4504	0.9009	31.7919	28.9017
PEARSON	TANNER	F(LW)	80	973.567	2.28	2.219	0.2937	0.1059	0.4801	0.315	56.79	4.17	2.24	1.1093	0.5547	1.664	27.4121	37.6916
KEMPNY	MICHAL	D	50	699	2.232	2.232	-0.1605	0.2344	-0.4465	0.1637	56.6	7.98	7.29	0.1717	0.4292	0.6009	31.457	36.0927
JOHANSEN	RYAN	F(C)	82	1146.98	2.668	2.197	0.0251	-0.1177	0.3439	0.0668	56.44	7.03	7.24	0.3662	1.2555	1.6216	29.187	34.9594
CLIFFORD	KYLE	F(LW)	73	768.15	1.094	1.25	-0.8208	-0.923	-1.0796	-0.9234	56.41	1.87	2.05	0.3124	0.4687	0.7811	27.8922	40.412
GABORIK	MARIAN	F(RW)	56	722.117	2.077	1.911	0.1927	-0.2007	0.4676	-0.1159	56.29	1.91	0.93	0.5816	0.7478	1.3294	29.1549	33.5211
STAMKOS	STEVEN	F(C)	17	218.583	3.843	2.745	1.6004	0.5394	1.7781	0.3704	56.28	4.33	8.86	1.3725	1.9215	3.2939	27.1889	38.7097
STAAL	JORDAN	F(C)	74	1025.38	2.516	2.399	0.5269	-0.0534	0.4558	-0.1191	56.25	6.08	6.49	0.6437	1.2873	1.931	31.323	30.642
CLENDENING	ADAM	D	31	431.383	2.504	2.225	-0.0682	-0.1862	-0.0354	-0.5727	56.12	8.77	9.36	0.2782	0.9736	1.2518	21.8447	45.3883
LEWIS	TREVOR	F(C)	82	1022.57	1.936	2.112	0.1573	0.2104	0.0463	0.141	56	1.85	1.37	0.6454	0.6454	1.2909	29.6794	34.7466
HRIVIK	MAREK	F(LW)	16	159.583	1.128	2.256	-1.25	-0.1263	-1.3385	-0.2106	55.96	8.22	7.01	0	0.376	0.376	32.1168	30.6569
TKACHUK	MATTHEW	F(LW)	76	930.017	2.903	2.064	1.2127	-0.6103	0.9483	-0.095	55.93	6.85	7.37	0.5806	1.4838	2.0645	40.9514	22.2337
BACKES	DAVID	F(RW)	74	1006.52	2.742	2.504	0.6618	0.2477	0.6546	0.3682	55.86	0.97	1.61	0.7153	0.8346	1.5499	32.4976	32.6905
WEAL	JORDAN	F(C)	23	287.9	2.918	2.292	1.019	-0.1764	1.0178	0.3195	55.84	5.74	7.04	1.4588	0.8336	2.2925	24.0741	37.4074
SETOGUCHI	DEVIN	F(RW)	45	529.183	2.041	2.268	0.2016	0.3066	0.1531	0.4525	55.79	0.84	1.37	0.4535	0.7937	1.2472	28.1496	40.1575
DANAULT	PHILLIP	F(LW)	82	1087.03	2.373	1.932	0.0065	0.0088	0.1262	0.0115	55.73	4.24	4.44	0.6624	1.1591	1.8215	34.6631	32.4468
GALLAGHER	BRENDAN	F(RW)	64	806.717	2.306	1.562	-0.0713	-0.4782	-0.0332	-0.34	55.72	4.15	4.04	0.6694	1.1156	1.785	30.9112	35.7555
FROLIK	MICHAEL	F(RW)	82	1071.92	2.463	2.239	-0.0841	-0.3362	0.4182	0.0221	55.69	7.06	7.25	0.6157	0.8956	1.5113	39.6504	23.3671
MUZZIN	JAKE	D	82	1396.28	1.977	2.75	0.0751	1.1044	0.1152	1.1446	55.64	1.03	1.06	0.1289	0.4727	0.6016	31.5225	36.2402
ARVIDSSON	VIKTOR	F(LW)	80	1064.22	3.383	2.537	1.3408	0.5099	1.3096	0.5719	55.59	4.77	5.86	1.0712	1.2967	2.3679	28.1022	35.1277
HAMILTON	DOUGIE	D	81	1267.15	2.699	2.083	0.743	-0.2832	0.7935	-0.222	55.52	7.37	7.61	0.4735	1.0891	1.5626	32.7666	30.2937
DOUGHTY	DREW	D	82	1656.6	1.992	1.557	0.0979	-0.8164	0.1545	-0.7719	55.49	1.95	0.91	0.1811	0.4346	0.6157	29.1257	33.6422
NIEDERREITER	NINO	F(RW)	82	1041.93	3.167	2.131	0.6874	-0.2204	0.5874	-0.0863	55.34	7.58	7.96	0.9214	1.4396	2.361	29.0355	31.7766
KUCHEROV	NIKITA	F(RW)	74	1097.08	3.063	2.024	1.0961	-0.3874	1.3285	-0.2556	55.34	5.76	6.01	0.9844	1.3673	2.3517	25.544	37.3699
LEIVO	JOSH	F(LW)	13	134.75	3.562	1.781	1.246	-0.634	1.6157	-0.1653	55.34	6.11	3.39	0.4453	2.6716	3.1169	36.3636	28.7879
TERAVAINEN	TEUVO	F(LW)	80	1058.73	2.097	2.267	-0.1981	-0.3099	-0.0849	-0.3097	55.33	4.66	5.2	0.4534	0.7934	1.2468	26.4957	37.5
HERTL	TOMAS	F(C)	49	656.267	1.829	2.651	-0.5114	0.7299	-0.3731	0.6905	55.32	5.08	4.72	0.64	0.7314	1.3714	29.393	35.7827
BURAKOVSKY	ANDRE	F(LW)	64	737.233	2.767	1.709	0.1935	0.0084	-0.175	0.1864	55.27	4.11	4.85	0.7325	1.5463	2.2788	28.1804	36.715
BARKOV	ALEKSANDER	F(C)	61	849.8	2.895	2.118	0.8313	-0.6207	1.1868	-0.5323	55.11	4.83	4.83	1.0591	1.1297	2.1888	28.5714	34.934
SHAW	ANDREW	F(C)	68	860.783	2.3	2.161	-0.0267	0.2444	0.0165	0.43	55.03	3.47	3.6	0.6273	0.7667	1.3941	34.6154	32.0913
SUBBAN	P.K.	D	66	1227.2	2.298	2.151	-0.1871	0.0827	-0.3852	-0.2544	55.02	4.62	4.16	0.3422	0.6845	1.0267	33.4636	30.0235
JAGR	JAROMIR	F(RW)	82	1129.92	2.814	2.23	0.615	-0.5284	1.1469	-0.3251	54.94	7.36	6.25	0.4248	1.3275	1.7523	28.7165	35.0877
GRAVEL	KEVIN	D	49	616.817	2.043	1.459	0.3138	-0.5665	-0.3815	-0.5895	54.92	0.14	1.41	0	0.4864	0.4864	22.905	45.0652
FIALA	KEVIN	F(LW)	54	667.2	1.888	1.529	-0.666	-0.7643	-0.5399	-0.8074	54.89	3.7	4.98	0.9892	0.4496	1.4388	27.9935	38.9968
WHEELER	BLAKE	F(RW)	82	1188.38	2.575	2.575	-0.1247	-0.0876	0.2326	0.0542	54.81	7.66	8.15	0.7573	1.1108	1.8681	29.2461	32.4772
CARTER	JEFF	F(C)	82	1038.05	2.601	2.196	0.9308	0.1222	0.9462	0.2555	54.79	0.39	-0.23	0.867	1.0982	1.9652	29.8507	37.6646
BACKLUND	MIKAEL	F(C)	81	1004.43	2.569	2.27	0.4929	-0.1791	0.5365	0.0667	54.74	3.21	5.79	0.7766	0.896	1.6726	40.9091	22.7273
READ	MATT	F(RW)	63	745.733	1.609	1.448	-0.3656	-1.0679	-0.5769	-1.2119	54.73	4.41	4.06	0.5632	0.7241	1.2873	30.9598	31.2694
COUTURIER	SEAN	F(C)	66	921.667	2.799	2.409	1.1556	0.0898	1.2677	0.0172	54.69	4.73	4.43	0.8463	0.9114	1.7577	34.1407	26.8743
PACIORETTY	MAX	F(LW)	81	1179	2.697	2.036	0.5012	0.1685	0.565	0.1619	54.68	2.5	3.07	1.1196	1.0178	2.1374	27.7592	37.1237
MARTINEZ	ALEC	D	82	1341.32	1.968	2.684	0.099	0.9809	0.1	1.0208	54.65	-0.83	-0.47	0.1789	0.4473	0.6263	31.2161	38.3424
ROUSSEL	ANTOINE	F(LW)	60	724.05	2.983	2.652	0.8995	0.3484	0.8403	0.4807	54.65	5.46	6.69	0.9115	0.9944	1.9059	35.3175	26.3228
CARPENTER	RYAN	F(C)	11	104.567	3.443	0.574	1.3104	-1.4054	1.7145	-1.5533	54.64	3.89	5.35	1.1476	1.1476	2.2952	33.75	35
ELLER	LARS	F(C)	81	902.883	2.459	1.528	-0.1062	-0.1488	-0.3851	-0.2591	54.63	4.14	3.64	0.5316	0.731	1.2626	28.2869	35.9894
FORSBERG	FILIP	F(LW)	82	1099.82	2.782	2.51	0.3852	0.509	0.497	0.4993	54.62	2.52	4.49	1.1456	1.0911	2.2367	27.1215	35.9401
BJORKSTRAND	OLIVER	F(RW)	26	316	3.228	2.278	0.7618	0.2603	0.8896	0.2479	54.58	3.88	5.11	1.1392	1.3291	2.4684	29.8893	41.3284
KOPITAR	ANZE	F(C)	76	1128.2	2.074	2.287	0.1931	0.3154	0.2721	0.3678	54.56	-0.09	-1.09	0.3723	1.0105	1.3827	30.1359	32.3741
PANARIN	ARTEMI	F(C)	82	1258.23	3.004	2.146	0.9029	-0.0729	0.837	0.1933	54.56	10.74	5.99	0.763	1.3352	2.0982	10.9184	45.102
SAAD	BRANDON	F(LW)	82	1137.82	2.742	1.687	0.4263	-0.6898	0.3265	-0.4131	54.56	6.32	5.93	1.0547	1.1601	2.2148	26.3345	36.032
VRANA	JAKUB	F(LW)	21	192.3	1.56	0.936	-1.2135	-0.7908	-0.603	-1.3815	54.52	1.75	1.8	0	0.624	0.624	25	34.2857
MCQUAID	ADAM	D	77	1175.1	1.991	2.349	-0.2938	0.1008	-0.2443	0.1132	54.42	-1.94	-0.61	0.1021	0.2553	0.3574	29.91	33.3583
PETRY	JEFF	D	80	1412.52	2.464	2.336	0.2269	0.6361	0.4073	0.5907	54.38	3.12	2.97	0.2549	0.5947	0.8495	34.7421	31.2321
DI_GIUSEPPE	PHILLIP	F(LW)	36	414.917	1.157	3.037	-1.0493	0.6109	-0.9938	0.7984	54.37	3.27	3.27	0	0.723	0.723	25.2149	40.9742
NESTEROV	NIKITA	D	48	703.567	2.388	2.303	0.1991	0.1563	0.4445	-0.2761	54.32	3.3	3.63	0.2558	0.9381	1.1939	23.52	43.2
NISKANEN	MATT	D	78	1304.17	2.714	1.84	-0.1276	0.1234	-0.133	0.1169	54.31	3.84	3.88	0.184	1.0121	1.1962	30.9148	30.2839
CZARNIK	AUSTIN	F(C)	49	483.25	1.49	2.359	-0.5101	0.1598	-0.7339	0.1025	54.29	0.71	-1.4	0.6208	0.4966	1.1174	25.576	35.7143
SMITH	CRAIG	F(C)	78	965.4	2.61	1.989	0.2247	-0.2044	0.2083	-0.2617	54.29	3.84	3.88	0.6215	0.9944	1.6159	26.3274	39.7124
TROCHECK	VINCENT	F(C)	82	1221.33	2.26	2.358	0.3871	-0.2853	0.3787	-0.1501	54.27	5.2	5.57	0.8352	0.786	1.6212	33.5968	33.4387
HONKA	JULIUS	D	16	236.6	2.029	2.79	-0.172	0.4852	-0.0737	0.7922	54.27	4.24	4.59	0	0.5072	0.5072	31.441	35.3712
BYRON	PAUL	F(LW)	81	970.133	2.969	1.732	0.9154	-0.2678	0.9178	-0.2594	54.26	2.35	2.08	1.1751	0.9277	2.1028	31.0621	31.8637
STONE	MARK	F(RW)	71	1015.52	2.895	2.068	0.8811	-0.1187	1.0426	-0.2414	54.21	6.46	8.03	0.8272	1.1226	1.9497	30.824	35.4018
HUBERDEAU	JONATHAN	F(C)	31	441.7	2.853	2.717	0.6059	0.4555	0.8567	-0.0205	54.17	2.05	6.39	0.5434	1.4942	2.0376	25.9434	38.2075
ORLOV	DMITRY	D	82	1432.75	3.015	1.884	0.4133	0.2117	0.4455	0.2602	54.15	3.74	3.75	0.2094	0.7957	1.0051	30.3101	34.031
GAGNER	SAM	F(C)	81	860.067	2.721	1.884	0.2885	-0.1844	0.2505	-0.1199	54.14	4.85	4.82	0.6279	1.3255	1.9533	33.6146	35.3024
GRIFFITH	SETH	F(C)	24	265.033	2.264	0.906	0.2083	-1.6229	0.878	-2.282	54.12	3.64	4.6	0	0.9055	0.9055	26.6393	38.5246
RADULOV	ALEXANDER	F(RW)	76	1113.42	2.802	1.94	0.6531	-0.0767	0.6907	0.1302	54.11	1.81	1.95	0.4311	1.2394	1.6705	24.5247	38.4981
PESCE	BRETT	D	81	1425.28	2.82	2.147	0.9628	-0.3119	1.0426	-0.5666	54.09	3.48	4.01	0.0842	0.5894	0.6736	31.8784	30.5534
BRASSARD	DERICK	F(C)	81	1113.35	2.748	2.102	0.6517	-0.0838	0.9624	-0.0545	54.08	6.35	7.99	0.485	1.0239	1.509	30.1739	37.7391
GIORDANO	MARK	D	81	1333.02	2.656	1.71	0.7158	-1.0222	0.7415	-0.7852	54.01	3.87	5.41	0.09	0.5401	0.6301	33.1918	31.7056
COGLIANO	ANDREW	F(C)	82	1063.75	2.256	1.918	-0.1309	-0.2889	0.0112	-0.0921	53.87	9.68	5.9	0.6204	1.0153	1.6357	33.8308	26.8657
GUDAS	RADKO	D	67	1130.82	2.547	2.282	0.8184	-0.1513	1.1046	-0.1125	53.87	3.93	3.17	0.2653	0.7959	1.0612	34.4262	28.6885
BROWN	DUSTIN	F(LW)	80	1022.53	2.23	2.406	0.4446	0.5028	0.4017	0.5357	53.85	-1.58	-1.51	0.4694	1.1149	1.5843	28.9827	35.1248
SHORE	NICK	F(C)	70	767.683	1.876	1.876	0.1989	-0.1382	-0.2411	-0.2411	53.82	-0.83	-1.07	0.3908	0.7816	1.1724	27.2866	38.4146
CROSBY	SIDNEY	F(C)	75	1118.1	3.327	2.361	0.4029	-0.0778	0.5884	0.175	53.81	4.77	5.61	1.3952	1.2879	2.6831	22.4018	37.0285
HORNQVIST	PATRIC	F(RW)	70	883.217	3.193	2.038	0.4272	-0.3382	0.4694	-0.3481	53.81	4.08	5.93	0.7473	1.019	1.7663	26.1003	33.7769
TERRY	CHRIS	F(LW)	14	131.933	2.274	2.729	0.2714	0.8336	0.3605	0.5902	53.81	2.82	-2.19	0.9096	0.9096	1.8191	28.7129	27.7228
MARKOV	ANDREI	D	62	1035.75	2.607	1.622	0.4018	-0.4684	0.3443	-0.2833	53.8	1.24	1.98	0.2896	0.9848	1.2744	34.9309	32.5346
WILLIAMS	JUSTIN	F(RW)	80	1017.58	3.007	1.946	0.2928	0.1666	0.3594	0.2668	53.8	2.88	2.79	1.1203	1.1203	2.2406	24.9147	35.7224
BURNS	BRENT	D	82	1519.95	3.04	2.013	1.3297	-0.2047	1.2243	-0.0199	53.8	4.5	4.59	0.75	1.0658	1.8158	27.5517	38.6153
CONNOLLY	BRETT	F(RW)	66	667.383	2.967	1.259	0.5969	-0.5095	0.0093	-0.6968	53.8	1.98	2.72	1.2586	0.7192	1.9779	25.9259	38.2155
MANSON	JOSH	D	82	1286.22	2.332	2.006	0.0137	0.0794	0.1264	0.032	53.79	5.36	6.07	0.1866	0.4665	0.6531	33.6086	31.6268
SPOONER	RYAN	F(C)	78	838.517	2.218	2.004	0.1889	-0.388	0.0999	-0.4113	53.79	-0.67	-1.13	0.5009	0.7871	1.288	23.1675	37.6963
ANDREOFF	ANDY	F(C)	36	367.2	0.98	1.307	-0.8398	-0.6929	-0.8749	-1.034	53.76	-1.62	-1.76	0	0.3268	0.3268	27.4368	39.7112
KREIDER	CHRIS	F(C)	75	1036.62	2.72	2.431	0.2132	0.2558	0.4346	0.1221	53.75	7.7	7.81	1.0997	0.984	2.0837	30.4432	35.2601
RAFFL	MICHAEL	F(LW)	52	673.933	1.692	2.226	-0.2051	-0.2113	-0.0362	-0.233	53.73	3.03	3.45	0.7122	0.2671	0.9793	27.4895	36.1851
LINDHOLM	HAMPUS	D	66	1124.2	2.508	1.655	0.258	-0.4751	0.3882	-0.6151	53.72	5.08	6.1	0.2135	0.4803	0.6938	35.1094	32.4453
MILLER	KEVAN	D	58	869.35	2.001	2.209	-0.1821	-0.0276	-0.4809	-0.0159	53.71	-1.29	-1.27	0.2071	0.5521	0.7592	26.3223	34.4403
CLAESSON	FREDRIK	D	33	403.767	1.783	1.337	-0.3736	-0.8287	-0.2824	-0.6275	53.7	4.89	5.69	0.4458	0.8916	1.3374	28.9926	39.5577
HAGELIN	CARL	F(LW)	61	774.15	2.713	2.093	-0.1719	-0.2235	-0.2682	-0.2696	53.63	4.52	3.9	0.3875	1.0851	1.4726	25.8687	37.4517
BELESKEY	MATT	F(LW)	49	542.317	1.328	2.434	-0.7877	0.2251	-0.8742	0.1983	53.6	-0.25	-1.2	0.3319	0.3319	0.6638	28.1124	33.3333
LETANG	KRIS	D	41	746.067	2.573	2.493	-0.2427	0.2299	-0.4321	0.4393	53.57	3.71	3.29	0.1608	0.9651	1.1259	27.2059	33.5784
EKHOLM	MATTIAS	D	82	1534.48	2.229	1.955	-0.3941	-0.3061	-0.3203	-0.3191	53.57	2.44	3.45	0.1173	0.6256	0.7429	33.7786	29.1349
SCHMIDT	NATE	D	60	858.5	2.935	1.538	0.3481	-0.1752	0.0075	-0.1226	53.52	2.62	2.74	0.2097	0.7688	0.9785	26.0504	37.8151
SCHWARTZ	JADEN	F(C)	78	1115.18	2.798	1.775	0.5726	-0.4474	0.6269	-0.4406	53.51	4.75	4.55	0.6994	1.1299	1.8293	31.7816	33.9302
POMINVILLE	JASON	F(RW)	78	921.467	2.93	2.8	0.3461	0.7428	0.3109	0.9025	53.49	5.1	5.83	0.7814	1.6278	2.4092	29.8319	33.9286
THORNTON	JOE	F(C)	79	1095.25	2.465	2.082	0.0132	0.0043	0.2915	0.0602	53.49	5.34	3.28	0.1643	1.1504	1.3148	29.6362	35.1375
DICKINSON	JASON	F(C)	10	116.767	1.028	2.569	-1.1436	0.3758	-0.8906	0.0607	53.44	2.9	4.46	1.0277	0	1.0277	29.4737	36.8421
HEDMAN	VICTOR	D	79	1420.87	2.449	2.196	0.2083	0.0745	0.4236	-0.0605	53.43	3.12	3.63	0.2956	0.8868	1.1824	28.2595	38.2787
AHO	SEBASTIAN	F(RW)	81	1098.6	2.239	2.294	-0.0557	-0.2984	0.1227	-0.2999	53.36	1.24	2.56	0.7646	0.71	1.4746	28.5714	32.7789
FEDUN	TAYLOR	D	27	320.05	2.25	1.5	0.4952	-0.8858	0.3595	-1.0402	53.36	6.19	8.69	0	0.5624	0.5624	30.2239	35.4478
MANTHA	ANTHONY	F(RW)	60	797.85	2.858	1.955	0.664	-0.5963	1.0396	-0.857	53.35	5.91	6.63	0.9776	1.2032	2.1809	29.1549	30.7042
MAROON	PATRICK	F(LW)	81	1156.43	3.113	2.231	0.6263	0.0066	0.9397	0.2083	53.35	3.89	5.13	1.2452	0.5707	1.8159	26.5896	35.4528
SLAVIN	JACCOB	D	81	1482.13	2.712	1.862	0.752	-0.9167	0.8941	-1.0325	53.34	1.97	2.9	0.1619	0.8906	1.0525	33.1071	30.1659
KREJCI	DAVID	F(C)	82	1151.38	2.345	2.71	0.0608	0.6077	0.2035	0.6124	53.31	-1.87	-1.97	0.6774	1.0422	1.7197	31.0193	33.4798
DORSETT	DEREK	F(RW)	13	122.55	1.958	4.896	0.0943	2.594	0.2345	2.6796	53.3	5.36	-0.32	0.4896	0.9792	1.4688	29.9213	35.4331
WEISE	DALE	F(RW)	64	744.983	2.255	2.094	0.3578	-0.3102	0.3602	-0.4758	53.29	2.51	3.41	0.5638	0.4832	1.047	29.8165	30.4281
LILES	JOHN-MICHAEL	D	36	462.067	1.558	1.428	-0.4762	-0.9595	-0.5509	-1.0557	53.28	-1.22	0.18	0	0.2597	0.2597	26.555	39.7129
BENNETT	BEAU	F(RW)	65	764.1	1.728	1.806	0.04	-0.6393	-0.0539	-0.6466	53.27	7.43	6.63	0.5497	0.7067	1.2564	36.2044	30.365
JOKINEN	JUSSI	F(LW)	69	897.15	1.739	2.675	-0.4633	0.2931	-0.3898	0.246	53.26	2.83	3.77	0.3344	0.6019	0.9363	35.2882	31.1426
MORROW	JOE	D	17	245.7	0.977	1.954	-1.0663	-0.2617	-0.2578	-0.5155	53.26	-1.07	-3.23	0	0.2442	0.2442	18.1395	50.2326
PULJUJARVI	JESSE	F(RW)	28	288.8	2.285	1.039	-0.2837	-1.213	-0.1944	-1.6716	53.21	3.14	2.89	0	1.4543	1.4543	24.1525	36.4407
WERENSKI	ZACH	D	78	1273.78	2.591	1.931	0.1806	-0.2931	0.0927	0.028	53.2	3.76	4.77	0.2355	0.7066	0.9421	28.4698	34.8043
JOHANSSON	MARCUS	F(LW)	82	1100.2	3.054	1.691	0.3333	-0.3049	0.4467	-0.0404	53.18	1.82	1.89	0.7635	0.9816	1.7451	27.3958	36.6667
PLEKANEC	TOMAS	F(C)	78	1029.88	2.097	1.69	-0.3417	-0.3175	-0.3398	-0.2731	53.07	0.34	0.37	0.2913	0.7574	1.0487	37.4675	25.6722
RIBEIRO	MIKE	F(C)	46	593.5	2.628	2.527	0.2415	0.5081	0.422	0.6575	53.07	1	2.05	0.2022	1.6175	1.8197	15.2439	50.2033
CARRICK	CONNOR	D	67	1003.6	2.929	2.451	0.4127	0.0235	0.4455	-0.1146	53.06	3.49	2.61	0.0598	0.3587	0.4185	28.4365	38.7198
DONSKOI	JOONAS	F(RW)	61	730.417	1.725	2.136	-0.6507	0.1688	-0.6592	0.1266	53.05	2.82	3.13	0.4107	0.575	0.9857	28.1296	31.2224
DOTCHIN	JAKE	D	35	580.233	2.275	1.448	0.0163	-0.8638	0.0746	-0.5917	53.05	1.24	1.3	0	1.0341	1.0341	26.8489	41.4791
SHATTENKIRK	KEVIN	D	80	1242.28	2.222	2.029	-0.1801	0.0846	0.0145	-0.2484	53.04	3.13	2.09	0.2415	0.8694	1.1109	27.9359	38.5231
HARTMAN	RYAN	F(RW)	76	907.7	2.512	1.785	0.2354	-0.285	0.1673	-0.2877	53.04	4.29	3.05	0.9254	0.7932	1.7186	30.2764	32.2864
LEHKONEN	ARTTURI	F(LW)	73	890.433	2.224	2.224	-0.1086	0.358	-0.0606	0.4051	52.99	0.73	0.57	1.0107	0.5391	1.5498	34.8758	28.3296
NAMESTNIKOV	VLADISLAV	F(C)	74	887.433	2.502	2.502	0.4248	0.337	0.3984	0.4899	52.98	1.77	2.53	0.4057	0.8789	1.2846	26.7966	37.3934
TAVARES	JOHN	F(C)	77	1175.95	2.857	2.551	0.3427	-0.1807	0.3958	-0.0484	52.97	8.84	7.37	0.7653	1.0715	1.8368	23.8508	43.1049
JOSI	ROMAN	D	72	1327.42	2.667	2.305	0.3322	0.283	0.3372	0.2282	52.95	1.99	2.49	0.226	0.904	1.13	32.7511	32.8239
MCDAVID	CONNOR	F(C)	82	1309.93	3.527	2.153	1.5124	0.0068	1.5601	0.0966	52.92	3.55	4.57	0.9619	1.9238	2.8856	29.2599	36.0585
PALAT	ONDREJ	F(LW)	75	1039.33	2.598	2.309	0.1871	0.1531	0.6339	0.085	52.89	1.6	2.46	0.635	1.2123	1.8473	28.7091	36.7052
GOSTISBEHERE	SHAYNE	D	76	1113.58	1.509	2.532	-0.6333	0.2626	-0.6916	0.1647	52.88	2.61	2.36	0.1616	0.3233	0.4849	21.1864	44.3503
DILLON	BRENDEN	D	81	1236.43	1.553	1.844	-1.1832	-0.2698	-1.0827	-0.26	52.84	1.98	2.41	0.0971	0.3882	0.4853	28.1165	32.6661
PERREAULT	MATHIEU	F(C)	65	838.083	2.864	3.651	0.3776	1.3856	0.6494	1.4099	52.79	4.2	4.11	0.6443	1.2171	1.8614	31.7308	35.5769
JASKIN	DMITRIJ	F(RW)	51	563.983	1.915	1.489	-0.4297	-0.7325	-0.4915	-0.917	52.75	3.11	3	0.1064	0.9575	1.0639	31.0559	30.0207
HAYDEN	JOHN	F(C)	12	136.05	2.646	1.323	0.3489	-0.7621	0.5245	-1.1964	52.75	3	1.17	0.441	1.323	1.7641	23.8806	38.806
BOYLE	BRIAN	F(C)	75	790.667	2.277	1.821	0.3163	-0.4659	0.1837	-0.4852	52.73	3.26	1.92	0.7589	0.683	1.4418	35.3234	26.2438
POINT	BRAYDEN	F(C)	68	927.267	2.588	2.135	0.4806	-0.1275	0.5282	0.101	52.73	1.89	2.73	0.7118	0.7765	1.4882	26.5089	36.9231
HALL	TAYLOR	F(LW)	72	1094.77	2.083	1.918	0.2099	-0.5291	0.4889	-0.2827	52.72	6.97	7.45	0.4384	1.2057	1.6442	33.9044	32.642
SHEARY	CONOR	F(LW)	61	836.5	3.873	2.224	1.2898	-0.263	1.4259	-0.195	52.71	1.64	3.96	1.1476	1.8649	3.0126	21.6722	36.7437
NELSON	CASEY	D	11	134.833	1.335	2.225	-0.5226	0.0067	0.4567	0.1756	52.68	5.42	0.96	0	0	0	30.2817	32.3944
SCHLEMKO	DAVID	D	62	881	2.043	1.839	-0.0954	-0.2312	-0.1957	-0.2041	52.65	1.5	0.98	0.0681	0.7491	0.8173	27.5184	35.0123
KASE	ONDREJ	F(RW)	53	599.733	1.801	2.001	-0.4798	-0.0217	-0.5119	-0.1243	52.58	4.4	3.27	0.4002	0.9004	1.3006	27.5093	38.1041
TARASENKO	VLADIMIR	F(RW)	82	1167.22	2.673	1.953	0.5319	-0.2503	0.4681	-0.1867	52.57	3.45	3.49	1.1823	1.0281	2.2104	21.5703	43.8309
SMITH	REILLY	F(RW)	80	1063.6	1.862	2.313	-0.3875	-0.2918	-0.1974	-0.2499	52.57	1.45	2.99	0.3949	0.7898	1.1847	34.4377	31.6478
RUSSO	ROBBIE	D	19	272.667	1.76	1.32	-0.325	-1.1405	-0.1886	-1.6032	52.56	4.7	5.28	0	0	0	30.5556	33.7963
CHARA	ZDENO	D	75	1373.82	2.839	2.708	0.9565	0.5571	0.9694	0.6431	52.54	-2.87	-3.57	0.2184	0.7861	1.0045	37.1385	27.0167
PECA	MATTHEW	F(C)	10	102.217	1.174	1.761	-0.8563	-0.5566	-0.8489	-2.1162	52.54	1.48	0.56	0.587	0.587	1.174	23.8636	30.6818
COUSINS	NICK	F(C)	60	634	1.703	2.082	-0.2915	-0.275	-0.2173	-0.1634	52.53	1.44	2.13	0.3785	0.8517	1.2303	29.4434	32.1364
ORPIK	BROOKS	D	79	1184.07	2.686	1.52	-0.0903	-0.2882	-0.0676	-0.2998	52.52	1.21	1	0	0.6587	0.6587	28.3784	36.0039
WIDEMAN	CHRIS	D	76	906.9	1.985	1.522	0.0112	-0.8498	-0.1785	-0.8844	52.52	5	5.55	0.1323	0.5293	0.6616	24.3306	41.6764
BOESER	BROCK	F(RW)	9	126.983	2.835	2.835	0.8364	0.5826	1.9262	0.2903	52.51	5.5	5.68	0.945	0.4725	1.4175	23.5294	36.7647
LEE	ANDERS	F(C)	81	1041.62	3.111	2.362	0.6577	-0.1988	0.7004	-0.2323	52.44	5.92	6.4	1.3825	0.7488	2.1313	30.6387	35.9281
HARTNELL	SCOTT	F(LW)	78	819.883	3.074	2.049	0.6955	0.0154	0.7192	0.1172	52.42	2.24	2.54	0.805	1.61	2.415	36.5229	35.7143
HO-SANG	JOSHUA	F(C)	21	284.85	2.738	2.317	0.1846	-0.2593	0.1095	-0.3914	52.42	5.6	5.15	0.6319	0.8425	1.4745	26.7606	39.4366
NYLANDER	WILLIAM	F(C)	81	1051.03	2.169	2.283	-0.577	-0.2641	-0.4809	-0.1998	52.38	3.36	2.75	0.628	1.0846	1.7126	27.8252	34.8614
MALKIN	EVGENI	F(C)	62	871.667	3.579	2.203	1.0728	-0.1452	1.0587	-0.1461	52.37	2.95	1.74	1.3767	1.4455	2.8222	18.4304	43.8763
JONES	SETH	D	75	1360.53	2.293	2.205	-0.5273	0.2756	-0.2726	0.3985	52.37	2.07	2.9	0.3528	0.6615	1.0143	29.1322	34.4353
SEDLAK	LUKAS	F(C)	62	558.75	2.47	1.933	-0.1665	-0.1574	-0.0093	0.0429	52.35	1.38	3.14	0.6443	0.5369	1.1812	35.9081	32.1503
FAULK	JUSTIN	D	74	1369.65	1.884	2.585	-0.4212	0.1543	-0.4126	0.1035	52.33	1.32	1.66	0.4819	0.3066	0.7885	29.1277	36.6044
LINDHOLM	ELIAS	F(C)	71	978.567	2.391	2.637	0.2024	0.2242	0.2984	0.2107	52.31	0.32	1.2	0.4905	1.2876	1.7781	32.7064	32.9154
OLEKSY	STEVE	D	11	136.567	2.636	1.757	-0.185	-0.5266	0.4376	-0.4411	52.22	2.49	3.64	0	0.4393	0.4393	30.8943	37.3984
NASH	RILEY	F(C)	81	920.4	1.173	1.695	-1.1191	-0.8241	-1.3733	-0.8104	52.18	-1.56	-3.51	0.3259	0.4563	0.7823	32.3977	27.2515
WILSON	COLIN	F(C)	70	872.4	3.164	2.27	1.0259	0.1694	0.9416	0.0958	52.17	0.68	0.49	0.4127	1.5131	1.9257	31.7857	32.9762
NOLAN	JORDAN	F(C)	46	486.033	1.234	1.605	-0.631	-0.4169	-0.8307	-0.4603	52.17	-2.78	-3.15	0.4938	0.2469	0.7407	32.7273	38.961
NEAL	JAMES	F(LW)	70	975.167	2.153	2.215	-0.4695	0.0432	-0.3669	0.0223	52.15	-0.06	0.72	0.8614	0.6153	1.4767	28.7437	37.2864
CARLO	BRANDON	D	82	1402.13	2.568	2.696	0.4141	0.5276	0.5731	0.6529	52.12	-3.62	-4.04	0.214	0.2995	0.5135	35.4545	28.0303
GREENE	MATT	D	26	307.133	1.563	1.172	-0.3588	-0.8865	-0.6067	-1.3074	52.09	-2.75	-3.17	0.1954	0.1954	0.3907	27.0175	38.9474
BENNING	MATTHEW	D	62	927.2	2.718	2.071	0.3811	-0.0071	0.1818	-0.2944	52.08	2.78	2.45	0.1294	0.5824	0.7118	27.733	37.0541
CHIASSON	ALEX	F(RW)	81	933.2	1.993	2.315	-0.0977	0.0519	-0.2536	0.1095	52.05	3.14	2.14	0.7072	0.5787	1.2859	27.9228	37.4574
KAMPFER	STEVEN	D	11	141.75	1.693	2.54	-0.7765	0.2267	0.2845	0.9745	52.02	3.55	4.21	0.4233	0.4233	0.8466	21.5278	44.4444
NIETO	MATT	F(LW)	59	722.233	1.163	2.243	-0.7966	-0.6402	-0.9081	-0.5658	52.01	3.23	1.66	0.4985	0.3323	0.8308	35.9636	32.4734
EKBLAD	AARON	D	68	1133.02	1.589	2.436	-0.7267	0.0344	-0.5395	-0.0086	51.97	1.65	1.98	0.2118	0.3707	0.5825	28.3951	40.8357
NESTRASIL	ANDREJ	F(C)	18	180.783	1.659	1.991	-0.3948	-0.6162	-0.1572	-0.8633	51.97	0.92	-0.98	0.3319	1.3276	1.6594	30.4636	33.1126
GIROUX	CLAUDE	F(RW)	82	1151.47	1.772	2.449	-0.2169	0.0314	-0.2289	0.144	51.96	1.08	1.24	0.3126	0.6253	0.9379	28.1781	36.4372
FABBRI	ROBBY	F(C)	51	655.417	2.289	2.746	-0.0239	0.791	-0.0333	0.4586	51.93	1.62	0.63	0.5493	1.1901	1.7394	24.6504	38.2867
KUZNETSOV	EVGENY	F(C)	82	1144.18	3.094	1.94	0.4614	0.1862	0.5103	0.3119	51.93	-0.66	0.2	0.7866	1.311	2.0976	25.8291	37.0854
DROUIN	JONATHAN	F(LW)	73	997.717	2.105	2.285	-0.1048	0.0479	-0.0441	-0.0327	51.93	0.88	0.37	0.5412	0.9021	1.4433	28.8605	38.4452
HAMHUIS	DAN	D	79	1213.25	2.225	2.522	-0.0017	0.2811	-0.0016	0.2492	51.92	2.57	2.86	0	0.6429	0.6429	33.4184	32.1429
GARDINER	JAKE	D	82	1449.72	2.897	2.069	0.4857	-0.666	0.5619	-0.5757	51.87	2.2	2.35	0.1655	0.7864	0.9519	30.2899	35.8696
GRYBA	ERIC	D	40	584.383	1.745	2.259	-0.9585	0.1013	-0.6764	0.3893	51.81	1.91	0.38	0.2053	0.4107	0.616	32.6376	36.0531
FAKSA	RADEK	F(C)	80	1050.75	2.227	2.627	0.012	0.3884	0.0042	0.4039	51.8	2.41	2.4	0.6281	0.9136	1.5418	38.2798	26.3705
EBERLE	JORDAN	F(C)	82	1127.65	2.394	1.915	-0.1069	-0.3295	-0.117	-0.2401	51.78	2.26	2.67	0.7449	1.011	1.7559	26.9972	31.8641
MARTIN	PAUL	D	82	1360.02	2.515	2.25	-0.0774	0.3584	0.3546	0.34	51.77	-1.17	1	0.1765	0.9265	1.1029	27.6265	36.4981
JARNKROK	CALLE	F(C)	81	997.25	2.286	2.346	-0.1417	0.2999	-0.2235	0.2515	51.72	0.8	0.37	0.722	0.6017	1.3236	36.0735	30.7544
MARCHESSAULT	JONATHAN	F(C)	75	996.867	2.528	3.31	0.5963	1.1599	0.7369	1.1472	51.7	1.24	2.23	1.2038	0.6019	1.8057	29.3379	37.5571
MANNING	BRANDON	D	65	1032.22	1.802	2.558	-0.2529	0.2734	-0.116	0.2675	51.7	0.37	1.18	0.1163	0.465	0.5813	31.9018	32.8221
TOEWS	JONATHAN	F(C)	72	1088.28	2.591	2.095	0.207	0.0507	0.0801	0.0227	51.69	1.99	1.44	0.6065	1.2129	1.8194	28.1867	33.6625
YAKUPOV	NAIL	F(RW)	40	410.867	2.337	2.337	0.0241	0.2901	0.1116	0.1116	51.68	1.85	1.28	0.4381	0.8762	1.3143	22.2552	39.4659
PAVELSKI	JOE	F(C)	81	1179.38	2.595	2.035	0.5001	-0.2033	0.4496	-0.0017	51.67	-0.09	0.73	0.814	1.0175	1.8315	30.4971	34.5409
HAYES	JIMMY	F(RW)	58	507.483	2.01	2.365	0.1636	0.1838	-0.5594	0.2821	51.65	-2.54	-3.16	0.2365	0.3547	0.5912	24.3956	40
VAN_RIEMSDYK	JAMES	F(LW)	82	1058.4	3.175	2.608	0.7117	0.1576	0.8647	0.236	51.62	3.68	1.7	1.3039	1.0771	2.381	31.177	39.982
OSHIE	TJ	F(RW)	68	896.317	3.414	1.941	0.9327	0.2054	0.7089	0.2315	51.61	0.05	0.05	1.5396	0.8033	2.3429	28.3566	33.0827
HAULA	ERIK	F(LW)	72	869.333	2.347	2.209	-0.4483	-0.0522	-0.5484	-0.1029	51.61	2.5	2.45	0.8972	0.5521	1.4494	27.7843	34.7011
BARBERIO	MARK	D	60	931.817	1.932	2.125	-0.0691	-0.5148	0.0994	-0.471	51.61	1.38	0.38	0.0644	0.5151	0.5795	30.4046	35.2601
STREIT	MARK	D	68	1035.67	1.796	2.375	-0.369	0.067	-0.3116	-0.1106	51.59	1	1.43	0.1738	0.4635	0.6373	26.2552	38.0753
PYSYK	MARK	D	82	1254.73	2.152	2.391	0.2626	-0.0861	0.2243	-0.1035	51.59	1.67	1.55	0.1913	0.526	0.7173	33.6726	30.7888
MYERS	TYLER	D	11	184.983	2.919	1.297	0.5807	-1.4928	1.0025	-1.0027	51.57	2.87	4.96	0.6487	0.6487	1.2974	32.2034	33.8983
RITCHIE	NICK	F(LW)	77	936.967	2.113	1.985	-0.054	-0.0792	-0.2099	0.0641	51.54	2.94	2.49	0.7684	0.8325	1.6009	28.5714	37.5443
CARRIER	WILLIAM	F(LW)	41	362.833	1.819	1.984	-0.0285	-0.31	0.0059	-0.2639	51.53	4.7	4.48	0.8268	0.4961	1.3229	28.841	31.8059
FORBORT	DEREK	D	82	1416.78	1.99	1.821	0.0969	-0.2011	0.1375	-0.2899	51.53	-5.73	-5.22	0.0847	0.6352	0.7199	28.8244	33.2153
RUST	BRYAN	F(RW)	57	702.567	2.818	2.818	-0.0118	0.6471	-0.2172	0.5785	51.52	1.29	1.88	0.854	0.9394	1.7934	29.1961	32.0169
REILLY	MIKE	D	17	186.15	2.901	2.579	0.3296	0.4557	0.2005	0.9956	51.52	3.62	2.58	0.3223	0	0.3223	27.2727	38.961
HYMAN	ZACH	F(C)	82	1084.17	2.435	2.49	0.0463	0.2133	-0.1452	0.0766	51.52	2.15	1.58	0.3321	0.9962	1.3282	24.5917	40.0576
SORENSEN	MARCUS	F(LW)	19	191.133	1.57	1.884	-0.6533	-0.0882	-0.6118	-0.1363	51.52	0.43	0.47	0.3139	0.9418	1.2557	32.0225	33.1461
KANE	PATRICK	F(RW)	82	1369.9	2.847	2.409	0.4742	0.5072	0.6343	0.5986	51.51	1.76	1.66	1.0074	1.2702	2.2775	23.1356	38.7288
ROZSIVAL	MICHAL	D	22	306.817	1.564	2.151	-0.8491	0.1507	-0.683	0.5236	51.51	0.96	2.44	0.1956	0.3911	0.5867	29.1845	39.485
EAVES	PATRICK	F(RW)	79	1010.15	2.554	2.198	0.2626	-0.0878	0.2089	0.2909	51.5	2.11	2.33	0.9504	0.8316	1.7819	33.3333	31.0932
SAVARD	DAVID	D	74	1349.47	2.934	1.823	0.6623	-0.3201	0.6755	-0.0327	51.49	2.45	1.99	0.2668	0.7114	0.9782	39.9076	29.4299
MATTHEWS	AUSTON	F(C)	82	1160.12	2.483	2.379	0.2915	-0.1002	-0.082	-0.0786	51.41	2.19	1.47	1.4998	0.6206	2.1205	23.6518	40.6812
STONER	CLAYTON	D	14	210.5	1.425	1.425	-0.6925	-0.6123	-0.9148	-0.7772	51.38	2.38	4.89	0.285	0.5701	0.8551	32.093	29.3023
HEMSKY	ALES	F(RW)	15	183.4	1.636	1.636	-0.5205	-0.6289	-0.2286	-1.2643	51.38	1.8	1.82	0.9815	0.6543	1.6358	33.0189	31.1321
LANDESKOG	GABRIEL	F(LW)	72	977.5	1.78	2.885	-0.1423	-0.1817	0.1063	-0.118	51.38	3.47	3.64	0.5524	0.8593	1.4118	34.3313	31.0379
WEBER	SHEA	D	78	1388.2	1.945	1.253	-0.5414	-1.0256	-0.584	-1.0029	51.37	-1.81	-1.67	0.2161	0.4754	0.6915	33.7057	28.7122
PATERYN	GREG	D	36	526.8	2.392	2.506	0.1311	0.4329	0.3431	0.3173	51.35	-0.07	1.21	0.1139	0.9112	1.0251	33.6842	32.8421
KILLORN	ALEX	F(C)	81	1082.97	1.995	2.382	-0.2904	0.1471	-0.1678	0.1984	51.33	0.09	-0.13	0.7202	0.554	1.2743	29.1793	33.536
JOHNSON	ERIK	D	46	745.333	2.013	2.737	0.2325	-0.1611	0.2715	0.0011	51.31	3.06	2.67	0.0805	0.322	0.4025	34.4697	29.9242
GAUNCE	BRENDAN	F(C)	56	494.8	1.213	1.698	-0.6043	-0.7161	-0.6448	-0.6639	51.31	5.2	3.96	0	0.3638	0.3638	34.7291	25.8621
BORTUZZO	ROBERT	D	38	493.333	2.676	1.338	0.4521	-0.8056	0.4434	-0.4567	51.31	1.46	0.98	0.1216	0.3649	0.4865	31.8182	33.4091
DUMOULIN	BRIAN	D	70	1210.65	2.379	2.627	-0.6099	0.4716	-0.4558	0.6535	51.3	0.96	1.27	0	0.3965	0.3965	28.3005	32.7769
KESLER	RYAN	F(C)	82	1183.4	2.434	2.079	0.3962	0.2038	0.2674	0.1358	51.28	2.16	2.36	0.6084	1.0647	1.6731	43.9587	22.1781
STRALMAN	ANTON	D	73	1266.12	2.322	2.227	0.2537	0.0189	0.3469	-0.0185	51.28	-0.2	-0.62	0.1422	0.4739	0.6161	30.2091	32.9977
DRAISAITL	LEON	F(C)	82	1171.45	3.073	2.663	0.5929	0.7691	0.8415	0.8143	51.27	0.51	1.95	0.6658	1.3829	2.0487	30.4823	34.4859
SCHULTZ	JUSTIN	D	78	1305.47	3.263	2.206	0.6732	-0.1436	0.6209	-0.1182	51.24	1.57	1.67	0.3217	0.7354	1.0571	26.4095	34.4955
CEHLARIK	PETER	F(LW)	11	131.85	2.73	2.73	0.2681	0.3363	-0.3779	1.0208	51.24	-3.63	-1.77	0	0.4551	0.4551	24.4898	38.0952
LUCIC	MILAN	F(LW)	82	1134.85	2.326	1.903	-0.2588	-0.2769	-0.2124	-0.2577	51.23	1.37	1.86	0.5287	0.6873	1.216	28.1651	32.9358
BOZAK	TYLER	F(C)	78	1037.38	3.239	2.834	1.1739	0.7266	1.0289	0.449	51.22	2.96	0.8	0.6362	1.5038	2.14	34.3498	38.3857
DAVIDSON	BRANDON	D	38	555.117	2.162	2.27	-0.1716	0.2215	-0.1184	0.5262	51.22	0.17	2.95	0	0.3243	0.3243	33.3988	34.3811
JOHNS	STEPHEN	D	61	946.15	2.093	2.6	-0.128	0.3706	-0.3251	0.0916	51.22	1.5	0.89	0.1902	0.3171	0.5073	34.7503	29.4368
WENNBERG	ALEXANDER	F(C)	80	1108.77	2.435	1.948	-0.1416	-0.2855	-0.1474	-0.0749	51.2	-0.86	0.93	0.4329	1.0823	1.5152	25.7685	37.613
SILFVERBERG	JAKOB	F(RW)	79	1106.1	2.604	2.007	0.8516	-0.0539	0.4248	0.1492	51.2	1.19	2.33	0.8679	0.9764	1.8443	40.6389	24.2236
ZUCCARELLO	MATS	F(C)	80	1172.95	2.66	1.944	0.149	-0.7399	0.1441	-0.5058	51.18	3.44	4.55	0.3581	1.6369	1.995	31.5975	34.7749
BACKSTROM	NICKLAS	F(C)	82	1107.27	2.926	1.897	0.0532	0.1306	0.2694	0.2468	51.18	-1.01	-0.86	0.7044	1.6798	2.3842	29.2373	32.9661
STAAL	ERIC	F(C)	82	1136.53	2.851	2.323	0.0975	-0.0024	0.1655	0.1788	51.17	2.36	2.56	0.9503	0.9503	1.9005	32.133	32.3176
DEL_ZOTTO	MICHAEL	D	51	836.367	2.439	2.511	0.5888	0.2108	0.639	0.3357	51.17	-0.19	1.34	0.4304	0.6456	1.0761	28.0472	34.076
KADRI	NAZEM	F(C)	82	1111.5	2.645	2.807	-0.102	0.5717	0.1452	0.5172	51.17	2.97	1.1	0.9177	1.1876	2.1053	38.075	22.6576
SKINNER	JEFF	F(C)	78	1139.12	3.108	2.897	1.3786	0.5277	1.3541	0.5662	51.11	0.01	-0.5	1.4222	0.7901	2.2122	24.7515	42.7435
SPURGEON	JARED	D	76	1405.6	2.945	1.921	0.3446	-0.4421	0.4037	-0.4651	51.11	3.09	2.79	0.2561	0.8537	1.1098	32.3529	32.4169
PARAYKO	COLTON	D	81	1340.32	2.417	2.059	0.116	-0.0128	0.1368	-0.0333	51.09	1.76	1.17	0	0.9848	0.9848	32.4387	31.5951
MAYFIELD	SCOTT	D	25	349.833	3.259	3.602	0.7043	1.1431	1.1055	1.5831	51.09	3.82	3.18	0.343	1.0291	1.3721	30.7692	38.7821
MORRISSEY	JOSH	D	82	1418.73	2.622	2.707	0.1422	0.2259	0.3288	0.267	51.09	2.29	2.92	0.2115	0.4652	0.6767	30.7635	29.7257
PERRON	DAVID	F(LW)	82	1115.23	2.206	2.206	-0.168	0.171	-0.192	0.1688	51.08	0.82	1.25	0.6994	0.6456	1.345	37.3406	29.0528
MARLEAU	PATRICK	F(C)	82	1104.63	2.607	1.901	0.4127	-0.1729	0.4512	-0.172	51.07	-0.02	-0.1	0.9234	0.5432	1.4665	31.1978	32.4048
COMEAU	BLAKE	F(LW)	77	927.983	1.681	3.104	0.0426	0.2224	-0.1467	0.2187	51.04	3.95	3.75	0.3233	0.6466	0.9698	35.4722	31.1138
GAUDREAU	JOHNNY	F(LW)	72	1013.43	2.427	2.487	0.474	0.3713	0.3446	0.2768	51.04	2.46	0.44	0.6513	1.5985	2.2498	25.3024	43.3468
LITTLE	BRYAN	F(C)	59	771.383	2.956	2.956	0.3923	0.3376	0.5915	0.5028	51.01	1.29	2.31	0.9334	1.089	2.0223	30.0123	33.4563
NURSE	DARNELL	D	44	670.483	2.506	2.506	-0.0011	0.4661	-0.2719	0.5572	51.01	0.81	0.96	0.4474	0.358	0.8054	30.6261	34.8562
CRACKNELL	ADAM	F(RW)	69	676.033	2.308	1.775	0.222	-0.6861	0.1484	-0.5866	50.99	2.1	1.61	0.7988	0.5325	1.3313	30.8748	30.8748
BERGLUND	PATRIK	F(C)	82	1056.75	1.874	2.498	-0.6379	0.6213	-0.6418	0.5648	50.95	0.74	1.06	0.8517	0.3407	1.1923	36.8627	26.9608
ZAJAC	TRAVIS	F(C)	80	1093.87	2.468	2.139	0.8549	-0.0993	1.0405	-0.2111	50.95	4.09	4.5	0.3291	1.2616	1.5907	35.1306	29.0649
FRANSON	CODY	D	68	1085.17	2.046	2.212	0.2191	-0.1458	0.2379	-0.1279	50.94	5.01	5.43	0.1106	0.7741	0.8847	35.1013	30.3761
FOLIGNO	NICK	F(LW)	79	1126.53	2.343	2.237	-0.2502	0.2734	-0.14	0.3249	50.92	-1.05	0.92	0.6924	0.7457	1.438	27.4021	36.9217
RITCHIE	BRETT	F(RW)	78	871.017	2.342	1.447	0.0788	-1.0858	0.214	-1.0327	50.92	1	1.17	0.9644	0.4822	1.4466	36.9048	25.4762
RYAN	DEREK	F(C)	67	794	2.191	2.418	-0.0872	-0.2176	0.0292	-0.053	50.92	-0.12	-0.08	0.3778	1.0579	1.4358	27.8976	40.1617
VORACEK	JAKUB	F(RW)	82	1174.83	1.839	3.115	-0.2142	1.0848	-0.1352	1.0977	50.91	-0.92	-0.25	0.3575	0.9704	1.3278	30.7137	33.1997
HANIFIN	NOAH	D	80	1210.22	2.132	2.628	0.0109	0.0862	-0.0391	0.1935	50.89	-0.18	-0.83	0.0496	0.6941	0.7437	24.8538	39.4737
PETROVIC	ALEX	D	49	794.05	2.267	2.569	0.3155	0.1646	0.0901	0.0425	50.89	0.44	0.76	0.0756	0.9823	1.0579	39.2562	26.7218
GAUNCE	CAMERON	D	12	137.833	2.612	2.177	0.0718	-0.1615	-0.4225	-0.6049	50.89	1.7	2.65	0.4353	1.3059	1.7412	23.2558	43.4109
GUENTZEL	JAKE	F(C)	40	562.233	3.949	2.988	1.1807	0.8573	1.1536	1.2849	50.86	0.2	1.99	1.6008	1.2806	2.8814	23.7435	36.2218
KING	DWIGHT	F(LW)	80	1011.45	1.839	2.017	-0.0849	-0.022	-0.3429	0.0186	50.85	-3.61	-4.99	0.5339	0.2966	0.8305	29.5577	35.1672
COBURN	BRAYDON	D	80	1151.5	2.032	2.084	-0.0295	-0.166	-0.1781	-0.0583	50.84	0.1	-0.86	0.2084	0.3647	0.5732	36.3452	24.0609
KARLSSON	MELKER	F(C)	67	731.833	2.132	1.722	-0.0627	-0.387	-0.3328	-0.3873	50.83	-0.01	-0.24	0.7379	0.9018	1.6397	28.7234	32.3708
MCCANN	JARED	F(C)	29	304.4	2.168	2.365	0.2738	-0.0567	0.141	0.0002	50.82	0.25	1.01	0.1971	0.9855	1.1827	25.3378	39.527
CARR	DANIEL	F(LW)	33	328.733	2.19	1.643	0.1704	-0.3305	-0.7871	-0.3895	50.82	-0.18	-5.19	0.365	1.0951	1.4602	35.7143	26.0714
ERNE	ADAM	F(LW)	26	278.817	0.861	2.582	-1.249	0.517	-1.4631	0.3196	50.82	-0.06	0.08	0.6456	0	0.6456	28.1588	29.9639
SHARP	PATRICK	F(LW)	48	620.4	1.644	3.095	-0.733	0.9213	-1.2033	0.7747	50.79	0.86	0.79	0.3868	0.9671	1.354	37.28	27.84
PAAJARVI	MAGNUS	F(LW)	32	355.85	3.035	1.517	0.8333	-0.5983	0.7589	-0.1153	50.78	0.75	3.7	1.1803	0.8431	2.0233	33.8462	32
ANDRIGHETTO	SVEN	F(RW)	46	571.5	2.205	1.89	0.1157	-0.5925	-0.2257	-0.7908	50.78	0.28	-3.01	0.4199	1.4698	1.8898	28.777	30.036
LEHTERA	JORI	F(C)	64	817.767	2.274	2.568	-0.1409	0.6592	-0.0382	0.4148	50.77	-0.28	1.1	0.4402	0.7337	1.1739	23.4177	43.2911
FALK	JUSTIN	D	52	668.733	1.705	1.884	-0.1762	-0.4859	-0.4357	-0.6396	50.76	3.56	5.29	0	0.7178	0.7178	31.3002	32.1027
BOURNIVAL	MICHAEL	F(LW)	19	186.633	0.964	1.929	-0.8449	-0.1322	-1.4727	-0.5923	50.76	0.72	-0.19	0.643	0.3215	0.9645	48.3333	20.5556
KRUGER	MARCUS	F(C)	70	797.25	2.258	1.731	0.0813	-0.3408	-0.2346	-0.2176	50.75	1.21	0.35	0.301	0.9031	1.2041	50.6257	21.3879
ZETTERBERG	HENRIK	F(LW)	82	1274.33	2.966	1.93	0.9901	-0.8932	1.1668	-0.7576	50.74	3.32	3.66	0.7063	1.6008	2.3071	32.4621	32.0405
SEGUIN	TYLER	F(C)	82	1179.37	2.595	2.645	0.498	0.4591	0.5145	0.4581	50.74	1.45	0.92	0.7122	1.1701	1.8824	33.3596	32.8076
BYFUGLIEN	DUSTIN	D	80	1626.43	2.472	2.509	-0.1096	-0.202	-0.0116	-0.0863	50.72	1.86	2.32	0.3689	0.664	1.0329	30.9859	29.2254
RASK	VICTOR	F(C)	81	1119	2.466	2.574	0.2759	0.0114	0.4394	0.0869	50.72	-0.78	-1.08	0.5362	1.0188	1.555	26.352	38.8397
SMITH	ZACK	F(C)	74	928.867	1.938	2.196	-0.3616	0.0491	-0.1256	-0.0063	50.71	2.35	3.62	0.6459	0.7751	1.4211	32.3988	33.1256
RAKELL	RICKARD	F(RW)	71	1009.82	2.911	1.961	0.8516	-0.1417	0.9349	0.1109	50.71	1.62	1.92	1.5448	0.5348	2.0796	29.484	36.3636
STASTNY	PAUL	F(C)	66	929.15	2.518	1.679	0.1662	-0.5515	0.4162	-0.5311	50.69	0.16	0.18	0.7749	0.7749	1.5498	35.851	29.6073
STEPAN	DEREK	F(C)	81	1111.93	2.536	1.781	-0.0131	-0.8384	0.0152	-0.6979	50.68	3.03	3.78	0.4856	1.1871	1.6728	31.7095	34.3667
BAILEY	JOSH	F(C)	82	1185.63	3.036	2.783	0.8331	0.3401	0.5942	0.3622	50.68	3.4	4.18	0.4555	1.417	1.8724	24.9783	41.4571
IRWIN	MATT	D	74	1083.6	2.326	1.717	-0.0923	-0.5796	-0.2315	-0.5727	50.68	-0.5	-1.53	0.1661	0.3876	0.5537	29.8148	33.9815
ERIKSSON	LOUI	F(LW)	64	900.983	2.064	2.331	0.288	-0.1149	0.1905	0.1089	50.67	3.79	3.76	0.3996	0.5993	0.9989	32.7473	32.1978
MARINCIN	MARTIN	D	25	373.117	3.055	2.895	0.5738	0.4387	0.4573	-0.0546	50.67	0.59	2.58	0.1608	0.804	0.9648	34.8066	30.3867
EMELIN	ALEXEI	D	76	1376.38	1.831	1.874	-0.7239	0.0202	-0.8042	-0.0187	50.66	-2.83	-2.58	0.0872	0.3051	0.3923	34.8008	27.9525
TATAR	TOMAS	F(C)	82	1145.68	2.776	2.566	0.5491	0.1896	0.846	0.17	50.65	2.87	3.35	0.995	0.8379	1.833	29.007	31.7944
BEAULIEU	NATHAN	D	74	1211.55	2.625	2.08	0.472	0.1326	0.3927	0.2447	50.65	-2.56	-2.88	0.099	0.5448	0.6438	31.1429	32.0952
PARENTEAU	PIERRE	F(RW)	67	802.7	2.093	2.915	0.334	0.8995	0.2986	0.9464	50.59	2.3	4.64	0.7475	0.7475	1.495	31.3119	33.9109
SCHEIFELE	MARK	F(C)	79	1217.15	3.401	2.711	1.1634	0.1262	1.4418	0.2498	50.57	0.84	2.12	0.838	1.676	2.5141	29.8198	33.4234
FISHER	MIKE	F(C)	72	851.6	2.255	2.043	-0.2547	-0.0501	-0.0915	-0.1879	50.56	-0.87	-1.37	0.5636	0.8455	1.4091	40.9652	27.9461
MACKINNON	NATHAN	F(C)	82	1154.2	2.547	3.015	1.0479	0.089	1.142	0.1169	50.56	2.93	3.08	0.5198	1.1436	1.6635	29.7681	32.5355
WARD	JOEL	F(RW)	78	1003.5	1.973	1.973	-0.3517	-0.0378	-0.3563	-0.0571	50.53	-0.61	-0.9	0.4185	0.8969	1.3154	31.7511	31.0127
YANDLE	KEITH	D	82	1318.9	1.956	2.093	-0.1494	-0.5627	-0.0657	-0.5567	50.49	-0.49	-0.04	0.1365	0.5914	0.7279	28.0374	33.5011
PERRY	COREY	F(RW)	82	1166.25	2.212	1.955	-0.2759	-0.1413	-0.0513	-0.0422	50.48	1.33	1.14	0.6688	0.926	1.5949	33.2667	35.6643
KUNITZ	CHRIS	F(LW)	71	914.983	2.23	2.295	-0.8227	-0.0381	-0.7	0.038	50.47	0.36	0.04	0.5246	0.918	1.4426	27.533	37.7753
SEVERSON	DAMON	D	80	1350.62	1.599	2.266	-0.2899	0.0129	-0.2984	0.0274	50.47	3.97	4.25	0.1333	0.6664	0.7996	30.5	36.7857
GRANLUND	MARKUS	F(C)	68	924.633	1.817	2.985	0.0007	0.801	-0.1468	0.9715	50.46	3.78	3.19	0.8436	0.4542	1.2978	31.9915	32.6271
MALGIN	DENIS	F(C)	47	456.833	1.445	2.101	-0.4925	-0.446	-0.4234	-0.2338	50.45	0.8	-0.03	0.394	0.5254	0.9194	25.3333	41.0667
JENSEN	NICK	D	49	769.033	2.341	2.965	0.2441	0.6139	0.2885	0.5462	50.45	2.86	2.5	0.3121	0.6242	0.9362	27.6685	32.3034
PIETRANGELO	ALEX	D	80	1502.3	2.716	2.197	0.5224	0.1491	0.6399	0.172	50.42	0.76	-0.02	0.2396	0.7189	0.9585	35.6989	26.9534
MOULSON	MATT	F(LW)	81	760.717	1.814	2.051	-0.0166	-0.302	-0.0874	-0.2982	50.41	3.96	3.77	0.2366	0.8676	1.1042	30.441	35.8464
KONECNY	TRAVIS	F(C)	70	851.867	2.536	2.747	0.7167	0.4321	0.5671	0.4381	50.41	-0.89	-0.6	0.4226	1.1269	1.5495	29.3436	36.6795
VAN_RIEMSDYK	TREVOR	D	58	965.55	3.169	2.051	0.9428	0.0297	0.9305	-0.2813	50.4	0.18	0.02	0.3107	0.6835	0.9943	29.5706	30.184
SUTER	RYAN	D	82	1689.08	2.913	2.025	0.3264	-0.3691	0.3118	-0.2929	50.39	2.03	1.79	0.1421	0.6039	0.746	32.7787	33.3333
KULAK	BRETT	D	21	288.783	1.454	2.285	-0.6403	0.0157	-0.1832	-0.3863	50.39	1.07	1.01	0	0.6233	0.6233	33.6066	28.2787
SKJEI	BRADY	D	80	1193.53	3.117	2.463	0.8608	0.1794	0.8455	0.281	50.38	2.88	3.75	0.2514	1.1562	1.4076	27.6018	38.371
STEMPNIAK	LEE	F(RW)	81	1091.63	2.693	2.418	0.64	-0.0967	0.7474	-0.1277	50.37	-1.78	-1.53	0.7145	1.0443	1.7588	25.1852	38.7302
KLEFBOM	OSCAR	D	82	1404.82	2.776	2.434	0.2564	0.4645	0.4593	0.5347	50.37	0.25	0.71	0.3844	0.4698	0.8542	31.7308	32.1006
EHLERS	NIKOLAJ	F(LW)	82	1152.87	3.123	2.862	0.6442	0.2772	1.009	0.4626	50.35	0.41	1.61	0.7807	1.5093	2.2899	28.6104	32.7884
WILSON	TOM	F(RW)	82	868.8	2.072	1.45	-0.5745	-0.2501	-0.8502	-0.3464	50.35	0.32	-1.81	0.4144	0.8287	1.2431	36.152	25.3676
MCGINN	BROCK	F(LW)	57	617.6	1.846	3.012	-0.3585	0.6022	-0.3968	0.6596	50.34	-1.6	-0.59	0.5829	0.6801	1.263	31.9588	31.6151
HANZAL	MARTIN	F(C)	71	931.033	2.384	3.093	0.1643	0.7905	0.162	0.7501	50.32	4.63	2.96	0.9022	0.7733	1.6756	37.8859	27.6894
RIELLY	MORGAN	D	76	1334.5	2.248	3.102	-0.5163	0.9388	-0.4966	1.0246	50.3	-0.25	0.07	0.1349	0.6744	0.8093	33.8148	29.8096
COYLE	CHARLIE	F(C)	82	1107.55	2.763	2.329	-0.0829	0.0742	0.0425	0.1862	50.3	0.16	1.3	0.5959	1.4627	2.0586	32.282	32.3748
SEABROOK	BRENT	D	79	1294.55	2.41	2.132	0.0226	0.1158	-0.1168	0.1564	50.27	-0.87	-0.14	0.0463	0.7879	0.8343	30.6782	36.4353
MONAHAN	SEAN	F(C)	82	1065.35	2.534	2.309	0.6973	0.0827	0.516	0.1189	50.27	1.53	-0.4	0.7885	1.1264	1.9149	26.1029	40.625
WINNIK	DANIEL	F(LW)	72	730	2.137	1.315	-0.3241	-0.4339	-0.716	-0.4985	50.25	0.13	-1.99	0.7397	0.9041	1.6438	35.2593	24.2963
KEITH	DUNCAN	D	80	1499.13	2.441	1.881	-0.0813	-0.2946	-0.017	-0.1879	50.24	-0.24	-0.39	0.1601	0.8405	1.0006	30.0133	32.7357
MARNER	MITCH	F(C)	77	1044.1	3.161	2.643	0.8211	0.1531	0.8764	0.2472	50.21	-1.35	-0.19	0.862	1.2642	2.1262	31.6346	39.8077
OVECHKIN	ALEX	F(LW)	82	1136.15	3.116	2.271	0.3698	0.6822	0.5397	0.7771	50.2	-2.77	-2.35	0.7393	1.4259	2.1652	26.5532	36.1702
JURCO	TOMAS	F(RW)	29	297.317	0.404	2.422	-1.8469	0.1918	-2.2719	0.0609	50.19	1.39	0.43	0.2018	0	0.2018	30.1255	33.0544
BRODIN	JONAS	D	68	1056.5	2.556	2.158	-0.2096	-0.0851	-0.1909	-0.0551	50.19	2.13	0.31	0.0568	0.9655	1.0222	30.9623	27.6151
BUCHNEVICH	PAVEL	F(LW)	41	451.117	3.458	2.527	1.0832	0.229	1.0811	0.5397	50.18	2.19	2.91	0.798	1.33	2.1281	30.787	34.2593
HOFFMAN	MIKE	F(C)	74	1001.97	3.234	1.856	1.4685	-0.3878	1.5412	-0.3367	50.16	1.98	2.47	0.7785	1.1378	1.9162	30.2326	36.906
GETZLAF	RYAN	F(C)	74	1119.58	2.626	2.197	0.394	0.1998	0.5434	0.1908	50.15	0.23	1.12	0.268	2.0365	2.3044	34.0019	33.3333
SPEZZA	JASON	F(C)	68	857.183	2.8	3.22	0.7107	1.0994	0.7161	1.2087	50.15	0.09	-0.96	0.77	1.1199	1.8899	32.5688	33.945
GALCHENYUK	ALEX	F(C)	61	791.5	2.577	2.805	0.23	1.0602	0.6885	1.2128	50.13	-3.54	-2.36	0.5306	1.2129	1.7435	22.2695	43.9716
STALBERG	VIKTOR	F(LW)	74	752.05	1.436	2.154	-0.4899	-0.323	-0.8344	-0.3477	50.11	1.53	-1.2	0.6383	0.2393	0.8776	28.7284	33.438
WIDEMAN	DENNIS	D	57	932.95	1.865	2.444	-0.396	0.3065	-0.1142	0.3257	50.09	-0.48	-0.85	0.1929	0.4502	0.6431	32.9776	33.0843
DESJARDINS	ANDREW	F(C)	46	399.617	1.501	2.402	-0.8152	0.5626	-0.7709	-0.0278	50.07	0.02	-0.95	0	0.1501	0.1501	43.2432	28.8288
LYUBIMOV	ROMAN	F(LW)	47	419.95	1.714	2	0.0602	-0.1658	0.0624	-0.5439	50.07	0.78	-2.04	0.5715	0.2857	0.8572	33.4286	28.5714
BROWN	CONNOR	F(RW)	82	1023.48	2.579	2.404	0.0507	-0.1958	0.0524	-0.042	50.05	-0.64	-0.45	0.8207	0.5862	1.407	29.3358	31.6421
ZUCKER	JASON	F(LW)	79	1104.32	3.532	1.739	1.4154	-0.5717	1.1322	-0.6391	50.05	1.37	1.23	1.0323	1.3583	2.3906	37.2454	26.5761
LARSSON	ADAM	D	79	1397.72	3.048	2.318	0.8597	0.2134	0.8574	0.3245	49.98	-0.39	0.08	0.1288	0.601	0.7298	33.2362	30.6851
HAINSEY	RON	D	71	1269.43	1.891	2.6	-0.4404	0.2517	-0.5175	-0.0001	49.98	-1.74	-1.86	0.0945	0.4254	0.5199	31.122	35.0532
TIERNEY	CHRIS	F(C)	80	977.15	2.088	2.026	-0.1072	0.0459	-0.3105	0.0381	49.97	-1.63	-1.5	0.5526	0.6754	1.2281	33.1402	27.6941
NYQUIST	GUSTAV	F(C)	76	1050.1	3.028	2.4	0.9162	-0.0214	1.123	-0.1179	49.87	1.6	2.46	0.5714	1.5427	2.1141	29.4118	36.3908
NIELSEN	FRANS	F(C)	79	956.283	2.196	2.886	0.0447	0.5067	0.0031	0.5889	49.83	2.67	1.71	0.6902	0.6902	1.3803	27.5687	37.8433
TROUBA	JACOB	D	60	1152.27	2.551	2.708	0.0681	0.1534	0.43	0.4447	49.83	0.32	0.49	0.2604	0.9894	1.2497	34.0485	32.9291
AUVITU	YOHANN	D	25	331.017	2.175	1.631	0.544	-0.6967	0.2276	-0.803	49.82	3.06	4.72	0.3625	0.1813	0.5438	22.5092	42.0664
BENN	JORDIE	D	71	1034.78	1.855	2.261	-0.4918	-0.0514	-0.4315	0.276	49.81	-0.8	-1.23	0.1739	0.4639	0.6378	36.3811	30.8951
NOESEN	STEFAN	F(RW)	44	458.683	2.093	1.308	0.4816	-1.112	0.1895	-1.4214	49.8	2.71	1.1	1.0465	0.2616	1.3081	33.7079	31.236
HJALMARSSON	NIKLAS	D	73	1295.57	2.223	2.177	-0.3589	0.2666	-0.4244	0.23	49.8	-0.89	-1.04	0.1852	0.4631	0.6484	34.3774	28.0345
ELLIS	RYAN	D	71	1269.93	2.551	2.173	0.123	0.0455	0.4136	0.1481	49.8	-4.19	-1.23	0.4725	0.4725	0.9449	33.179	30.8642
SGARBOSSA	MICHAEL	F(C)	38	388.517	1.39	1.699	-0.4702	-0.8244	-0.7706	-1.0124	49.76	1.58	0.76	0.1544	0.7722	0.9266	32.312	31.4763
PAQUETTE	CEDRIC	F(C)	58	567.067	1.375	1.905	-0.5287	-0.2241	-0.9401	-0.3284	49.75	0.21	-2.29	0.4232	0.529	0.9523	41.3428	21.3781
SIMMONDS	WAYNE	F(RW)	82	1053.08	1.937	2.678	-0.11	0.4459	0.0055	0.4522	49.74	-1.99	-1.89	0.6267	0.5128	1.1395	25	37.9562
KOIVU	MIKKO	F(C)	80	1117.85	2.737	1.825	-0.3161	-0.5531	0.0398	-0.4659	49.73	2.68	0.41	0.6441	0.7514	1.3955	41.6316	23.2128
SCHMALTZ	NICK	F(C)	61	729.1	2.633	1.81	0.2688	-0.3105	0.0621	-0.0982	49.73	-0.7	-0.93	0.4938	1.5636	2.0573	24.9641	33.7159
WILSON	SCOTT	F(C)	78	816.383	2.499	2.572	-0.1894	0.3854	-0.3951	0.4732	49.71	0.54	-0.46	0.588	1.3229	1.9109	37.1542	26.614
BRODIE	TJ	D	82	1431.38	1.761	2.347	-0.6968	0.2142	-0.6362	0.1977	49.69	-0.61	-1.34	0.0838	0.5449	0.6288	34.5095	30.7692
NEMETH	PATRIK	D	40	580.967	1.859	2.169	-0.4103	-0.173	-0.4805	-0.3006	49.68	-0.56	0.5	0	0.3098	0.3098	33.3916	30.7692
FOWLER	CAM	D	80	1421.13	2.407	2.238	0.2538	0.4198	0.2964	0.3818	49.68	-0.15	-0.16	0.1689	0.5489	0.7177	33.8472	29.6426
DESHARNAIS	DAVID	F(C)	49	553.1	2.387	1.844	0.088	-0.224	-0.1538	-0.1024	49.65	-2.12	-0.24	0.6509	0.6509	1.3018	26.8839	38.0855
RYAN	BOBBY	F(RW)	62	778.433	2.544	2.389	0.4755	0.2509	0.6093	0.1512	49.64	0.69	1.01	0.7708	0.6166	1.3874	32.9472	33.0759
CARLSON	JOHN	D	72	1156.67	2.594	2.075	-0.2989	0.498	-0.1364	0.4846	49.64	-2.61	-4.02	0.2594	0.6744	0.9337	31.3552	31.9752
KARLSSON	ERIK	D	77	1491.48	2.414	2.172	0.2445	-0.0127	0.5933	0.0762	49.64	1.15	2	0.4425	1.0057	1.4482	30.6319	34.478
KLINGBERG	JOHN	D	80	1499.5	2.721	2.161	0.8926	-0.2111	0.7836	-0.3301	49.6	0.06	-0.55	0.1601	0.8403	1.0003	32.4204	29.9363
WITKOWSKI	LUKE	D	34	329.767	1.819	1.819	-0.1681	-0.4071	-0.2712	-0.5964	49.6	-1.12	-0.98	0	0.9097	0.9097	32.8467	27.7372
DUBINSKY	BRANDON	F(C)	80	1095.53	2.41	1.972	-0.138	-0.0228	-0.1392	0.0653	49.59	-0.39	-1.2	0.3834	1.0954	1.4787	37.623	28.2787
MCKENZIE	CURTIS	F(LW)	53	518.95	2.428	2.197	0.2837	0.0124	0.5203	0.025	49.57	-0.29	-0.79	0.6937	1.1562	1.8499	33.6303	28.9532
SCHALLER	TIM	F(C)	59	626.283	1.724	2.299	-0.3692	0.0563	-0.5193	-0.0539	49.57	-4.32	-6.74	0.6706	0.6706	1.3412	37.5218	27.9232
PANIK	RICHARD	F(RW)	82	1043.57	2.875	2.127	0.7881	0.1028	0.603	0.1545	49.56	-1.02	-1.17	0.9774	0.9199	1.8973	31.4231	30.1815
BLANDISI	JOSEPH	F(C)	27	302.317	1.191	2.183	-0.5025	-0.1573	-0.5243	-0.0642	49.53	2.1	0.19	0.1985	0.3969	0.5954	34.2205	26.616
SMITH	BRENDAN	D	51	798.317	2.18	2.104	-0.1181	-0.3055	0.2204	-0.1504	49.53	1.6	2.82	0.1503	0.3006	0.4509	33.8853	32.7389
FERLAND	MICHEAL	F(LW)	76	818.967	2.271	2.344	0.2989	0.1856	0.0957	0.1255	49.52	-0.15	-1.34	0.9524	0.5128	1.4653	31.3194	31.566
MAATTA	OLLI	D	55	842.383	2.992	1.994	0.2686	-0.4649	0.0809	-0.381	49.52	-0.14	-2.66	0.0712	0.4274	0.4986	32.3171	32.9268
HUNWICK	MATT	D	72	1073.85	2.403	2.011	-0.2351	-0.5077	-0.2359	-0.403	49.5	-0.37	-1.46	0.0559	1.0057	1.0616	33.2589	28.683
PROUT	DALTON	D	29	375.217	3.198	3.358	1.2847	1.255	1.0655	1.1101	49.5	0.73	0.08	0	0.9594	0.9594	31.5152	35.4545
JENNER	BOONE	F(C)	82	1121.15	2.622	1.927	0.3282	-0.2509	0.158	-0.0782	49.49	-0.38	-1.17	0.7492	0.7492	1.4985	38.0833	29
JOHNSON	TYLER	F(C)	66	861.317	2.438	2.577	0.1945	0.4785	0.4226	0.4824	49.49	-3.15	-2.39	0.7663	0.9753	1.7415	31.682	32.8341
JOHNSON	JACK	D	82	1484.28	2.547	1.94	-0.1624	-0.1077	0.0606	-0.0677	49.48	-1.59	-1.32	0.1617	0.5659	0.7276	40.8725	27.5839
BOEDKER	MIKKEL	F(LW)	81	937.117	2.497	2.305	0.2843	0.4119	0.3036	0.4106	49.47	-1.86	-2.19	0.5122	0.8964	1.4086	28.4129	33.5183
MITCHELL	JOHN	F(C)	65	745.417	0.885	1.932	-0.9872	-1.3487	-1.046	-1.2872	49.45	1.94	1.69	0.161	0.322	0.483	34.6395	33.5423
EAKIN	CODY	F(C)	60	798.367	1.578	2.029	-0.8685	-0.3485	-0.9783	-0.5274	49.45	-0.87	-1.48	0.2255	0.4509	0.6764	32.4053	30.9577
ZIBANEJAD	MIKA	F(C)	56	731.5	2.871	2.379	0.3431	0.0833	0.3033	0.4082	49.44	1.02	2.1	0.6562	1.1483	1.8045	31.6456	34.557
OLEKSIAK	JAMIE	D	41	591.883	2.027	2.332	-0.1856	0.0528	-0.4577	0.232	49.43	-0.98	-0.5	0.4055	0.1014	0.5069	36.8243	30.9122
LANDER	ANTON	F(C)	22	169.6	2.476	2.476	0.19	0.383	0.4036	0.0149	49.43	0.81	-4.66	0.3538	1.4151	1.7689	50.2793	26.257
O_REILLY	RYAN	F(C)	72	1090.67	2.09	2.09	0.3366	-0.388	0.2651	-0.3434	49.38	3.39	2.35	0.6051	0.7702	1.3753	36.569	30.6276
MATHESON	MICHAEL	D	81	1377.8	2.003	2.395	-0.0113	-0.1041	-0.0324	-0.1252	49.36	-1.82	-1.61	0.2613	0.2177	0.479	35.0877	32.0574
LABANC	KEVIN	F(RW)	55	665.717	2.524	1.803	0.2772	-0.2297	0.097	0.0484	49.36	-1.96	-1.29	0.6309	0.8112	1.4421	29.2724	31.8105
COLE	IAN	D	81	1366.02	3.031	2.108	0.3116	-0.2763	0.3262	-0.2641	49.35	-1.09	-1.13	0.1757	0.7906	0.9663	31.1278	31.7293
HARPER	SHANE	F(RW)	14	142.983	1.259	1.679	-0.6796	-0.7705	-0.9365	-0.748	49.34	2.13	-3.2	0.8393	0.4196	1.2589	33.7838	33.7838
NORDSTROM	JOAKIM	F(C)	81	865.133	1.11	1.942	-1.1592	-0.7355	-1.3287	-0.7269	49.32	-1.78	-2.7	0.4161	0.2774	0.6935	31.0204	30.7483
KOMAROV	LEO	F(C)	82	1007.9	2.798	2.679	0.3996	0.1863	0.345	0.3273	49.32	-2.63	-1.43	0.5358	0.5358	1.0715	37.7876	22.5664
ENSTROM	TOBIAS	D	60	996.867	2.287	3.07	-0.3244	0.75	-0.1161	0.6334	49.31	-0.38	-1.36	0	0.3009	0.3009	32.6025	34.1277
GUNNARSSON	CARL	D	56	706.95	1.273	1.782	-1.3567	-0.3461	-1.5017	-0.3826	49.31	-1.58	-1.32	0	0.5092	0.5092	30.9342	34.6095
ANISIMOV	ARTEM	F(C)	64	895.517	2.881	2.345	0.3901	0.3162	0.4304	0.4477	49.29	-3.12	-1.22	0.938	1.139	2.077	21.5174	39.1791
ZAITSEV	NIKITA	D	82	1425.18	2.4	2.947	-0.3425	0.6996	-0.2198	0.7995	49.28	-1.99	-1.74	0.0842	0.7157	0.7999	35.0649	29.0662
BENN	JAMIE	F(LW)	77	1069.58	2.132	2.244	-0.2	-0.1448	-0.1558	-0.1569	49.25	-0.59	-1.32	0.6171	1.2341	1.8512	33.6493	30.8847
DUCHENE	MATT	F(C)	77	1043.05	1.841	3.394	0.1188	0.6227	0.1371	0.5622	49.15	0.75	1.15	0.6328	0.8053	1.4381	36.9261	29.6407
ACCIARI	NOEL	F(C)	29	292.883	1.844	1.229	-0.0253	-1.1259	-0.1698	-1.0145	49.15	-3.62	-5.45	0.4097	0.6146	1.0243	37.4532	26.2172
SEDIN	HENRIK	F(C)	81	1215.23	1.926	2.666	0.1064	0.4993	0.0904	0.464	49.13	6.16	1.82	0.5431	0.9875	1.5306	26.7293	38.1725
SEKERA	ANDREJ	D	80	1309.38	2.2	1.695	-0.3344	-0.6034	-0.4708	-0.6034	49.1	-1.24	-1.05	0.2291	0.6873	0.9165	30.5385	31.1538
PROVOROV	IVAN	D	82	1356.88	1.725	2.211	-0.3099	-0.196	-0.3195	-0.209	49.1	-2.87	-2.98	0.2653	0.5748	0.8402	31.5123	29.4537
NUGENT-HOPKINS	RYAN	F(C)	82	1076.9	1.894	2.229	-0.7552	0.1899	-0.7996	0.1927	49.09	-1.59	-1.14	0.5572	0.8914	1.4486	29.1262	29.744
BARRIE	TYSON	D	74	1364.85	1.89	3.121	0.1967	0.2449	0.2788	0.1809	49.08	0.88	1.22	0.2638	0.8353	1.099	28.1273	36.8041
KRONWALL	NIKLAS	D	57	875.233	1.988	2.331	-0.2751	-0.1151	0.0061	-0.3118	49.06	0.57	0.03	0.1371	0.2742	0.4113	28.0093	37.6157
DEMELO	DYLAN	D	25	348.767	2.581	2.064	0.3954	0.0901	0.2169	-0.2297	49.06	-2.42	0.5	0.172	1.3763	1.5483	27.5168	31.5436
SCHMALTZ	JORDAN	D	9	115.917	2.588	2.588	0.2781	0.5396	-0.3268	0.5841	49.04	-0.89	4.67	0	0.5176	0.5176	31.9588	42.268
STAJAN	MATT	F(C)	81	856.3	1.822	1.892	-0.107	-0.458	-0.4134	-0.4449	49.04	0.27	-2.02	0.4204	0.9109	1.3313	40.4632	22.0708
DZINGEL	RYAN	F(C)	81	1009.4	2.437	2.199	0.4411	-0.0061	0.5272	0.0376	49.03	0.06	0.93	0.7133	0.9511	1.6644	32.4084	34.5172
TOOTOO	JORDIN	F(RW)	50	333.3	0.9	1.98	-1.4639	0.0169	-1.4146	0.1172	49.02	-1.16	0.1	0.36	0.18	0.5401	33.4483	30.3448
DUMONT	GABRIEL	F(C)	39	356.967	1.008	1.008	-0.8735	-1.2851	-1.4663	-1.0342	49.01	-0.62	-4.53	0.3362	0.3362	0.6723	56.5789	17.6316
DEMERS	JASON	D	81	1261.3	2.093	2.711	0.1781	0.4229	0.1479	0.3263	49	-2.13	-2.25	0.2854	0.4757	0.7611	30.0769	30.0769
OUELLET	XAVIER	D	66	1029.55	2.389	2.098	0.3294	-0.4152	0.3064	-0.588	49	0.94	0.37	0.1748	0.5828	0.7576	33.1454	31.0034
SUSTR	ANDREJ	D	80	1211.65	1.832	2.327	-0.3727	0.156	-0.496	0.2297	48.99	-2.83	-3.12	0.1486	0.5447	0.6933	40.144	22.9523
COUTURE	LOGAN	F(C)	73	924.267	2.662	1.623	0.5885	-0.5493	0.5475	-0.5366	48.98	-2.69	-2.91	0.8439	1.1685	2.0124	29.3217	32.2757
VERMETTE	ANTOINE	F(C)	72	896.867	1.94	2.208	-0.3354	0.2471	-0.4429	0.3784	48.97	-0.85	-0.4	0.1338	0.8028	0.9366	40.6977	32.1353
REINHART	SAM	F(C)	79	1079.33	2.168	2.39	0.3347	0.0763	0.4066	0.1467	48.96	2.48	2.15	0.3335	1.1674	1.5009	31.3609	32.9389
GOLOUBEF	CODY	D	33	485.6	1.73	3.336	0.0328	0.4713	0.2385	0.1324	48.95	0.36	1.65	0	0.6178	0.6178	38.3948	27.9826
HANSEN	JANNIK	F(RW)	42	583.1	3.087	2.675	1.159	0.3909	1.5218	0.3688	48.94	-0.22	-0.83	0.7203	1.1319	1.8522	27.5338	35.9797
CAMPBELL	BRIAN	D	80	1302.53	2.718	1.889	0.288	-0.2271	0.4363	-0.2121	48.94	-2.25	-2.1	0.1382	0.3224	0.4606	27.957	31.8996
FORSLING	GUSTAV	D	38	513.25	1.987	1.52	-0.434	-0.5782	-0.323	-0.1241	48.94	-1.35	-2.28	0.2338	0.2338	0.4676	25.8134	35.3579
SKILLE	JACK	F(RW)	55	478.667	1.63	1.63	-0.0012	-0.7946	-0.4379	-0.8943	48.93	2.29	1.56	0.6267	0.5014	1.1281	32.5815	28.3208
IGINLA	JAROME	F(RW)	80	981.05	1.651	2.691	-0.0951	-0.06	-0.0252	0.0474	48.92	-1.31	-0.53	0.4281	0.5504	0.9785	32.6984	32.5926
SCEVIOUR	COLTON	F(C)	80	913.5	1.445	2.627	-0.5463	0.2782	-0.7563	0.1975	48.92	-0.52	-2.24	0.3284	0.7225	1.0509	34.2449	26.635
THEODORE	SHEA	D	34	462.417	2.336	2.855	0.157	0.9761	-0.1224	0.9719	48.9	-0.23	-1.72	0	0.6488	0.6488	32.3395	36.2385
MATTHIAS	SHAWN	F(C)	45	530.883	2.26	2.26	0.1493	-0.1821	-0.3692	-0.674	48.89	1.13	-1.55	0.7911	0.4521	1.2432	37.7953	26.1811
CAMMALLERI	MIKE	F(LW)	61	842.617	2.207	1.994	0.4601	-0.286	0.684	-0.2914	48.87	1.01	1.68	0.5697	0.8545	1.4241	33.8272	31.9753
VATANEN	SAMI	D	71	1111.33	1.944	1.998	-0.4424	0.0189	-0.3988	-0.052	48.87	-1.25	-0.73	0.054	0.3239	0.3779	34.4493	28.7225
HOSSA	MARIAN	F(RW)	73	933.433	2.057	1.864	-0.406	-0.1751	-0.6125	-0.11	48.86	-2.26	-1.8	0.8999	0.6428	1.5427	29.4574	33.3333
LINDHOLM	ANTON	D	12	155.667	1.156	4.625	-0.611	1.824	-1.4716	1.859	48.85	0.26	-2.22	0	0	0	30.597	33.5821
ROWNEY	CARTER	F(RW)	27	266.117	2.255	1.804	-0.3167	-0.5447	-0.3961	-0.3501	48.84	-0.56	0.83	0.6764	0.9019	1.5783	35.865	29.1139
ENNIS	TYLER	F(C)	51	572.333	1.468	2.202	-0.3875	-0.1197	-0.5016	-0.1985	48.83	1.77	1.56	0.5242	0.5242	1.0483	34.1463	34.5216
COPP	ANDREW	F(C)	64	667.9	2.156	1.617	-0.0676	-1.0089	-0.309	-1.175	48.81	0.35	-0.33	0.7187	0.6288	1.3475	33.5559	28.0467
BOROWIECKI	MARK	D	70	917.583	1.439	1.766	-0.7933	-0.5027	-0.79	-0.4873	48.8	-0.17	0.57	0.0654	0.1308	0.1962	32.526	32.7566
SEDIN	DANIEL	F(LW)	81	1174.32	2.044	2.35	0.5385	-0.6007	0.2565	0.0099	48.77	3.46	1.31	0.4598	0.9708	1.4306	26.2478	38.3821
RASMUSSEN	DENNIS	F(C)	68	669.2	1.435	1.883	-1.0348	-0.1119	-1.24	-0.1676	48.77	-1.43	-2.36	0.3586	0.3586	0.7173	47.6259	23.741
LINDELL	ESA	D	73	1304.98	2.391	2.023	0.1077	-0.467	0.2768	-0.3854	48.77	-1.85	-3.14	0.2299	0.4138	0.6437	32.6783	29.0393
GRANLUND	MIKAEL	F(C)	81	1152.68	2.863	2.03	0.1089	0.0671	0.1534	-0.2528	48.77	0.12	-0.68	0.5726	1.2493	1.8218	39.6161	24.171
PARISE	ZACH	F(LW)	69	909.65	2.902	2.836	0.2591	0.7606	0.1679	0.8279	48.74	-1.68	-1.26	0.7915	1.0554	1.8469	30.6593	32.967
BENNETT	SAM	F(C)	81	981.45	1.651	2.629	-0.5418	0.5824	-0.6966	0.5564	48.74	-1	-2.34	0.4891	0.7336	1.2227	28.8136	36.4407
BOYCHUK	JOHNNY	D	66	1076.12	2.453	2.007	-0.2325	-0.8198	-0.2829	-0.5355	48.73	1.21	1.66	0.1673	0.7248	0.8921	31.2977	34.7328
EDLER	ALEXANDER	D	67	1258.18	1.955	2.623	0.0085	0.4187	0.4157	0.5315	48.72	1.27	0.96	0.1431	0.5723	0.7153	33.8095	32.1429
BIEGA	ALEX	D	36	437.517	1.509	1.92	-0.3265	-0.4309	-0.4903	-0.5675	48.72	1.42	3.01	0	0.4114	0.4114	30.6233	33.6043
FILPPULA	VALTTERI	F(C)	79	1023.98	2.344	2.871	0.3374	0.7603	0.1307	0.9457	48.57	-3.16	-3.22	0.5274	1.1133	1.6407	32.1119	30.1832
KLEIN	KEVIN	D	60	948.217	2.594	2.784	0.0375	0.6258	-0.0309	0.7322	48.54	0.07	1.34	0.1266	0.4429	0.5695	30.0948	33.7678
GARRISON	JASON	D	70	1094	1.7	2.303	-0.5778	0.0973	-0.6633	0.0743	48.53	-3.51	-4.51	0.0548	0.3839	0.4388	35.8646	28.6368
BOGOSIAN	ZACH	D	56	993.05	1.813	2.9	-0.038	0.8088	-0.1916	0.5223	48.51	1.39	2.4	0.0604	0.4834	0.5438	33.5821	31.1301
HALEY	MICHEAL	F(C)	58	520.533	2.421	1.729	0.3936	-0.2978	0.3232	-0.4471	48.51	-2.94	-3.76	0.2305	1.1527	1.3832	28.3814	33.2594
MURPHY	RYAN	D	27	340.333	0.881	2.468	-1.2738	-0.08	-1.5084	0.6758	48.5	-2.26	-5.35	0	0.1763	0.1763	23.3216	42.7562
SCANDELLA	MARCO	D	71	1119.57	2.465	2.68	-0.3393	0.6179	-0.7078	0.4712	48.47	-0.73	-0.99	0.2144	0.3751	0.5895	31.7347	30.102
MERRILL	JON	D	51	837.033	1.577	2.437	-0.1429	0.2381	-0.1295	0.0629	48.46	1.19	0.18	0.0717	0.3584	0.4301	36.896	25.6223
PUEMPEL	MATT	F(LW)	40	351.717	1.365	2.9	-0.801	0.6254	-0.3558	0.2818	48.44	0.84	1.1	0.5118	0.5118	1.0236	28.2051	31.4103
NUTIVAARA	MARKUS	D	66	852.55	2.111	1.548	-0.5154	-0.6811	-0.5406	-0.5426	48.43	-1.92	-3.1	0.1408	0.2815	0.4223	25.8645	40.3873
MITCHELL	TORREY	F(C)	78	811.967	1.773	1.626	-0.5708	-0.3513	-0.5813	-0.3499	48.42	-3.75	-4.82	0.4434	0.5912	1.0345	48.2456	20.0501
PETAN	NIC	F(C)	54	460.033	1.174	2.478	-1.1679	0.0756	-1.6221	-0.1202	48.41	0.1	-0.98	0.1304	0.5217	0.6521	27.3239	32.6761
POSTMA	PAUL	D	65	687.367	2.357	2.095	0.2015	-0.5687	-0.2051	-0.7684	48.41	0.65	-1.84	0.0873	1.1348	1.2221	30.0161	33.0658
STAFFORD	DREW	F(RW)	58	678.717	2.387	1.856	-0.0158	-0.6966	0.1094	-0.8882	48.4	-3.32	-3.79	0.442	1.1492	1.5912	30.3937	32.9134
DANO	MARKO	F(C)	38	346.083	1.56	1.214	-0.6232	-1.3788	-0.9766	-1.2818	48.39	0.33	-0.29	0.3467	1.2136	1.5603	35.2159	28.2392
DUMBA	MATT	D	76	1267.63	2.982	2.272	0.4354	0.0507	0.2391	0.1169	48.37	-1.09	-1.8	0.1893	0.6153	0.8046	30.6798	34.0787
RUHWEDEL	CHAD	D	34	507.5	2.719	1.892	-0.0297	-0.4134	-0.3658	-0.3568	48.37	-1.75	-1.14	0.2365	0.5911	0.8276	34.7162	30.5677
SCHENN	BRAYDEN	F(C)	79	1046.93	2.063	2.35	0.0938	-0.0823	0.2777	0.0352	48.36	-4.08	-3.85	0.2292	0.9743	1.2035	28.0156	35.1167
ATKINSON	CAM	F(RW)	82	1053.08	2.393	1.823	-0.106	-0.2752	-0.1571	-0.2168	48.35	-3.38	-2.74	0.9116	0.7407	1.6523	36.4832	29.6631
MONTOUR	BRANDON	D	27	391.8	2.45	0.613	0.2117	-1.4975	-0.1989	-1.2214	48.33	-1.62	-4.84	0.1531	0.4594	0.6126	34.3558	35.8896
STECHER	TROY	D	71	1174.85	2.196	2.554	0.4456	0.2956	0.3233	0.3472	48.32	0.51	1.18	0	0.6639	0.6639	32.2446	31.9095
BELLEMARE	PIERRE-EDOUARD	F(LW)	82	797.367	1.43	1.58	-0.5962	-1.0085	-0.6324	-0.9637	48.29	-3.09	-3.42	0.301	0.2257	0.5267	32.866	29.7508
HUDLER	JIRI	F(RW)	32	306.883	2.542	2.346	0.3244	0.0367	0.1265	0.1725	48.28	-1.43	-3.36	0.391	1.5641	1.9551	28.2158	41.0788
EDMUNDSON	JOEL	D	69	1069.72	2.075	1.739	-0.4601	-0.4722	-0.4072	-0.3167	48.28	-2.9	-2.2	0.1683	0.617	0.7853	33.6783	31.7027
POULIOT	BENOIT	F(LW)	67	780.15	1.769	2.077	-0.7456	-0.0444	-0.8394	-0.1212	48.26	-1.63	-2.49	0.6153	0.4614	1.0767	27.882	34.9866
POULIOT	DERRICK	D	11	139.15	1.294	2.587	-1.4544	0.3018	-1.7735	0.1335	48.24	-1.44	-0.69	0	0	0	34.3511	34.3511
BOUWMEESTER	JAY	D	81	1506	2.55	2.311	0.1613	0.3697	0.3415	0.3785	48.19	-3.88	-3.18	0.0398	0.5179	0.5578	36.4512	26.6162
CONDRA	ERIK	F(RW)	13	119.233	1.006	2.516	-1.0256	0.3367	-1.0182	0.4914	48.18	-2.33	-5.7	0	0	0	33.6134	30.2521
FAST	JESPER	F(RW)	68	801	2.397	2.247	-0.0751	-0.1061	-0.3619	-0.2263	48.17	1.39	-0.2	0.4494	1.1236	1.573	35	25.2778
DE_HAAN	CALVIN	D	82	1380.82	2.824	2.216	0.1786	-0.5335	0.3157	-0.4734	48.17	0.81	0.6	0.1304	0.6518	0.7821	32.6765	29.6388
LARKIN	DYLAN	F(C)	80	1053.42	1.766	2.905	-0.5065	0.5979	-0.577	0.6686	48.15	0.24	-0.29	0.5126	0.6835	1.1961	29.0616	30.9788
HICKEY	THOMAS	D	76	1107.35	2.601	3.034	-0.0733	0.7255	-0.1359	0.6397	48.15	0.31	0.74	0.1084	0.596	0.7044	32.2835	33.6614
LOWRY	ADAM	F(LW)	82	960.233	2	2.187	-0.229	-0.2132	-0.5503	-0.4657	48.14	1.08	-1.47	0.5624	0.5624	1.1247	37.5656	24.659
PIRRI	BRANDON	F(C)	60	568.183	2.323	2.957	0.0392	0.7948	-0.3145	0.524	48.13	-0.05	0.47	0.3168	0.528	0.8448	31.2766	28.0851
BARBASHEV	IVAN	F(C)	30	323.067	2.6	1.486	0.2791	-0.5553	0.2125	-0.279	48.12	-1.29	-0.86	0.9286	1.3	2.2286	35.7447	28.0851
GREENE	ANDY	D	66	1074.42	1.564	2.345	-0.2658	0.1616	-0.3465	-0.0857	48.1	0.29	-0.13	0.0558	0.3351	0.3909	41.9437	23.1884
VLASIC	MARC-EDOUARD	D	75	1213.3	2.324	2.126	0.3098	0.2005	0.1144	0.2603	48.08	-3.75	-4.95	0.1978	0.6923	0.8901	34.0198	27.43
MCCARRON	MICHAEL	F(RW)	31	288.9	1.246	2.285	-0.8359	0.4008	-0.8574	0.0831	48.08	-2.42	-5.89	0	0.8307	0.8307	27.3973	30.137
ELIE	REMI	F(LW)	18	251.45	2.148	1.432	-0.0571	-0.9349	0.2086	-1.5649	48.06	-2.54	-4.12	0.2386	1.4317	1.6703	33.9768	32.8185
GELINAS	ERIC	D	27	304.1	1.973	2.762	0.3207	-0.2101	0.4177	-0.4107	48.05	-0.14	0.76	0	0.1973	0.1973	35.0365	36.4963
TURRIS	KYLE	F(C)	78	1138.18	2.109	2.319	-0.2637	0.2288	0.1386	0.2336	48.04	-1.74	-0.72	0.8962	0.7907	1.6869	32.6648	35.2436
BURROWS	ALEX	F(LW)	74	928.2	2.327	2.198	0.2918	-0.1549	0.4366	0.1293	48	0.24	-2.03	0.7111	0.905	1.616	30.3609	32.5902
MACDONALD	ANDREW	D	73	1197.8	1.653	2.154	-0.3718	-0.2675	-0.4798	-0.1632	48	-4.61	-3.92	0.1002	0.6512	0.7514	32.669	29.2894
TRYAMKIN	NIKITA	D	66	985.5	1.705	2.192	-0.1747	-0.1833	-0.4113	-0.3739	47.98	0.38	-0.15	0.1218	0.4262	0.5479	30.9955	33.371
CULLEN	MATT	F(C)	72	765.383	2.273	2.509	-0.4126	0.3439	-0.6122	0.1151	47.97	-1.19	-3.16	0.6271	1.0975	1.7246	45.5598	25.4826
MARTIN	MATT	F(LW)	82	699.783	1.715	1.715	-0.7105	-0.9138	-1.0026	-0.874	47.96	-0.7	-2.87	0.4287	0.2572	0.6859	38.1642	18.6795
WEBER	YANNICK	D	73	830.983	2.455	2.455	0.1665	0.4011	-0.0622	0.3873	47.96	-2.83	-4.7	0.0722	0.5054	0.5776	29.3056	39.8611
PALMIERI	KYLE	F(C)	80	1036.62	2.431	1.621	0.8098	-0.8988	0.9326	-0.841	47.94	-0.95	0.09	0.8682	0.8103	1.6785	33.9383	29.4011
BEAUCHEMIN	FRANCOIS	D	81	1350.95	1.91	2.887	0.279	-0.1119	0.2469	-0.1255	47.93	-0.92	-0.85	0.2221	0.4441	0.6662	36.646	32.1429
MOORE	DOMINIC	F(C)	82	850.5	1.693	2.257	-0.2357	0.061	-0.6524	-0.0284	47.91	-7.48	-8.55	0.4233	0.776	1.1993	40.2131	27.4301
CLUTTERBUCK	CAL	F(RW)	66	738.183	2.357	2.032	-0.3413	-0.5775	-0.4479	-0.6292	47.89	0.32	0.65	0.4064	1.0566	1.4631	39.3421	25.3947
NOGIER	NELSON	D	10	116.8	1.541	2.055	-0.6608	-0.4059	-0.8592	-0.1855	47.89	0.63	-2.41	0	0	0	36.6071	28.5714
SCHULTZ	NICK	D	28	368.4	2.443	2.117	0.5818	-0.2945	0.4273	-0.2764	47.88	-3.83	-4.44	0	0.4886	0.4886	29.4944	30.8989
CIZIKAS	CASEY	F(C)	59	660.033	2.454	1.909	-0.1885	-0.7971	-0.1536	-0.6721	47.88	0.54	-0.32	0.7272	1.1818	1.909	43.4286	22.2857
HELM	DARREN	F(C)	50	614	2.345	2.834	0.265	0.4395	0.3563	0.5134	47.83	-0.14	0.06	0.5863	0.4886	1.0749	32.5088	31.6254
BROWN	J.T.	F(RW)	64	589.517	1.12	1.934	-0.8977	-0.2191	-1.3998	-0.2707	47.82	-2.81	-4.7	0.2036	0.3053	0.5089	42.3636	21.6364
SHORE	DEVIN	F(C)	82	965.167	2.114	2.051	-0.0742	-0.3581	-0.1572	-0.3588	47.8	-2.93	-3.01	0.6838	0.746	1.4298	33.4862	29.9312
RANTANEN	MIKKO	F(RW)	75	1054.82	2.503	3.356	0.8896	0.6511	1.1862	0.5793	47.79	-1.94	-1.1	0.7963	0.6257	1.422	30.5235	30.9672
POLAK	ROMAN	D	75	1109.02	2.218	1.785	-0.5688	-0.8921	-0.4026	-0.8593	47.79	-3.49	-3.72	0.1623	0.3787	0.541	33.4669	27.9559
SANFORD	ZACHARY	F(LW)	20	191.483	1.253	1.567	-1.4782	-0.0812	-1.3593	-0.2543	47.79	-4.09	-5.02	0	0.3133	0.3133	27.7108	34.9398
STEEN	ALEXANDER	F(LW)	76	1034.8	2.377	2.145	-0.0309	0.1102	0.0917	0.0426	47.78	-4.11	-3.21	0.5218	1.0437	1.5655	32.038	32.4698
KULEMIN	NIKOLAI	F(LW)	72	827.167	2.829	2.611	0.3559	0.201	0.2059	0.0324	47.77	1.05	-0.14	0.6528	0.6528	1.3057	40.2676	22.3844
KARLSSON	WILLIAM	F(C)	81	920.083	2.413	1.891	-0.038	-0.228	-0.1656	-0.1518	47.77	-2.57	-3.34	0.3261	1.1086	1.4347	37.4429	31.5068
CAGGIULA	DRAKE	F(C)	60	634.483	1.986	1.891	-0.5282	-0.1885	-0.7017	-0.1902	47.75	-1.98	-2.29	0.4728	0.5674	1.0402	34.058	31.5217
BOUCHER	REID	F(C)	39	388	1.701	2.474	-0.1738	0.185	-0.0704	0.0335	47.73	0.33	-1.62	0.7732	0.4639	1.2371	33.5135	31.6216
TANEV	CHRISTOPHER	D	52	852.783	1.97	1.9	0.1262	-0.5052	0.3424	-0.0817	47.72	0.28	0.51	0.0704	0.2814	0.3518	33.8547	27.8212
LARSEN	PHILIP	D	25	330.583	1.815	2.541	-0.1121	0.2275	0.6972	-0.2864	47.71	-0.29	-0.1	0.1815	0.5445	0.726	31.8052	35.2436
LEDDY	NICK	D	81	1447.7	2.445	2.487	-0.1729	-0.1934	-0.2662	-0.0597	47.71	-0.35	-0.04	0.2901	0.7046	0.9947	33.2642	31.9502
FLYNN	BRIAN	F(C)	51	524.317	2.174	1.831	0.0629	-0.0666	-0.0797	-0.0834	47.71	-4.32	-5.18	0.6866	0.4577	1.1443	46.2547	21.5356
GLASS	TANNER	F(LW)	11	115.183	1.042	1.042	-1.3853	-1.3948	-1.1008	-0.8151	47.69	-0.33	-1.08	0.5209	0.5209	1.0418	34.6154	30.7692
ZADOROV	NIKITA	D	56	876.733	1.506	2.806	-0.311	-0.1865	-0.2519	-0.2266	47.67	-0.97	0.61	0	0.4791	0.4791	35.2449	27.718
HUTTON	BEN	D	70	1198.4	1.452	2.303	-0.5756	-0.1367	-0.7539	-0.118	47.66	-0.16	0.25	0.0501	0.2503	0.3004	30.3058	34.3525
SEIDENBERG	DENNIS	D	73	1241.95	3.092	2.077	0.6843	-0.7281	0.5642	-0.6801	47.65	-0.37	-0.65	0.2416	0.773	1.0145	31.9444	29.537
BOURQUE	RENE	F(RW)	65	763.45	1.965	3.458	0.2261	0.6236	0.3191	0.5062	47.64	-1.28	-0.76	0.6287	0.4715	1.1003	33.0287	31.7232
KASSIAN	ZACK	F(RW)	79	862.517	2.574	2.226	0.3867	0.171	0.1196	0.1942	47.63	-1.74	-2.77	0.5565	1.1826	1.7391	31.5726	33.0132
METHOT	MARC	D	68	1143.1	2.467	2.1	0.3837	-0.1451	0.6367	-0.1883	47.62	-2.11	-1.13	0	0.6299	0.6299	31.5789	32.2034
KANE	EVANDER	F(LW)	70	1058.57	2.154	2.947	0.3276	0.8352	0.4494	0.7416	47.62	0.69	0.64	1.3036	0.5101	1.8138	30.6163	34.3936
JOSEFSON	JACOB	F(C)	38	400.45	2.247	2.397	0.6649	0.1912	0.564	0.0826	47.61	-0.14	-1.21	0.1498	1.1987	1.3485	37.8698	26.6272
LINDBERG	OSCAR	F(C)	65	676.483	2.306	2.129	-0.1118	-0.2872	0.0171	-0.1121	47.61	-0.21	-0.14	0.7096	1.0643	1.7739	34.0102	27.0728
LAINE	PATRIK	F(RW)	73	1031.45	3.432	2.967	1.1191	0.4295	1.4494	0.6371	47.6	-3.49	-2.09	1.2216	1.1052	2.3268	29.6133	35.9116
ATHANASIOU	ANDREAS	F(C)	64	708.533	2.371	2.456	0.3133	-0.05	0.2114	-0.0555	47.55	-0.57	-1.06	1.2702	0.6775	1.9477	25.8699	40.6959
TENNYSON	MATT	D	45	572.083	1.993	3.461	-0.0878	1.1102	-0.2974	1.0993	47.51	-3.88	-5.23	0	0.5244	0.5244	22.1095	40.3651
HARRINGTON	SCOTT	D	22	277.967	2.806	2.159	0.3716	0.0998	0.8576	-0.1507	47.47	-2.63	-4.5	0.2159	0.4317	0.6476	35.0427	31.6239
SOSHNIKOV	NIKITA	F(RW)	56	503.3	1.907	1.788	-0.3952	-0.5933	-0.8517	-0.6733	47.47	-1.6	-1.96	0.5961	0.3576	0.9537	37.06	19.6687
VANEK	THOMAS	F(LW)	68	759.8	3.159	2.764	1.1974	0.2058	1.0452	0.3381	47.47	-1.2	-1.92	0.9476	1.6583	2.6059	21.3592	49.5146
GREEN	MIKE	D	72	1362.82	2.069	2.333	-0.1805	-0.3268	-0.0345	-0.0508	47.46	-1.08	-0.64	0.3962	0.6604	1.0566	31.7979	32.9866
ZACHA	PAVEL	F(C)	70	803.817	1.194	2.165	-0.7537	-0.1199	-0.7954	-0.0145	47.45	-0.7	-1.2	0.2239	0.5972	0.8211	31.0044	34.0611
FOLIGNO	MARCUS	F(LW)	80	1116.05	1.882	2.097	0.0279	-0.4866	-0.0147	-0.2897	47.45	0.78	0.37	0.5376	0.5376	1.0752	37.2071	25.1172
KINDL	JAKUB	D	39	547.133	1.864	2.961	-0.1069	0.6072	0.0245	1.0751	47.43	-3.6	-3.84	0	0.4386	0.4386	35.5603	33.1897
VERSTEEG	KRIS	F(RW)	69	805.133	1.938	1.938	-0.0926	-0.4562	-0.4213	-0.3721	47.41	-2.28	-3.82	0.4471	1.0433	1.4904	27.6753	34.6863
HORVAT	BO	F(C)	80	1074.35	2.401	2.178	0.5312	-0.2192	0.7057	-0.1876	47.4	1.48	-0.58	0.726	1.0611	1.7871	34.4887	29.5494
KOEKKOEK	SLATER	D	29	358.633	2.008	2.677	-0.0687	0.4908	-0.0917	0.6974	47.4	-3.88	-2.71	0	0.6692	0.6692	28.7719	28.0702
CONACHER	CORY	F(C)	11	105.433	1.707	1.707	-0.2399	-0.6079	-0.7006	-0.559	47.4	-3.92	-3.52	0	1.7072	1.7072	21.8182	31.8182
WINGELS	TOMMY	F(C)	73	698.6	1.546	2.405	-0.4367	0.3556	-0.7374	0.4809	47.39	-1.76	-3.59	0.6012	0.4294	1.0306	28.6689	33.1058
MARCHENKO	ALEXEY	D	41	609.883	2.361	1.672	0.1065	-0.9258	0.2357	-0.6264	47.34	-1.23	-0.52	0.0984	0.5903	0.6887	34.9291	29.9645
VANDEVELDE	CHRIS	F(C)	81	715.533	1.258	1.845	-0.7583	-0.513	-0.804	-0.6179	47.34	-4.09	-4.39	0.4193	0.587	1.0062	32.4275	28.0797
HOLDEN	NICK	D	80	1387.1	2.639	2.336	0.1834	0.0891	0.1232	0.06	47.33	-0.74	-1.03	0.2595	0.7786	1.0381	37.1017	26.6313
ODUYA	JOHNNY	D	52	798.45	1.954	2.48	-0.3468	0.2808	-0.34	0.3624	47.31	-3.49	-2.48	0.1503	0.4509	0.6012	37.5904	26.3855
ALZNER	KARL	D	82	1310.8	2.609	1.648	-0.2654	-0.182	-0.1865	-0.1081	47.25	-6.79	-6.77	0.0915	0.4577	0.5493	31.4159	28.1711
EICHEL	JACK	F(C)	61	956.717	2.32	2.759	0.5398	0.597	0.4289	0.4314	47.24	-0.31	0.39	0.7526	1.0034	1.756	32.2835	33.5208
KERO	TANNER	F(C)	47	550.283	2.726	1.745	0.4382	-0.345	0.1832	-0.7312	47.24	-3.79	-4.43	0.4361	0.8723	1.3084	39.7959	27.3469
GUDBRANSON	ERIK	D	29	502.7	1.552	3.103	-0.339	0.907	-0.6774	0.5465	47.24	-1.12	-2.33	0.1194	0.5968	0.7161	31.7491	31.7491
HINOSTROZA	VINNIE	F(C)	49	563.467	1.917	1.917	-0.4842	-0.0747	-0.6159	-0.135	47.19	-3.86	-3.6	0.6389	0.7454	1.3843	30.2605	31.0621
BEAGLE	JAY	F(C)	81	832.35	2.379	1.442	0.2333	-0.2666	-0.4878	-0.3573	47.18	-5.87	-5.81	0.7929	0.865	1.658	43.539	20.3725
SMITH	GEMEL	F(C)	17	202.1	1.188	2.375	-1.0022	0.0517	-1.0155	-0.2111	47.16	-2.78	-1.5	0.2969	0.5938	0.8906	38.3721	22.6744
HUNT	BRAD	D	12	161.35	2.975	2.975	0.7305	0.8897	0.7245	0.8652	47.1	-3	-0.31	0	1.4874	1.4874	34.1772	32.9114
KESSEL	PHIL	F(C)	82	1105.32	2.823	2.008	0.1481	-0.4983	0.0211	-0.3719	47.06	-4.55	-4.27	0.76	1.2485	2.0085	24.2791	40.5581
HELGESON	SETH	D	9	111.633	2.15	1.075	0.5177	-1.22	0.8208	-0.444	47.06	-0.43	1.77	0.5375	0	0.5375	30.4762	25.7143
CHAPUT	MICHAEL	F(C)	68	700.3	1.285	2.228	-0.5588	-0.1333	-0.8767	-0.2045	47.06	-0.64	-0.55	0.3427	0.3427	0.6854	34.7754	27.6206
MELCHIORI	JULIAN	D	18	309.283	2.134	1.94	-0.3992	-0.7555	-0.7588	-1.366	47.04	-2.84	-1.24	0	0.388	0.388	33.1058	25.9386
BRAUN	JUSTIN	D	81	1387.82	1.729	2.032	-1.1642	0.0213	-0.848	-0.0065	47	-6.88	-6.13	0.1729	0.2594	0.4323	35.3289	26.3119
DOAN	SHANE	F(RW)	74	965.117	1.865	1.679	-0.1248	-1.0233	-0.2921	-1.0982	47	3.21	2.12	0.1865	1.0569	1.2434	38.9554	27.4211
COLBORNE	JOE	F(C)	62	572.8	1.152	3.352	-0.5178	0.6095	-0.7296	0.4784	47	-0.82	-2.37	0.2095	0.3142	0.5237	32.2266	34.9609
OKPOSO	KYLE	F(RW)	65	952.9	2.015	2.078	0.1522	-0.377	-0.0332	-0.078	46.98	-0.99	-0.05	0.6297	0.5037	1.1334	35.0913	30.1217
RODRIGUES	EVAN	F(C)	30	344.8	1.044	2.262	-0.8274	-0.0751	-0.8526	-0.5302	46.98	-0.33	-0.7	0.522	0.348	0.8701	28.3154	36.9176
ANDERSON	JOSH	F(RW)	78	903.633	2.656	1.926	0.3774	-0.161	0.1462	-0.0449	46.97	-4.05	-4.16	1.0624	0.7304	1.7928	37.4419	32.2093
FOLIN	CHRISTIAN	D	51	699.067	2.403	1.974	-0.3468	-0.3321	-0.5053	0.0016	46.92	-2.65	-3.14	0.1717	0.515	0.6866	31.4623	26.5879
HAMILTON	FREDDIE	F(C)	26	244.083	1.229	1.721	-0.7771	-0.5815	-0.4732	-0.8936	46.92	-2.23	-5.26	0.4916	0	0.4916	39.9038	18.75
GRIGORENKO	MIKHAIL	F(C)	75	815.067	1.914	3.018	0.2662	0.0644	0.2449	0.2071	46.92	-1.73	-2.07	0.6625	0.6625	1.325	33.7856	32.0217
STOLLERY	KARL	D	11	153.517	1.954	3.518	0.2329	1.3346	0.5078	2.3925	46.9	-0.82	0.27	0	0	0	25.8333	39.1667
SANTINI	STEVEN	D	38	550.5	1.744	2.289	0.0197	-0.0438	0.2701	0.769	46.9	-0.95	-0.54	0.218	0.654	0.8719	36.3839	28.5714
HENRIQUE	ADAM	F(C)	82	1022.62	2.112	2.582	0.4314	0.474	0.4749	0.4054	46.86	-1.48	-1.37	0.5867	0.8214	1.4082	34.156	31.7868
RAU	KYLE	F(C)	24	223.75	1.341	2.145	-0.5098	-0.3128	-0.6853	-0.4211	46.77	-2.62	-7.56	0.5363	0.2682	0.8045	34.6734	31.1558
STAAL	MARC	D	72	1206.43	2.387	2.238	-0.2335	-0.0744	-0.1446	0.0194	46.76	-1.58	-1.77	0.1492	0.2984	0.4476	35.1971	26.7644
ARMIA	JOEL	F(RW)	57	693.433	1.817	2.509	-0.6314	0.2437	-0.9415	-0.2193	46.73	-2.5	-4.01	0.5192	0.6057	1.1248	35.7698	27.0607
GIRGENSONS	ZEMGUS	F(C)	75	879.867	1.432	1.909	-0.4912	-0.5033	-0.55	-0.5202	46.73	-0.63	-1.31	0.4773	0.5455	1.0229	30.8343	31.8017
PELECH	ADAM	D	44	686.417	2.36	2.797	-0.3267	0.3173	-0.0168	0.4203	46.71	-1.54	-1.68	0.2622	0.6119	0.8741	31.0065	32.9545
NASH	RICK	F(LW)	67	830.017	2.747	2.602	0.3432	0.3627	0.1801	0.5045	46.69	-1.37	-1.07	1.012	0.7229	1.7349	30.3297	34.7253
ENGELLAND	DERYK	D	81	1193.83	2.01	2.211	-0.0734	-0.1542	-0.2377	-0.0138	46.67	-4.18	-5.59	0.201	0.6031	0.8041	34.3156	28.2319
LADD	ANDREW	F(LW)	78	999.033	1.922	2.643	-0.944	0.0781	-0.9641	0.0515	46.65	-0.65	-1.54	0.9009	0.3003	1.2012	30.43	32.3043
TYUTIN	FEDOR	D	69	1083.97	1.495	3.044	-0.3823	0.1524	-0.3984	0.3011	46.64	-2.73	-2.15	0.0554	0.6089	0.6642	34.0097	24.3478
QUINCEY	KYLE	D	73	1118.45	1.931	2.039	0.0194	-0.2442	0.1081	-0.0884	46.63	-1.86	-1.82	0.3219	0.4292	0.751	33.5366	32.3171
WIERCIOCH	PATRICK	D	57	790.267	1.367	2.733	-0.409	-0.2348	-0.4753	-0.1249	46.6	-2.04	-2.06	0.3037	0.5315	0.8352	34.4262	36.5127
LAPPIN	NICK	F(RW)	43	468.817	1.536	3.839	0.1057	1.6916	-0.6095	1.5793	46.57	1.04	-1.11	0.3839	0.3839	0.7679	36.7442	25.1163
PHANEUF	DION	D	81	1377.73	2.134	2.7	0.0677	0.7546	0.1101	0.869	46.51	-2.72	-3	0.1306	0.3484	0.479	33.0838	32.4102
MOORE	JOHN	D	63	943.133	2.163	2.736	0.5347	0.6227	0.5853	0.2813	46.49	-1.83	-2.46	0.5726	0.4453	1.0179	32.0988	33.9506
ERICSSON	JONATHAN	D	51	843.6	2.632	2.56	0.5668	0.1926	0.2393	0.1682	46.48	-2.07	-1.5	0.0711	0.569	0.6401	37.6812	27.4045
MARTINOOK	JORDAN	F(LW)	77	961.85	2.121	2.433	0.2481	-0.0834	0.2209	-0.1365	46.44	1.58	2.24	0.499	0.6862	1.1852	37.6826	25.9981
REAVES	RYAN	F(RW)	80	706.367	2.208	1.784	0.3309	-0.8097	-0.2135	-0.2568	46.42	1.74	-4.37	0.5946	0.5097	1.1042	43.958	15.0613
BOUMA	LANCE	F(LW)	61	579.333	1.761	2.071	-0.2539	-0.1567	-0.6521	-0.2353	46.41	-3.6	-5.32	0.2071	0.4143	0.6214	41.8738	20.2677
RUSSELL	KRIS	D	68	1206.85	2.038	1.69	-0.6105	-0.5819	-0.7882	-0.5306	46.41	-5.82	-4.27	0.0497	0.5469	0.5966	33.1325	29.5181
DUCLAIR	ANTHONY	F(LW)	58	680.35	2.293	2.381	0.3452	-0.2619	0.6462	0.0087	46.39	1.47	1.5	0.4409	0.7055	1.1465	28.9355	37.7811
MCDONAGH	RYAN	D	77	1356.38	2.3	1.946	-0.3475	-0.579	-0.4429	-0.5452	46.38	-2.34	-2.28	0.1769	0.6193	0.7962	35.1838	28.132
KUHNHACKL	TOM	F(RW)	57	499	2.285	1.683	-0.2804	-0.7858	-0.2856	-0.6726	46.37	-2.25	-4.56	0.2405	1.2024	1.4429	47.3361	20.2869
BONINO	NICK	F(C)	80	963.85	1.868	2.179	-1.2843	-0.1673	-1.2582	-0.1397	46.36	-4.9	-5.26	0.6848	0.747	1.4318	36.6922	27.7108
NOSEK	TOMAS	F(LW)	11	108.183	1.109	1.664	-0.7623	-0.4744	-0.5913	-0.6907	46.34	-2.06	-1.8	0.5546	0	0.5546	46.3415	25.6098
PAGEAU	JEAN-GABRIEL	F(C)	82	1043.28	2.243	1.955	0.3994	-0.3025	0.2418	-0.2751	46.34	-1.31	-3	0.5751	1.0352	1.6103	36.0656	27.1403
DEKEYSER	DANNY	D	82	1452.28	2.066	3.016	-0.1528	0.8744	-0.1698	0.8993	46.32	-2.97	-2.97	0.1239	0.2892	0.4131	31.7814	31.1741
VRBATA	RADIM	F(RW)	81	1063.27	2.257	2.821	0.2779	0.38	0.3765	0.4184	46.31	0.93	1.67	0.7336	1.1286	1.8622	38.4021	28.7801
SHEAHAN	RILEY	F(C)	80	935.783	1.411	2.885	-0.8481	0.5478	-1.0132	0.6244	46.29	-1.95	-2.43	0.0641	0.5771	0.6412	33.6818	28.9199
MCCABE	JAKE	D	76	1323	2.404	2.766	0.7797	0.6916	0.8516	0.7388	46.28	-1.05	-1.21	0.0454	0.5896	0.6349	33.6305	29.1734
DALEY	TREVOR	D	56	868.833	3.177	2.762	0.5505	0.6471	0.3255	0.7731	46.27	-5.4	-5.65	0.2762	0.5525	0.8287	33.0636	32.1387
GAUTHIER	FREDERIK	F(C)	21	179.05	2.346	1.676	0.0993	-0.4296	-0.4219	-0.8008	46.26	-3.19	-3.35	0.6702	0.3351	1.0053	47.0968	18.0645
MURRAY	RYAN	D	60	911.95	2.237	2.303	-0.2954	0.4667	-0.7257	0.2678	46.25	-4.98	-6.3	0.1316	0.3948	0.5263	34.5433	33.6066
ABERG	PONTUS	F(LW)	15	179.5	1.671	2.34	-0.8366	0.2381	-1.4259	0.8486	46.21	-5.5	-7.24	0.3343	0.3343	0.6685	33.8798	31.1475
LARSSON	JOHAN	F(LW)	36	524.433	2.288	2.746	0.5841	0.4719	0.8576	1.1179	46.2	-0.25	-2.71	0.572	0.572	1.1441	41.3462	21.7308
MURPHY	CONNOR	D	77	1273.67	1.884	2.779	-0.2262	0.3587	-0.1508	0.4051	46.14	1.18	1.39	0	0.6595	0.6595	39.144	28.249
BAERTSCHI	SVEN	F(LW)	67	891.05	2.559	2.491	0.7967	0.4059	0.9223	0.2103	46.12	-1.67	-2.36	1.0774	0.808	1.8854	33.114	30.9211
SLEPYSHEV	ANTON	F(LW)	41	447.917	1.607	0.938	-0.9573	-1.3747	-1.4751	-1.2586	46.01	-4.11	-2.98	0.5358	0.8037	1.3395	33.0918	33.0918
ABDELKADER	JUSTIN	F(LW)	64	803.467	1.269	2.614	-1.0893	0.2103	-0.9692	0.401	46.01	-2.63	-2.14	0.1494	0.6721	0.8214	35.3576	29.0148
OLOFSSON	GUSTAV	D	13	162.633	2.214	2.582	-0.4387	0.3783	0.2826	-0.0725	45.98	-3.34	-4.24	0	0.7379	0.7379	32.7586	37.931
JOKIPAKKA	JYRKI	D	41	564.283	1.914	2.339	-0.1755	0.1158	-0.4958	0.0634	45.97	-4.65	-6.91	0.1063	0.5316	0.638	32.1429	29.7619
SODERBERG	CARL	F(C)	80	916.867	1.505	3.207	-0.2221	0.3271	-0.3109	0.3259	45.97	-3.01	-3.17	0.3272	0.3926	0.7198	34.901	31.1881
DAUPHIN	LAURENT	F(C)	24	218.567	1.098	1.647	-0.8827	-1.0841	-1.1754	-1.4058	45.96	1.06	-0.61	0.2745	0.2745	0.549	44.1341	20.6704
BJUGSTAD	NICK	F(C)	54	610.017	1.377	2.852	-0.7976	0.4252	-0.7999	0.4915	45.89	-4.97	-6.42	0.4918	0.4918	0.9836	29.4545	35.4545
QUINE	ALAN	F(C)	61	664.933	2.978	2.978	0.519	0.4687	0.4762	0.6278	45.86	-1.18	-2.71	0.2707	1.0828	1.3535	31.8108	29.2007
COMPHER	J.T.	F(LW)	20	236.833	1.52	1.52	-0.1398	-1.52	-0.5115	-2.0555	45.86	-3.67	-6.38	0.5067	0.5067	1.0134	43.1373	26.9608
NEIL	CHRIS	F(RW)	53	395.967	0.758	2.424	-1.0053	0.1018	-1.6931	0.0592	45.79	-1.14	-2.77	0.1515	0.4546	0.6061	24.5179	39.1185
CALVERT	MATT	F(LW)	65	735.667	1.794	2.365	-1.0183	0.4289	-0.8528	0.3613	45.78	-4.91	-5.05	0.4078	0.3262	0.734	35.5224	28.9552
CALLAHAN	RYAN	F(RW)	18	206.833	1.45	2.611	-0.7054	0.3098	-1.1517	0.105	45.78	-5.14	-3.85	0.5802	0.2901	0.8703	32.7935	25.9109
DAHLBECK	KLAS	D	42	551.9	1.522	2.935	-0.5675	0.4339	-0.9631	0.8841	45.78	-5.97	-6.78	0.2174	0.4349	0.6523	22.1545	40.0406
SBISA	LUCA	D	81	1334.03	1.889	2.069	0.0015	-0.3418	0.0396	-0.412	45.77	-3.3	-3.08	0.09	0.4498	0.5397	32.6562	30.7812
LETESTU	MARK	F(C)	78	723.117	2.074	1.991	-0.2829	-0.1655	-0.3783	-0.1693	45.76	-3.54	-4.87	0.2489	1.0787	1.3276	48.7654	25.3086
DEANGELO	ANTHONY	D	39	547.033	1.536	2.632	-0.5717	0.0951	-0.5578	0.321	45.71	0.66	1.43	0.329	0.329	0.6581	29.529	37.1377
PROSSER	NATE	D	39	466.517	2.315	2.315	-0.4254	0.0617	-0.2266	0.1833	45.7	-3.76	-3.64	0.2572	0.3858	0.6431	33.5979	29.3651
KORPIKOSKI	LAURI	F(LW)	69	728.033	2.308	1.813	0.1282	-0.5581	-0.0774	-0.4302	45.7	-5.08	-5.32	0.6593	0.7417	1.401	32.906	28.7749
BARTKOWSKI	MATT	D	24	352.783	2.211	2.721	0.1351	0.5848	-0.5971	1.0216	45.67	-3.79	-5.44	0.1701	0.1701	0.3402	32.1767	31.5457
QUENNEVILLE	JOHN	F(C)	12	132.683	0.904	0.904	-0.85	-1.4378	-1.4043	-1.8118	45.54	-2.31	-3.33	0	0.4522	0.4522	29.2683	31.7073
CECI	CODY	D	79	1424.45	1.853	2.569	-0.4232	0.5507	-0.3005	0.6207	45.52	-4.38	-4.35	0.0842	0.4633	0.5476	34.9611	30.644
PITLICK	TYLER	F(C)	31	297.5	2.622	2.622	0.2215	0.5289	0.4316	0.7303	45.51	-4.61	-6.79	1.6134	0.605	2.2185	31.6364	33.0909
GOLIGOSKI	ALEX	D	82	1449.4	2.235	2.608	0.3961	0.1911	0.3892	0.1464	45.48	0.53	0.67	0.1656	0.7451	0.9107	37.1713	29.5665
GORGES	JOSH	D	66	1015.2	1.537	1.832	-0.477	-0.6296	-0.3531	-0.6785	45.45	-2.22	-2.72	0.0591	0.2955	0.3546	37.051	29.3006
PAKARINEN	IIRO	F(RW)	14	117.467	2.043	1.022	-0.1623	-1.0317	-1.1264	-1.4084	45.45	-3.6	-3.51	1.0216	1.0216	2.0431	42.1488	30.5785
HOLLAND	PETER	F(C)	48	535.383	1.793	3.026	-0.2409	0.5743	-0.3881	0.5763	45.45	-0.32	-0.42	0.4483	0.6724	1.1207	34.4423	31.7025
CHORNEY	TAYLOR	D	18	241.117	2.986	1.244	0.2794	-0.4562	0.2598	-0.448	45.43	-7.12	-4.57	0.2488	0.9954	1.2442	26.738	33.1551
SPROUL	RYAN	D	27	332.283	1.986	2.528	-0.1945	0.0737	-0.7542	0.2336	45.42	-3.01	-2.79	0	0.7223	0.7223	25.552	41.3249
STROME	RYAN	F(C)	69	797.883	2.03	2.406	-0.6577	-0.2525	-0.8436	-0.2358	45.41	-1.76	-3.17	0.8272	0.752	1.5792	36.0176	27.3792
WHITE	RYAN	F(C)	65	662.6	1.902	3.26	-0.1657	0.9046	-0.5143	0.7957	45.4	-0.45	-3.18	0.815	0.6339	1.4488	38.1342	27.1686
CROUSE	LAWSON	F(LW)	72	741.4	1.376	3.075	-0.7422	0.6627	-0.6027	0.7924	45.38	0.43	0.09	0.3237	0.5665	0.8902	42.025	24.8266
PULKKINEN	TEEMU	F(LW)	13	114.517	3.144	4.192	0.5502	1.8041	0.39	2.3957	45.32	-1.77	-1.6	1.0479	0	1.0479	23.5294	30.5882
CONNAUTON	KEVIN	D	24	286.183	2.097	2.306	0.2029	-0.2274	-0.3731	-0.0262	45.32	0.21	1.09	0	0.2097	0.2097	37.0787	28.0899
MCCLEMENT	JAY	F(C)	64	586.517	1.33	2.353	-0.5987	-0.1521	-1.0691	-0.2813	45.25	-6.59	-8	0.4092	0.3069	0.7161	35.8242	28.1319
SUTTER	BRANDON	F(C)	80	1086.25	1.712	2.541	-0.1086	0.2049	-0.2428	0.3125	45.21	-3.54	-3.58	0.5524	0.6076	1.16	38.97	28.1545
WATSON	AUSTIN	F(LW)	77	786.183	1.832	1.297	-0.5343	-0.9549	-0.8947	-1.0365	45.21	-5.41	-8.2	0.3816	0.7632	1.1448	42.5756	18.6597
BIEKSA	KEVIN	D	81	1272	2.217	2.358	-0.0332	0.5423	-0.0417	0.5233	45.18	-6.03	-6.44	0.0943	0.4245	0.5189	33.9075	34.7235
RIEDER	TOBIAS	F(C)	80	1042.17	1.67	2.245	-0.5055	-0.3783	-0.4389	-0.4114	45.18	-0.63	0.2	0.5757	0.7484	1.3242	39.1978	25.433
HENDRICKS	MATT	F(C)	42	378.133	1.904	2.063	-0.4355	0.0294	-0.6751	0.0926	45.13	-3.85	-5.51	0.6347	0.476	1.1107	40.2667	27.4667
CHIMERA	JASON	F(LW)	82	938.25	2.75	2.814	0.1739	0.29	0.1734	0.3729	45.1	-2.76	-3.52	1.0871	0.7034	1.7906	32.5714	29.7143
CHIAROT	BEN	D	59	764.983	2.196	2.51	-0.2003	0.0488	-0.3005	-0.047	45.09	-4.28	-5.81	0.0784	0.549	0.6275	32.46	29.2576
GIONTA	BRIAN	F(RW)	82	1063.17	1.806	2.483	-0.0843	0.0713	-0.0944	0.2391	45.08	-2.6	-2.96	0.6208	0.8465	1.4673	38.1679	24.9046
ARCHIBALD	JOSH	F(RW)	10	103.2	2.907	1.744	0.6014	-0.6108	0.4236	-0.1549	45.08	-4.48	-1.91	1.1628	0	1.1628	33.3333	33.3333
EKMAN-LARSSON	OLIVER	D	79	1429.37	2.225	2.645	0.3707	0.234	0.3747	0.1695	45.07	-0.57	-0.14	0.1259	0.6296	0.7556	37.2935	26.9377
UPSHALL	SCOTTIE	F(RW)	73	663.367	1.899	2.352	-0.6104	0.6034	-0.6252	0.2688	45.03	-2.77	-5.94	0.4522	0.7236	1.1758	47.986	14.5359
NELSON	BROCK	F(C)	81	1018.6	2.415	2.651	-0.2541	0.12	-0.2763	0.1617	45.03	-3.21	-3.59	0.8836	0.9425	1.826	33.3333	30.126
GIONTA	STEPHEN	F(RW)	26	250.433	3.354	1.438	0.8591	-1.1254	0.7146	-1.3781	45	-2.38	-5.34	0.2396	1.1979	1.4375	32.766	28.0851
DOMI	MAX	F(C)	59	799.033	2.628	2.778	0.7156	0.2859	0.8661	0.2941	45	-0.67	1.36	0.4505	1.5769	2.0274	35.6808	32.0423
MILLER	J.T.	F(C)	82	1060.77	2.602	2.206	0.1294	-0.2655	0.1274	-0.1254	44.99	-2.76	-4	0.7353	1.1878	1.9231	35.4669	26.9675
CHYCHRUN	JAKOB	D	68	988.4	1.943	2.732	-0.0181	0.2863	-0.0261	0.2449	44.96	-0.26	-0.35	0.3642	0.7285	1.0927	34.6667	32.2222
MEGNA	JAYSON	F(C)	58	662.867	1.177	1.539	-0.7183	-0.9566	-0.9908	-0.8726	44.96	-3.08	-2.97	0.3621	0.2715	0.6336	34.5178	30.1184
MCGINN	JAMIE	F(LW)	72	862.85	1.669	2.851	-0.4039	0.3998	-0.3731	0.5368	44.92	-0.13	-0.46	0.6258	0.4172	1.0431	30.0971	33.8592
OTT	STEVE	F(C)	53	471.783	0.763	2.035	-1.2479	-0.2602	-1.9608	-0.4621	44.85	-2.75	-6.6	0.2544	0.3815	0.6359	38.6574	25.6944
GRABNER	MICHAEL	F(RW)	76	900.9	2.864	2.065	0.5576	-0.4413	0.4274	-0.287	44.84	-2.4	-4.21	1.332	0.5328	1.8648	35.0176	27.3796
PRINCE	SHANE	F(C)	50	569	2.109	2.847	-0.4997	0.358	-0.6868	0.7905	44.84	-2.58	-2.63	0.4218	0.949	1.3708	37.7823	27.5154
KULIKOV	DMITRY	D	47	872.35	1.1	2.339	-0.9991	0.0197	-1.4474	0.2838	44.73	-3.16	-4.58	0.0688	0.0688	0.1376	32.0352	33.4171
SHAW	LOGAN	F(RW)	55	437.5	1.783	1.783	-0.2522	-0.2149	-0.7553	-0.3691	44.69	-3.93	-6.66	0.2743	0.6857	0.96	28.3019	35.6132
BROUWER	TROY	F(RW)	74	868.617	1.796	2.072	-0.3655	-0.2769	-0.4478	-0.1944	44.65	-7.07	-7.33	0.4145	0.4145	0.8289	30.7436	33.6293
BRODZIAK	KYLE	F(C)	69	625.617	2.206	2.206	0.2888	0.2676	-0.1442	0.0572	44.59	-3.84	-7.63	0.8631	0.5754	1.4386	50.4456	13.369
GARBUTT	RYAN	F(C)	27	212.517	1.694	2.823	-0.2912	0.9567	-0.5044	0.8504	44.56	-2.89	-6.11	0.5647	0	0.5647	27.1429	39.0476
SCHENN	LUKE	D	78	1216.37	1.825	2.22	-0.2726	-0.4407	-0.3272	-0.4239	44.52	-1.23	-0.61	0.0493	0.3453	0.3946	37.7076	24.1694
VESEY	JIMMY	F(LW)	80	949.467	1.959	2.654	-0.6415	0.4423	-0.7879	0.4769	44.52	-3.94	-4.27	0.6951	0.5055	1.2007	33.1742	31.6229
STUART	MARK	D	42	423.183	1.985	1.843	-0.1838	-0.724	-0.6217	-0.6868	44.51	-4.62	-4.17	0.2836	0.2836	0.5671	32.8947	32.1053
HATHAWAY	GARNET	F(RW)	26	228.867	1.835	2.097	-0.1276	-0.0584	-0.2796	0.2847	44.5	-5.71	-5.64	0.2622	0.7865	1.0486	41.8367	19.898
SHORE	DREW	F(C)	14	153.317	1.174	2.348	-0.4897	0.0653	-0.6825	-0.4913	44.44	-2.26	-2.81	0	0.7827	0.7827	30.5785	27.2727
THORBURN	CHRIS	F(RW)	64	399.55	1.201	2.403	-0.9143	0.0815	-1.511	0.0095	44.41	-3.54	-4.64	0.3003	0.1502	0.4505	33.8323	28.1437
VERMIN	JOEL	F(RW)	18	174.067	2.068	1.379	0.1481	-0.8338	0.0936	-0.6856	44.41	-7.15	-9.46	0	1.0341	1.0341	33.5404	26.087
BITETTO	ANTHONY	D	29	326.217	2.575	2.943	0.3507	0.9139	0.1572	1.3123	44.32	-6.01	-8.45	0	1.1036	1.1036	28.4173	39.5683
CONNOR	KYLE	F(LW)	20	211.333	1.703	3.691	-0.6278	1.2545	-0.6657	1.7447	44.32	-4.85	-5.2	0.5678	0.2839	0.8517	30.2326	32.5581
GIRARDI	DAN	D	63	1021.95	2.055	2.348	-0.6582	0.1605	-0.6227	-0.009	44.24	-5.58	-5.23	0.0587	0.5284	0.5871	33.8476	28.0617
COLEMAN	BLAKE	F(C)	23	268.683	0.67	2.233	-1.1232	-0.2922	-1.1845	0.3787	44.23	-2.9	-7.75	0.2233	0.2233	0.4466	39.6396	26.1261
LOVEJOY	BEN	D	82	1364.63	1.407	1.803	-0.5773	-0.7323	-0.5437	-0.7355	44.16	-5.78	-5.64	0.044	0.1759	0.2198	43.2802	20.3493
BEAUVILLIER	ANTHONY	F(LW)	66	817.55	2.642	2.495	0.0844	-0.0837	0.1438	-0.1514	44.15	-4.43	-4.48	0.6605	1.0275	1.688	30.3167	33.3333
PYATT	TOM	F(C)	82	1040.27	1.73	1.73	-0.5309	-0.7194	-0.4561	-0.5811	44.14	-5.02	-5.92	0.4614	0.6345	1.0959	33.0876	27.9263
KALININ	SERGEY	F(C)	43	437.55	0.411	2.468	-1.3116	0.0442	-1.7219	0.2976	44.1	-1.9	-3.41	0.2743	0.1371	0.4114	45.122	18.5366
BROWN	PATRICK	F(C)	14	134.333	0.447	3.127	-1.4798	0.7628	-2.6056	1.4425	44.09	-6.76	-6.74	0	0	0	33.3333	26.2626
HAMONIC	TRAVIS	D	49	829.967	2.024	3.181	-0.7646	0.8276	-0.8139	0.7647	44.04	-5.4	-4.47	0.2169	0.6506	0.8675	35.1523	28.6802
PURCELL	TEDDY	F(RW)	12	142.6	1.683	1.262	-0.2605	-0.7828	-1.3289	-0.7914	44.03	-11.23	-7.24	0	0.8415	0.8415	28.9655	29.6552
RICHARDSON	BRAD	F(RW)	16	199.533	1.804	2.706	-0.1088	0.3536	-0.6012	0.1963	44.03	-1.71	-2.14	0.9021	0.9021	1.8042	44.1748	19.9029
PIETILA	BLAKE	F(LW)	10	111.367	1.616	3.771	0.0779	1.4326	-0.7021	1.4529	43.93	-3.02	-6.56	0	0.5388	0.5388	39.7727	29.5455
RISTOLAINEN	RASMUS	D	79	1508.07	2.029	2.427	0.2015	0.2058	0.2599	0.1775	43.81	-5.26	-5.6	0.1591	0.4774	0.6366	35.3887	28.6863
SISSONS	COLTON	F(C)	58	578.317	1.971	1.141	-0.2877	-1.0659	-0.4471	-1.0622	43.67	-6.62	-8.27	0.6225	0.2075	0.83	43.9926	17.3752
PERLINI	BRENDAN	F(LW)	57	723.283	1.991	1.742	0.0175	-0.8661	0.0384	-0.9973	43.56	-1.79	-1.85	0.8296	0.4148	1.2443	34.7158	28.5714
BAPTISTE	NICHOLAS	F(RW)	14	119.717	2.506	1.504	0.7628	-0.7743	1.1917	-0.5773	43.54	-3.47	-6.3	1.5036	0.5012	2.0047	30.8943	36.5854
SANFORD	ZACH	F(LW)	19	199.333	2.709	1.505	0.3049	-0.3407	0.1015	-0.2877	43.49	-6.96	-8.17	1.204	0.903	2.107	28.2209	37.4233
SCHROEDER	JORDAN	F(C)	37	356.117	2.19	1.685	-0.3643	-0.4643	-0.9627	-1.1043	43.44	-3.92	-6.36	0.8424	1.0109	1.8533	19.5584	43.8486
MOTTE	TYLER	F(C)	33	327.267	2.017	1.467	-0.3115	-0.5683	-0.0664	-0.0483	43.42	-7.64	-7.76	0.7333	0.55	1.2834	42.2222	22.2222
DVORAK	CHRISTIAN	F(LW)	78	989.517	2.304	2.001	0.3874	-0.6229	0.4612	-0.7206	43.32	-2.29	-2.49	0.7883	0.7276	1.5159	34.6491	33.443
MACKENZIE	DEREK	F(C)	82	813.55	1.18	2.36	-0.8544	-0.0688	-1.0357	-0.1278	43.28	-6.3	-9.01	0.2213	0.4425	0.6638	41.3043	22.6343
STONE	MICHAEL	D	64	1030.45	1.98	1.98	-0.0796	-0.5396	-0.1855	-0.503	43.27	-4.17	-5.53	0.1165	0.4658	0.5823	39.1431	27.7507
JOORIS	JOSH	F(RW)	54	565.7	1.803	2.227	-0.1863	-0.3231	-0.4404	-0.39	43.21	-2.4	-2.5	0.4243	0.6364	1.0606	39.7459	24.1379
HAYES	KEVIN	F(RW)	76	975.85	2.521	2.582	-0.0005	0.2967	-0.0498	0.3663	43.14	-5.05	-6.31	0.7993	0.7993	1.5986	37.5551	26.5419
BAILEY	JUSTIN	F(RW)	32	336.667	1.96	1.782	0.0667	-0.5648	-0.169	-0.928	43.1	-4.6	-3.81	0.3564	0.3564	0.7129	33.4416	25
GLENDENING	LUKE	F(C)	74	765.2	1.333	2.039	-0.6337	-0.5578	-1.0868	-0.4668	43.1	-5.25	-6.23	0.2352	0.7057	0.9409	42.9487	22.6923
MILLER	DREW	F(LW)	55	479.833	1.125	2.251	-0.7927	-0.0558	-1.5172	-0.3646	43.08	-4.65	-5.87	0.5002	0.3751	0.8753	39.823	26.3274
WAGNER	CHRIS	F(RW)	43	336.633	1.604	1.248	-0.4445	-0.9301	-0.827	-0.4083	42.91	-3.86	-8.59	1.0694	0.1782	1.2476	29.2453	31.761
ERIKSSON_EK	JOEL	F(C)	15	149.783	2.804	2.403	0.2291	0.26	0.1627	0.9812	42.86	-5.11	-10.41	1.2017	1.6023	2.8041	29.2517	36.0544
MARTINSEN	ANDREAS	F(LW)	64	567.283	0.952	2.538	-0.7841	-0.2536	-1.0524	-0.3488	42.8	-5.94	-6.76	0.3173	0.2115	0.5288	35.3175	30.9524
GOLDOBIN	NIKOLAY	F(RW)	14	149.7	2.004	2.004	0.1451	-0.3325	0.3871	-0.1519	42.71	-5.85	-3.98	1.2024	0	1.2024	26.7606	45.0704
TANEV	BRANDON	F(LW)	51	449.817	0.934	1.734	-1.3779	-0.7779	-1.4948	-0.6641	42.67	-6.02	-7.31	0.2668	0.2668	0.5336	33.494	24.5783
GRANT	DEREK	F(C)	46	321.517	1.12	2.053	-0.7581	-0.0903	-0.9208	0.076	42.47	-4.68	-5.49	0	0.7465	0.7465	45.6193	24.1692
BURMISTROV	ALEXANDER	F(C)	49	534.45	1.459	2.582	-0.6319	0.1154	-1.022	-0.0952	42.38	-3.81	-5.26	0.1123	0.7859	0.8981	35.0446	27.2321
FEHR	ERIC	F(C)	53	460.467	1.955	1.694	-0.8101	-0.7879	-1.1759	-0.6249	42.2	-8.17	-10.15	0.6515	0.6515	1.303	52.7273	16.3636
MCKEGG	GREG	F(C)	46	424.533	2.12	2.261	0.5245	0.0372	0.269	0.0402	41.91	-7.4	-9.85	0.424	0.5653	0.9893	42.233	25.2427
SMITH	BEN	F(RW)	40	366.517	1.473	2.456	-0.8663	0.1468	-1.5306	-0.0478	41.9	-8.4	-10.77	0.3274	0.3274	0.6548	46.6292	15.7303
FIDDLER	VERNON	F(LW)	59	557.583	0.861	2.69	-0.8745	0.4234	-1.5784	0.0901	41.51	-5.01	-8.53	0.1076	0.2152	0.3228	47.7612	16.0862
KELLY	CHRIS	F(C)	82	792.9	0.605	2.346	-1.5546	0.1506	-1.8301	0.2363	41.5	-7.58	-8.66	0.1513	0.227	0.3784	30.3935	32.4288
WOOD	MILES	F(LW)	60	662.033	1.45	2.538	-0.2346	0.1904	-0.4371	0.2192	41.24	-7.15	-7.71	0.5438	0.6344	1.1782	37.3109	28.9076
STEWART	CHRIS	F(RW)	79	795.367	1.886	1.66	-0.9304	-0.5197	-0.9869	-0.666	40.84	-9.33	-10.24	0.9807	0.4526	1.4333	25.1471	38.0882
HOLZER	KORBINIAN	D	32	400.183	2.099	2.249	-0.0785	0.2917	0.0352	0.6739	40.78	-8.74	-11.23	0.2999	0.5997	0.8996	36.7647	31.1765
THOMPSON	NATE	F(C)	30	254.2	1.652	0.708	-0.4365	-1.3614	-1.1158	-1.291	40.57	-7.9	-11.22	0.236	0.236	0.4721	34	29.6
CRAMAROSSA	JOSEPH	F(C)	59	533.5	1.462	1.687	-0.6672	-0.3602	-0.7901	-0.6712	40.51	-8.71	-9.04	0.4499	0.4499	0.8997	30.3965	36.3436
SMITH-PELLY	DEVANTE	F(RW)	53	576.067	0.937	2.604	-0.8037	0.3854	-1.0053	0.2295	40.43	-7.79	-8.91	0.4166	0.3125	0.7291	38.5542	27.3092
THOMPSON	PAUL	F(RW)	21	165.467	1.45	2.901	-0.2473	0.5531	-0.5945	0.5638	40.13	-8.08	-13.44	0	1.0878	1.0878	29.4574	32.5581
LAZAR	CURTIS	F(C)	37	320.55	1.123	2.995	-0.7093	0.8867	-1.423	0.9826	40.07	-7.99	-9.67	0.1872	0.3744	0.5615	31.2057	32.6241
GRAOVAC	TYLER	F(C)	52	504.433	2.141	1.308	-0.3591	-0.8993	-0.6101	-1.0037	39.89	-8.76	-9.98	0.8326	0.2379	1.0705	23.0404	39.4299
THORNTON	SHAWN	F(LW)	50	374.933	0.96	2.08	-0.9736	-0.4483	-1.4227	-0.2727	39.66	-9.46	-12.42	0.3201	0.3201	0.6401	31.0105	22.9965
DESLAURIERS	NICOLAS	F(LW)	42	308.35	0.778	1.946	-1.03	-0.3433	-1.4496	-0.5906	39.43	-8.5	-7	0	0.3892	0.3892	28.4519	34.728
BOLL	JARED	F(RW)	51	293.233	1.228	1.842	-0.8085	-0.0324	-0.6908	-0.1334	39.43	-8.16	-12.48	0	0.6138	0.6138	28.7582	36.6013
MCLEOD	CODY	F(LW)	59	411.383	1.458	1.896	-0.3523	-0.4402	-0.5911	-0.5079	37.88	-10.08	-12.88	0.7292	0.1458	0.8751	35.7143	24.5714
ZOLNIERCZYK	HARRY	F(LW)	24	210.2	1.427	1.998	-0.6847	-0.1025	-1.5571	0.0086	37.53	-10.8	-14.9	0.5709	0.5709	1.1418	34.5029	26.3158
